# Supplementary material for: Anti-tumor activity of all-trans retinoic acid in gastric-cancer: gene-networks and molecular mechanisms
Source: J Exp Clin Cancer Res. 2023 Nov 11;42:298. doi: 10.1186/s13046-023-02869-w (PMC10638833; doi:10.1186/s13046-023-02869-w)
Supplement: Supplementary file 2 — Additional file 2: Table S3. Characteristics of the gastric-cancer patients used for the studies involving tissue-slice cultures. The table summarizes the clinical characteristics of the 13 patients considered. [file 13046_2023_2869_MOESM2_ESM.xlsx]

## Sheet: Patients characteristics
ID	Patient	Sex	Birth date	Histotype	Grading	RNA-seq	Lauren's type	anatomical site	Helicobacter Piloryi	HER2	MMD/MSS/MSI	PD-L1 CPS	Metastasis at diagnosis	Stage at diagnosis (T)	Stage at diagnosis (N)	Stage at diagnosis (M)	M1 site	Stage (I, II, III, IV)	Neoadjuvant chemotherapy	Neoadjuvant Immunotherapy	T stage after neoadjuvant therapy	N stage after neoadjuvant therapy
LA331932/1282019-1 e 2	Pt.1	male	1932-03-03	adenocarcinoma	G3	G-INT	diffuse	pylorus	neg	negative (0)	MSS	0	no	T3b	N3b	M0	Not applicable	III	no	no	Not applicable	M0
MS28101937/3082019-1	Pt.2	male	1937-10-28	tubular adenocarcinoma	G2	G-DIFF	intestinal	cardia	neg	Not applicable	Not applicable	Not applicable	no	T1b	N0	M0	Not applicable	I	no	no	Not applicable	M0
NP1021949/292019	Pt.3	female	1949-02-10	adenocarcinoma	Gx	G-DIFF	diffuse	stomach body	pos	Not applicable	Not applicable	Not applicable	no	T2	N1	M0	Not applicable	III	yes	no	T1a	N0
TGF3921976	Pt.4	male	1959-07-14	adenocarcinoma	G2	G-DIFF	intestinal	gastro-esophageal junction	neg	Not applicable	Not applicable	Not applicable	no	T3	N1	M0	Not applicable	II	yes	yes	T0	N0
MGP4000822	Pt.5	male	1949-11-19	adenocarcinoma	G3	G-INT	intestinal	pylorus	neg	negative	MSS	Not applicable	no	Not applicable	NA	M0	Not applicable	Not applicable	no	no	T3	N3
RM671955/1772020	Pt.6	female	1955-07-06	signet ring adenocarcinoma	GX	Not available	diffuse	stomach antrum	neg	negative	MSS	Not applicable	no	T3	N2	M0	Not applicable	III	yes	no	T30	N0
DM17211955/2892020	Pt.7	male	1955-02-17	signet ring adenocarcinoma	G3	G-DIFF	diffuse/intestinal	stomach antrum	neg	Not applicable	Not applicable	Not applicable	no	T3	N2	M0	Not applicable	III	yes	no	T4	N2
MG4032373	Pt.8	male	1944-12-21	Adenocarcinoma	G2	G-INT	intestinal	Not available	neg	Not applicable	Not applicable	Not applicable	no	T1b	N0	M0	Not applicable	I	no	no	Not applicable	M0
MU2031935/2992021	Pt.9	female	1935-03-20	tubular adenocarcinoma	G2	G-DIFF	intestinal	stomach antrum	neg	Not applicable	Not applicable	Not applicable	no	T3	N1	M0	Not applicable	II	no	no	Not applicable	M0
LM2551967/132022-1	Pt.10	male	1967-05-25	tubular adenocarcinoma	GX	Not available	intestinal	stomach antrum	pos	negative	MSS	<1	no	T3	N2	M0	Not applicable	III	yes	no	T3	N3
PC2131951/2932022-1	Pt.11	male	1951-03-21	signet ring adenocarcinoma	GX	G-DIFF	diffuse	stomach antrum	pos	negative	MMS	Not applicable	no	T3	N1	M0	Not applicable	III	yes	no	T4	N3
RC371950/2762022	Pt.12	male	1950-07-03	tubular adenocarcinoma	GX	G-INT	intestinal	stomach fundus	neg	negative	MSS	Not applicable	yes	T4	N1	M1	distant lymphnodes	IV	yes	no	T2	N2
AC30121976/2862022-1	Pt.13	male	1976-12-30	signet ring adenocarcinoma	Gx	G-INT	intestinal	stomach antrum	neg	negative	MSS	<1	no	T3	N1	M0	Not applicable	III	yes	no	T3	N3
