# Supplementary material for: Anti-tumor activity of all-trans retinoic acid in gastric-cancer: gene-networks and molecular mechanisms
Source: J Exp Clin Cancer Res. 2023 Nov 11;42:298. doi: 10.1186/s13046-023-02869-w (PMC10638833; doi:10.1186/s13046-023-02869-w)
Supplement: Supplementary file 3 — Additional file 3: Table S4. RNA-sequencing data. The table contains the processed RNA-seq data obtained with our panel of gastric cancer cell-lines exposed to vehicle and ATRA. [file 13046_2023_2869_MOESM3_ESM.xlsx]

## Sheet: Data_Expression
29569 GENES				AGS - CPM						GCIY - CPM						GSS - CPM						GSU - CPM						HGC-27 - CPM						HuG1-N - CPM						IM95 - CPM						KATO-III - CPM
				ATRA	ATRA	ATRA	vehicle	vehicle	vehicle	ATRA	ATRA	ATRA	vehicle	vehicle	vehicle	ATRA	ATRA	ATRA	vehicle	vehicle	vehicle	ATRA	ATRA	ATRA	vehicle	vehicle	vehicle	ATRA	ATRA	ATRA	vehicle	vehicle	vehicle	ATRA	ATRA	ATRA	vehicle	vehicle	vehicle	ATRA	ATRA	ATRA	vehicle	vehicle	vehicle	ATRA	ATRA	ATRA	vehicle
SYMBOL	ENTREZ	ENSEMBL	CHROMOSOME	AGS_ATRA_1	AGS_ATRA_2	AGS_ATRA_3	AGS_DMSO_1	AGS_DMSO_2	AGS_DMSO_3	GCIY_ATRA_1	GCIY_ATRA_2	GCIY_ATRA_3	GCIY_DMSO_1	GCIY_DMSO_2	GCIY_DMSO_3	GSS_ATRA_1	GSS_ATRA_2	GSS_ATRA_3	GSS_DMSO_1	GSS_DMSO_2	GSS_DMSO_3	GSU_ATRA_1	GSU_ATRA_2	GSU_ATRA_3	GSU_DMSO_1	GSU_DMSO_2	GSU_DMSO_3	HGC27_ATRA_1	HGC27_ATRA_2	HGC27_ATRA_3	HGC27_DMSO_1	HGC27_DMSO_2	HGC27_DMSO_3	HuG1N_ATRA_1	HuG1N_ATRA_2	HuG1N_ATRA_3	HuG1N_DMSO_1	HuG1N_DMSO_2	HuG1N_DMSO_3	IM95_ATRA_1	IM95_ATRA_2	IM95_ATRA_3	IM95_DMSO_1	IM95_DMSO_2	IM95_DMSO_3	KATOIII_ATRA_1	KATOIII_ATRA_2	KATOIII_ATRA_3	KATOIII_DMSO_1
A1BG	1	ENSG00000121410	19	0	0	0	0.0803291	0.0643865	0.0567658	0.622995	0.665174	0.443286	0.511327	0.622543	0.707681	0.39773	0.181723	0.116936	0.262997	0.685891	0.251489	0.11869	0	0	0	0	0	0.0541978	0.105488	0	0.152803	0.101639	0.16129	0.0548119	0.234546	0.0642466	0.109009	0.307807	0.256255	0	0	0	0	0	0.0699759	0	0	0.0496691	0
A1BG-AS1	503538	ENSG00000268895	19	0	0.130421	0.0619078	0	0.0643865	0	7.13612	8.44772	7.40921	8.74937	7.65728	9.26419	4.20457	2.84699	3.50809	4.0107	3.20083	2.56519	0	0	0	0	0	0	2.5473	2.68993	2.46339	2.69951	1.88032	2.6344	0.548119	0.996819	1.28493	1.47162	1.6006	1.53753	0	0	0	0	0	0	0	0	0	0
A1CF	29974	ENSG00000148584	10	0	0	0	0	0	0	4.75742	8.24816	7.47254	4.71557	5.60289	5.33978	0	0	0	0	0	0	22.7885	29.6641	30.7899	37.9533	41.7073	43.0865	0	0	0	0	0	0	0.328871	0.0586364	0.0642466	0.109009	0.0615614	0.0640636	27.5065	27.6095	27.127	40.6223	52.1713	48.6333	0	0	0.0496691	0
A2M	2	ENSG00000175899	12	0.142502	0	0	0.0803291	0	0.0567658	1.75571	2.32811	2.65972	2.44301	2.67693	3.66708	787.562	880.447	1120.78	326.116	390.158	455.397	0	0	0	0	0	0	1.84273	2.21524	1.89886	0	0	0	0	0	0	0.327027	0.0615614	0.192191	0	0	0	0	0	0	0	0	0	0
A2M-AS1	144571	ENSG00000245105	12	0.285004	0.326053	0.309539	0.321316	0.19316	0.454127	1.07608	1.46338	1.13988	1.36354	0.622543	1.22236	0.681823	1.27206	1.34477	1.77523	1.31463	0.855063	0.0593451	0.0516796	0.126707	0.167195	0.19001	0.12328	0.108396	0.158231	0.153962	0	0.101639	0	0.164436	0.0586364	0.38548	0.109009	0.492491	0.0640636	1.16321	1.35201	1.65885	1.09158	2.00253	1.95933	0	0	0	0
A2ML1	144568	ENSG00000166535	12	0	0	0	0.321316	0.450706	0.0567658	0.28318	0	0.253306	0.170442	0.0622543	0.0643347	0	0	0	0	0	0	0	0	0	0	0	0	0	0	0	0	0	0	0	0	0	0	0	0	0.0684241	0	0	0	0	0	0	0	0	0
A2MP1	3	ENSG00000256069	12	0.071251	0	0	0	0	0	0	0	0	0	0	0	0	0.0605743	0	0	0	0	0	0	0	0	0	0	0	0	0	0	0	0	0	0	0	0	0	0	0	0	0	0	0	0	0	0	0	0
A3GALT2	127550	ENSG00000184389	1	0.142502	0.195632	0.0619078	0.321316	0.128773	0	0.226544	0.133035	0.0633266	0.113628	0.0622543	0	0	0	0.0584682	0.197248	0	0	0	0	0	0.0557317	0	0.12328	0	0	0.0513206	0	0	0	0.0548119	0	0.128493	0	0	0	0	0	0.0975793	0	0.105397	0.139952	0.0969983	0.147239	0.0496691	0.193066
A4GALT	53947	ENSG00000128274	22	0.071251	0	0	0	0	0	2.26544	2.12856	1.07655	3.57929	2.30341	1.6727	17.2728	27.2584	25.0829	12.6239	21.3198	17.906	0.0593451	0.0516796	0	0.167195	0	0.0616402	0.921363	1.21311	0.667168	1.01868	0.660651	0.860211	1.42511	0.82091	1.41343	0.981081	1.23123	1.15315	0	0.0711584	0	0.0779699	0	0	0	0	0	0
A4GNT	51146	ENSG00000118017	3	0	0	0.0619078	0	0	0	0	0	0	0	0	0	0	0	0	0	0.0571576	0	0.23738	0.155039	0.0633536	0	0	0	0	0	0	0	0	0	0.164436	0.469091	0.513973	0.327027	0.86186	0.576573	0	0	0	0	0	0	0	0	0	0
AA06	100506677	ENSG00000265544	17	0	0	0	0	0	0	0	0	0	0	0	0	0	0	0	0	0	0	0	0	0	0	0	0	0	0	0	0	0	0	0	0	0	0	0	0	0	0	0	0	0	0	0	0	0	0
AAAS	8086	ENSG00000094914	12	29.4267	25.5626	19.6867	27.3922	29.0383	31.5618	34.5479	37.2498	40.9723	28.5207	30.5669	36.8638	56.0231	67.298	73.4945	50.3639	69.9609	66.3428	44.3308	41.1369	36.4283	37.7304	35.1519	34.95	87.5837	95.1498	83.2933	99.118	88.5273	92.2039	27.7896	25.5068	26.1484	28.5604	27.2717	26.202	26.3433	24.9054	27.6149	32.6694	34.7809	32.2589	49.6146	44.5152	47.136	49.9559
AACS	65985	ENSG00000081760	12	42.1093	33.7139	26.1251	46.7515	42.4951	42.8014	37.7762	42.4381	39.3892	36.6451	41.6481	37.7001	25.3411	26.2287	25.3167	28.3379	28.636	26.3561	19.3465	20.8786	16.5987	22.014	20.2836	23.2384	42.5995	42.3005	35.7191	42.9885	42.4341	39.5697	30.6398	35.4164	35.2714	34.9919	41.554	43.1789	23.7431	21.6322	23.5166	29.7065	29.0895	30.5095	30.9425	34.8465	35.9604	36.4412
AACSP1	729522	ENSG00000250420	5	0.142502	0.130421	0.247631	0.0803291	0.0643865	0.113532	3.79461	4.85577	4.30621	4.20424	7.2215	5.0181	0	0	0	0.131498	0	0.0502978	0	0.103359	0.126707	0.0557317	0	0.12328	0.0541978	0	0.102641	0.203737	0.0508193	0.0537632	0	0	0	0	0.123123	0.0640636	20.9378	20.9206	25.273	22.2994	22.1333	30.5795	9.26334	9.07973	6.80466	9.31544
AADAC	13	ENSG00000114771	3	0.071251	0	0.185723	0	0	0	0	0	0	0	0	0	0	0	0	0	0	0	3.73874	3.72093	4.24469	4.06842	3.23017	3.94497	0.108396	0	0	0.0509342	0.101639	0	7.61885	10.5546	9.89398	11.2824	9.29577	9.28923	1.23163	0.640426	1.07337	4.75616	4.74285	3.7787	7.03238	8.04905	6.2583	12.0666
AADACL2	344752	ENSG00000197953	3	0	0	0	0	0	0	0	0	0	0	0	0	0	0	0	0	0	0	0	0	0	0	0	0.0616402	0	0	0	0	0	0	0	0	0	0	0	0.0640636	0	0	0	0	0	0	0	0	0	0
AADACL3	126767	ENSG00000188984	1	0	0	0	0	0	0	0	0.0665174	0	0	0.0622543	0	0	0	0	0	0	0	0	0	0	0	0	0	0	0	0	0	0	0	0	0	0	0	0	0.0640636	0	0	0	0	0	0	0	0	0	0
AADACL4	343066	ENSG00000204518	1	0	0	0	0	0	0	0	0.133035	0.126653	0.0568141	0	0	0	0	0	0	0	0	0	0	0	0	0	0	0.596176	0.8439	0.769809	0	0	0	0	0.117273	0	0	0	0	0	0	0	0	0	0	0	0	0	0
AADACP1	201651	ENSG00000240602	3	0.071251	0.0652107	0.0619078	0	0	0	0	0	0	0	0	0	0	0	0	0	0	0	28.4856	29.4574	33.1973	29.2592	32.1117	31.868	0.162593	0	0	0.0509342	0	0.0537632	59.4709	66.611	66.3668	44.9117	48.2026	46.7665	0.0684241	0.284634	0.195159	0.31188	0.526983	0.209928	15.9077	15.2638	14.3544	7.09518
AADAT	51166	ENSG00000109576	4	12.2552	10.4989	13.2483	13.415	9.33604	9.59342	3.39815	3.65846	3.86292	2.15894	4.60682	4.37476	23.7502	27.1979	23.0949	23.1437	26.4068	25.0986	2.43315	2.42894	2.78756	2.285	2.18512	3.08201	16.0426	14.7155	16.3713	26.0274	25.4097	20.6988	0.931802	1.40727	1.34918	1.2536	1.96997	1.72972	0	0	0	0	0	0	0.0484992	0.0981592	0	0
AAGAB	79719	ENSG00000103591	15	75.4548	77.992	84.6898	72.3765	82.8654	86.057	48.8202	40.9747	54.5875	38.1223	45.3834	46.3209	60.739	53.7294	48.4117	67.0642	58.3008	58.4964	74.8341	69.509	68.0418	74.6805	76.4316	68.9754	83.0853	84.4955	86.1673	57.6066	56.5111	53.817	56.9495	53.8869	53.132	51.2342	40.7537	43.7555	64.1133	68.5255	67.3297	64.793	64.1865	57.3802	103.449	98.9445	100.63	100.057
AAK1	22848	ENSG00000115977	2	58.9958	50.5383	64.6317	79.2848	58.7849	49.8972	79.177	95.9847	37.1727	98.2316	119.404	49.6664	30.6252	20.8376	21.6917	31.2309	19.0335	17.3025	14.2428	16.0723	22.6806	17.2768	17.0534	19.5399	45.5262	46.2035	49.3191	34.4825	32.5244	41.5052	72.845	110.53	109.027	44.1487	57.9908	53.301	13.6848	12.7374	13.8563	16.1398	17.3904	17.8439	29.342	31.46	26.6226	25.533
AAMDC	28971	ENSG00000087884	11	7.05385	7.04275	5.01453	8.51488	9.72236	10.1043	4.4176	3.52542	4.68617	3.80655	4.98034	5.46845	6.98868	6.72375	6.95771	7.29816	6.7446	9.2548	3.62005	2.99742	2.02732	3.12098	2.89766	4.19153	6.61213	7.64785	7.39017	6.11211	6.0475	6.34406	6.13893	5.39455	5.01124	6.86757	5.47897	5.70166	6.43186	6.40426	5.6596	5.30195	6.113	5.45812	4.94691	5.59507	6.2583	5.74372
AAMP	14	ENSG00000127837	2	95.8326	103.555	60.0505	81.9356	93.8111	97.694	83.7079	78.025	87.5807	65.2794	68.7287	76.4296	71.7618	92.1335	90.0995	66.4725	93.7385	90.4858	85.2789	77.7778	72.0331	98.5894	74.6265	81.2418	72.8961	77.5861	73.953	73.7018	64.134	64.7309	116.037	106.718	102.602	114.241	117.09	116.724	59.4605	71.5853	58.1572	70.8746	70.5103	65.9873	76.1922	72.6869	74.5036	86.5901
AANAT	15	ENSG00000129673	17	0	0	0	0	0	0	0	0.0665174	0	0	0	0	0	0	0.0584682	0	0	0.100596	0	0	0.0633536	0	0.0475026	0	0.0541978	0.105488	0.0513206	0	0.0508193	0.107526	0	0.0586364	0	0.109009	0	0.128127	0	0	0	0	0	0	0.0484992	0.0981592	0.0496691	0.0482665
AAR2	25980	ENSG00000131043	20	41.6106	42.7782	34.6683	40.9678	39.8553	38.8846	33.5851	32.1944	33.3731	28.2934	30.7536	33.454	41.9889	63.179	54.4923	44.6437	65.3883	53.0642	31.0375	25.8915	26.5452	31.4327	28.0265	27.4299	40.0522	43.1972	38.5931	35.5012	34.049	34.7848	32.5582	35.8269	33.9865	29.1599	31.3963	30.4943	24.8379	24.1939	25.1755	24.4046	24.979	27.5705	56.5015	64.3434	59.2552	69.6486
AARD	441376	ENSG00000205002	8	0	0	0	0	0	0	0.339815	0	0.253306	0.170442	0.0622543	0.257339	0.0568185	0	0	0	0	0	0	0	0	0	0	0	0	0	0	0	0	0	0	0	0	0	0	0	0.0684241	0	0	0.0779699	0	0.0699759	0	0	0	0
AARS1	16	ENSG00000090861	16	315.856	318.032	285.89	213.836	275.51	278.209	92.5997	90.0646	95.5599	175.158	96.8677	146.683	326.025	217.946	235.334	319.738	214.284	221.813	102.43	105.323	110.425	91.7901	97.2853	102.446	119.506	119.623	108.748	196.504	180.714	164.408	91.4262	109.885	100.803	88.4063	102.5	100.131	119.811	112.074	116.314	148.455	143.972	159.405	249.286	267.386	258.826	244.18
AARS2	57505	ENSG00000124608	6	45.1019	44.6041	27.3013	46.9122	38.31	42.7447	47.3476	45.8305	51.1046	39.0881	41.7726	46.7713	59.2617	63.4819	60.6315	62.5933	68.8749	60.4077	39.0491	37.9845	32.5004	35.8355	30.8767	35.4431	37.2881	44.0411	33.3071	35.0428	32.1686	34.4622	82.0534	82.0324	87.9536	83.5009	89.264	90.586	32.9804	31.5943	29.5665	31.4219	30.8812	34.708	43.0672	35.4355	38.8909	42.2815
AARSD1	80755	ENSG00000266967	17	1.14002	0.782528	0.866709	1.20494	0.643865	0.454127	1.52917	1.19731	0.886573	1.76124	1.30734	0.83635	2.10229	2.72584	2.28026	2.10398	2.05767	1.45864	2.90791	1.80879	1.45713	2.00634	1.9001	2.09577	1.13815	1.05488	0.87245	1.68083	1.98195	1.93548	0.87699	1.23137	1.47767	1.14459	1.78528	1.60159	0.752665	0.853901	1.36611	0.701729	1.05397	1.25957	1.11548	1.52147	1.19206	1.5928
AARSD1P1	117981788	ENSG00000234969	X	0	0	0	0.0803291	0.128773	0	0.0566359	0.133035	0.0633266	0.170442	0.0622543	0	0.0568185	0	0	0.0657492	0	0.150893	0.178035	0.0516796	0.316768	0.0557317	0.0475026	0	0.216791	0.158231	0.205282	0.152803	0.152458	0.107526	0.0548119	0	0	0	0.0615614	0.128127	0	0	0	0	0	0	0.0484992	0.147239	0	0.096533
AASDH	132949	ENSG00000157426	4	21.019	18.8459	23.3392	20.8052	20.4749	20.8898	12.7997	16.7624	16.9715	16.5897	16.8709	18.1424	21.8751	15.7493	15.7279	22.2232	14.2894	14.6367	26.7053	27.907	27.8756	27.7544	24.9864	27.7997	21.8959	21.9414	27.5592	22.7167	21.4966	24.6773	40.1771	38.7587	38.7407	43.4946	41.8002	41.257	23.1958	25.5459	24.0045	25.4962	26.5599	26.5908	14.9862	12.4662	13.6093	13.4664
AASDHPPT	60496	ENSG00000149313	11	74.2435	76.3617	89.952	57.8369	61.1028	66.8134	63.6588	64.5884	80.4248	61.5297	61.3205	88.1385	242.729	154.525	155.291	249.321	156.097	143.5	42.8471	42.4289	39.6594	44.6968	43.6549	41.8537	94.1416	79.3266	102.282	102.785	107.28	97.5264	36.121	33.4228	35.2072	42.2955	34.9053	36.5163	54.7392	53.0842	46.4477	56.8401	61.4462	51.5023	79.8296	64.5888	72.8149	87.9416
AASS	10157	ENSG00000008311	7	0	0.0652107	0.0619078	0	0	0.0567658	1.30263	2.12856	2.91302	2.38619	1.36959	2.89506	15.341	11.388	12.9799	14.9251	11.4315	12.5242	2.31446	2.99742	3.29439	1.72768	1.9001	2.03413	67.5305	58.9148	74.0556	32.5979	36.7424	44.1934	1.47992	1.64182	1.79891	1.2536	1.72372	1.28127	18.6113	16.7934	18.9304	15.6719	19.1822	19.2434	0.872985	0.392637	0.447022	0.579198
AATBC	284837	ENSG00000215458	21	0	0.130421	0	0.160658	0.450706	0.170297	0	0	0	0	0.0622543	0.0643347	0.0568185	0	0	0	0	0	4.74761	5.37468	5.76518	1.33756	0.950051	2.65053	0.108396	0.105488	0.153962	0.254671	0.254097	0.430106	0.109624	0.0586364	0.0642466	0	0	0.128127	12.8637	12.595	10.0507	9.82421	9.48569	10.0066	0.872985	1.07975	0.943713	0.482665
AATF	26574	ENSG00000275700	17	53.7233	58.5592	48.2261	49.7237	53.8915	57.8444	74.0231	71.7723	75.1687	61.5865	65.9896	63.048	107.16	95.4651	97.6419	94.3501	95.1674	103.714	43.6186	45.8398	41.6233	51.4961	47.2651	48.9423	56.6367	65.7715	55.8881	73.549	66.8782	59.5696	38.0394	41.5146	41.5676	43.8216	47.8948	46.3821	45.8441	45.826	38.1535	54.8908	47.0069	47.9335	79.1021	74.9446	76.7387	96.9674
AATK	9625	ENSG00000181409	17	1.35377	1.43463	0.928616	1.52625	1.99598	1.81651	1.75571	1.92901	3.103	1.76124	1.4941	3.79574	6.64777	3.39216	4.15124	4.66819	3.08651	2.56519	13.0559	17.1059	12.1005	18.8373	17.0059	26.8751	16.4761	13.0277	13.1381	15.6368	15.1442	11.2903	8.87952	9.44047	9.12302	13.5171	12.9279	12.7487	20.8009	19.2128	24.59	18.8687	25.2952	24.0017	16.9747	16.0981	15.5961	34.1727
ABALON	103021294	ENSG00000281376	20	0.997514	1.89111	1.05243	1.12461	1.35212	1.53268	0.566359	0.332587	0.443286	0.624955	0.373526	0.128669	0.227274	0.42402	0.350809	0.394495	0.800207	0.603574	0.178035	0.155039	0.190061	0.33439	0.0950051	0.369841	0	0.0527438	0.307924	0.152803	0.101639	0.0537632	0.164436	0.175909	0.19274	0.218018	0.492491	0.384382	0.205272	0.711584	0.0975793	0.31188	0.105397	0.209928	0.630489	1.27607	0.496691	1.1584
ABAT	18	ENSG00000183044	16	23.4416	21.7804	18.3866	48.3581	52.6038	45.81	10.1945	8.84682	8.99238	14.8285	12.4509	9.77887	1.42046	1.39321	1.52017	2.10398	2.45778	1.25745	3.62005	5.78811	3.80122	4.40281	4.22773	5.23942	7.75029	8.38626	9.64827	4.68595	4.37046	6.50535	0.712554	1.17273	0.899453	1.58063	1.53904	1.21721	1.30006	2.06359	1.65885	2.65098	1.79174	3.56877	1.06698	1.86502	1.93709	1.1584
ABCA1	19	ENSG00000165029	9	219.596	256.865	267.813	36.1481	37.6017	37.5222	71.9842	79.8874	53.891	67.3815	48.6829	57.5795	0.0568185	0.181723	0.175405	0.0657492	0.22863	0.100596	3.97612	4.28941	3.73786	3.39964	6.31784	6.84206	112.677	141.512	212.159	270.359	297.242	455.912	5.64562	6.45001	4.75425	3.27027	3.13963	4.2282	3.6949	4.05603	4.58623	3.04083	1.89714	3.35884	3.10395	3.63189	4.1722	1.3032
ABCA10	10349	ENSG00000154263	17	1.71002	2.86927	3.46683	0.803291	0.772638	0.794722	0.849539	0.598657	0.316633	1.02265	0.87156	0.643347	0.284093	0.0605743	0.0584682	0.262997	0.285788	0.150893	0.296725	0.155039	0.253415	1.17037	1.61509	1.66429	0	0	0.102641	0	0	0	1.26067	1.935	1.02795	2.01667	1.29279	1.60159	2.66854	2.41939	2.63464	3.19677	3.58348	3.42882	0.0969983	0.0981592	0.298014	0.241333
ABCA11P	79963	ENSG00000251595	4	1.21127	1.239	2.10486	1.9279	1.15896	0.794722	0.396451	0.665174	0.506613	0.909026	1.12058	0.83635	3.92048	2.24125	2.04639	4.0107	1.94336	2.2131	0.652796	0.516796	0.316768	0.390122	0.665036	0.12328	0.541978	0.158231	0.769809	1.22242	0.660651	0.483869	2.95984	2.75591	2.76261	1.96216	3.13963	2.75474	0.889513	0.782742	0.585476	0.779699	0.948569	0.909687	1.16398	0.736194	0.695367	1.06186
ABCA12	26154	ENSG00000144452	2	17.599	18.3242	15.4769	8.43455	10.5594	6.01718	40.0982	35.6533	25.9639	57.155	37.0413	36.6708	0.0568185	0	0	0	0.0571576	0	0.23738	0.0516796	0	0	0.0950051	0.12328	0.270989	0.158231	0.102641	0.203737	0.101639	0.16129	0	0	0	0.109009	0	0	0.273696	0.213475	0.390317	1.09158	0.421586	0.629783	0.145497	0	0.0993382	0
ABCA13	154664	ENSG00000179869	7	5.84258	4.49954	5.01453	3.77547	3.02617	2.66799	0.792903	1.39687	0.56994	0.909026	0.933815	0.643347	0	0.121149	0.0584682	0.0657492	0	0.0502978	3.67939	3.0491	4.30805	1.33756	1.8526	2.52725	0.108396	0.105488	0.359244	0	0	0	81.7245	89.1274	87.5039	43.4401	43.4008	45.7414	1.36848	2.20591	1.07337	0.23391	0.105397	0.34988	3.24944	2.6503	3.67551	1.06186
ABCA17P	650655	ENSG00000238098	16	0.356255	0.391264	0.247631	0.240987	0.19316	0.170297	0.169908	0.465622	0.949899	0.511327	0.373526	0.386008	0.568185	0.363446	0.701618	0.328746	0.400103	0.251489	0.11869	0	0	0	0	0	0.541978	0.369206	0.205282	0.203737	0.152458	0.16129	0	0	0.0642466	0	0.123123	0.0640636	0.136848	0	0.0975793	0.0779699	0	0.139952	0.242496	0.294478	0.0496691	0.627465
ABCA2	20	ENSG00000107331	9	20.8765	16.9548	11.7006	37.2727	25.9478	24.7499	36.5868	47.0278	29.0036	51.2463	52.9784	39.3728	39.7162	34.3456	34.847	30.7706	30.1221	26.6075	27.8922	34.9871	33.8308	35.5011	33.9643	54.4283	30.8928	29.853	26.738	68.6593	60.1193	66.3438	46.919	61.1578	64.1181	59.4099	79.8452	73.481	57.0657	55.6459	70.745	79.7632	84.6334	95.3072	37.3443	44.8097	33.924	55.0238
ABCA3	21	ENSG00000167972	16	11.1152	11.8683	8.97663	18.556	16.7405	16.2918	51.8785	76.1625	61.0469	50.3373	75.8257	62.2759	31.3638	20.9587	26.3107	25.4449	20.6339	21.4772	47.1793	45.0646	42.9538	62.3081	53.0604	67.9275	110.509	117.038	92.6337	121.122	112.26	116.397	3.17909	2.22818	2.05589	5.61396	4.61711	4.99696	32.7751	32.7329	36.7874	55.6705	50.8011	47.9335	42.2428	49.5704	46.4406	67.8145
ABCA4	24	ENSG00000198691	1	0.356255	0.130421	0.185723	0.0803291	0.257546	0.454127	0.113272	0.26607	0.443286	0.511327	0.498034	0.321673	0	0	0	0	0	0	0	0	0	0	0	0	0.379385	0.42195	0.769809	0	0	0	0.109624	0.117273	0.128493	0	0.123123	0.0640636	0.0684241	0	0	0.0779699	0	0	0	0	0.0496691	0.0482665
ABCA5	23461	ENSG00000154265	17	16.3165	11.2162	17.458	22.0905	15.6459	13.8509	23.8437	24.1458	24.1274	22.8961	24.5282	23.2248	19.7729	17.8694	18.3005	21.9602	16.1756	16.6989	4.74761	4.90956	5.44841	5.7961	5.08277	4.80794	6.82893	4.58871	7.23621	3.82007	4.01473	4.35482	1.91842	1.99364	1.47767	2.12568	1.78528	1.98597	37.8385	33.8714	41.9591	44.2089	47.85	47.8635	30.2635	27.3373	24.6359	20.6098
ABCA6	23460	ENSG00000154262	17	0.142502	0.195632	0	0.0803291	0.128773	0.0567658	0.28318	0.465622	0.443286	0.397699	0.43578	0.450343	0	0.0605743	0.116936	0.0657492	0	0	0.0593451	0	0	0	0.0475026	0	0	0	0.0513206	0	0	0	1.75398	1.29	0.706713	0.327027	0.307807	0.384382	0.273696	0.711584	0.683055	0.623759	0.421586	0.489831	0.145497	0	0.149007	0
ABCA7	10347	ENSG00000064687	19	38.9743	36.3223	21.2963	60.6484	52.2175	46.8886	87.1627	86.4727	70.3559	83.0054	76.635	62.2759	5.62504	5.14881	5.26214	4.93119	5.60145	5.33157	3.26398	4.44444	4.43475	2.84232	2.94516	4.68466	45.3636	34.0197	30.1765	17.827	17.6851	15.5376	8.22178	8.56092	7.7096	8.33919	9.35733	9.67361	26.2748	23.34	25.7609	34.7746	28.0355	31.909	10.2333	10.3067	10.6292	11.053
ABCA8	10351	ENSG00000141338	17	0	0	0.0619078	0.0803291	0	0	0.339815	0.332587	0.316633	0.170442	0.186763	0.128669	0	0	0	0.0657492	0	0	0	0	0	0	0	0	0	0.0527438	0.102641	0	0.0508193	0	0	0	0	0	0	0.0640636	0	0	0	0.0779699	0.210793	0	0	0	0	0
ABCA9	10350	ENSG00000154258	17	0	0.130421	0.0619078	0.0803291	0.128773	0.113532	0	0.0665174	0.126653	0.170442	0.0622543	0.257339	0	0	0	0	0.114315	0.0502978	0	0	0.0633536	0	0	0	0	0	0	0	0	0	0.219247	0.117273	0.642466	0.163514	0.246246	0.448446	0.273696	0.213475	0.292738	0.31188	0.210793	0.489831	0	0	0	0
ABCA9-AS1	104355297	ENSG00000231749	17	0	0	0	0	0	0	0.113272	0.0665174	0	0	0	0.128669	0	0	0	0	0	0	0	0	0	0	0	0	0	0	0	0	0	0	0.493307	0.293182	0.321233	0.490541	0.677176	0.576573	0.0684241	0.142317	0	0.23391	0.31619	0.279904	0	0	0	0.0482665
ABCB1	5243	ENSG00000085563	7	0.071251	0	0.0619078	0	0	0	80.7628	81.0848	67.8861	60.0525	56.4024	42.0749	0	0	0	0	0	0	0.178035	0.103359	0.126707	0	0	0	0.162593	0.0527438	0.0513206	0	0	0	0	0.0586364	0	0	0	0	0	0	0	0	0.105397	0	0	0	0	0
ABCB10	23456	ENSG00000135776	1	74.3148	74.7966	76.2704	73.5011	76.8131	73.1712	27.5251	29.4007	32.8032	23.6915	26.2091	29.6583	43.8071	39.3127	35.9579	46.2875	40.1818	36.0132	21.3642	23.7726	21.5402	31.377	29.2141	29.3407	59.4008	44.6212	52.8602	70.9004	69.7241	56.1288	25.2135	22.0473	23.8355	27.8518	26.2252	27.0349	34.5542	34.4407	37.2753	46.7819	48.377	46.1841	54.3675	44.9078	46.2419	61.4433
ABCB10P3	728248	ENSG00000261524	15	0	0	0.123816	0.0803291	0.128773	0.0567658	0	0	0.0633266	0.0568141	0	0	0	0	0	0.0657492	0	0.150893	0.0593451	0	0	0.111463	0.0950051	0	0	0.0527438	0	0.0509342	0.0508193	0	0	0	0	0	0	0	0	0	0.195159	0	0	0	0	0.0981592	0	0.0482665
ABCB10P4	100132289	ENSG00000260053	15	0.356255	0.130421	0.309539	0.160658	0.0643865	0.113532	0.113272	0	0.316633	0.0568141	0	0.128669	0.113637	0.121149	0	0.197248	0	0.0502978	0.296725	0.103359	0.0633536	0.111463	0.0950051	0.0616402	0.162593	0.105488	0.205282	0.152803	0.101639	0.107526	0	0	0	0	0	0	0.136848	0.142317	0	0.0779699	0	0.0699759	0.145497	0.0981592	0.0993382	0.193066
ABCB11	8647	ENSG00000073734	2	0	0	0.0619078	0	0.128773	0	0	0	0	0	0	0.0643347	0	0	0	0	0	0	0	0	0	0	0	0	0	0	0	0	0.0508193	0	0.548119	0.410455	0.513973	0.436036	0.184684	0.192191	0	0.0711584	0	0	0	0	4.80142	4.51532	4.71856	0.482665
ABCB4	5244	ENSG00000005471	7	0.213753	0.130421	0.247631	0	0.0643865	0.283829	0.113272	0.199552	0.18998	0.113628	0.311272	0.321673	0.170456	0.242297	0.350809	0.131498	0.0571576	0.0502978	0.11869	0.155039	0	0.111463	0.285015	0.0616402	0	0.105488	0.0513206	0.0509342	0.101639	0.107526	0.0548119	0.117273	0	0.0545045	0.0615614	0.192191	0.0684241	0.142317	0.0975793	0.0779699	0	0.139952	1.11548	0.392637	0.645698	0.289599
ABCB5	340273	ENSG00000004846	7	0	0	0.0619078	0	0	0	0.169908	0.133035	0.126653	0.227256	0	0.0643347	0	0	0	0	0	0	0	0	0	0	0.0475026	0	15.8258	17.7747	18.6294	2.75045	2.94752	2.47311	0	0	0	0	0	0	0	0	0	0	0	0	0.0484992	0	0	0
ABCB6	10058	ENSG00000115657	2	0.570008	0.652107	0.619078	0.722961	0.965798	0.567658	0.169908	0.864727	0.316633	0.511327	0.622543	0.900685	2.38638	3.14986	2.63107	1.97248	2.85788	1.76042	0.23738	0.206718	0.0633536	0.278659	0.142508	0	1.89692	1.74054	1.59094	3.31072	3.76063	3.0645	1.47992	2.22818	2.69836	1.96216	2.83182	2.24223	0.34212	0.213475	0.585476	0.545789	0.210793	0.419855	0.969983	1.03067	1.09272	1.06186
ABCB7	22	ENSG00000131269	X	38.333	39.3872	41.4163	40.4055	44.2979	40.8714	35.3408	34.6556	38.4393	31.1909	37.5393	34.805	70.2277	73.1132	67.94	76.7951	72.1901	71.9762	38.3963	37.4677	38.4557	38.6778	39.5221	39.0183	49.4284	45.3069	50.0889	67.4369	65.7094	68.333	35.3536	34.7714	37.263	40.1153	38.9068	39.1429	47.5547	47.4626	46.8381	52.6297	53.4361	51.9221	40.4483	38.0367	38.1955	46.6737
ABCB8	11194	ENSG00000197150	7	21.3753	20.6718	10.5862	24.5807	21.5695	21.4007	29.7905	29.8663	24.7607	28.7479	33.1815	27.5996	15.0569	18.4146	19.2945	14.0046	17.4902	13.8822	27.2394	23.2558	26.4818	30.541	22.4212	28.9709	36.4209	34.178	33.2558	37.1311	36.844	38.4407	26.9126	28.6146	31.8021	25.8351	34.536	34.0178	28.0539	29.1749	28.4931	44.2869	38.8913	45.8342	40.7393	38.9692	42.8644	46.3841
ABCB9	23457	ENSG00000150967	12	15.1052	14.3463	8.54327	19.279	19.316	16.4621	11.044	13.237	13.0453	13.1241	15.3146	13.7676	6.76141	7.02662	6.2561	7.23241	7.88775	6.18663	13.59	12.7132	11.9105	13.7657	11.1631	14.2389	5.47398	4.64145	4.67018	16.0443	12.6032	12.4193	11.0172	10.0855	10.408	9.26577	10.527	10.3783	4.78968	5.40804	7.70876	6.78338	4.74285	6.22786	6.59588	6.67483	5.81128	6.70905
ABCC1	4363	ENSG00000103222	16	52.3695	45.2562	45.1308	62.737	41.5293	38.0331	120.861	150.13	68.3294	127.32	157.068	73.2772	41.3639	44.4615	38.1213	39.581	39.9532	36.3653	52.5797	51.3178	65.0008	49.8242	56.9556	76.064	62.6527	55.8557	67.7432	40.5946	36.7932	47.9568	50.3721	67.7837	71.9562	52.4333	70.2416	70.9185	31.6803	27.6095	29.5665	32.4355	31.7244	42.0555	71.6817	91.2881	70.9771	80.7499
ABCC10	89845	ENSG00000124574	6	34.913	28.6927	23.7726	44.5023	31.3562	30.9374	19.8792	24.811	21.2144	22.4984	24.5904	18.0137	21.307	23.7451	22.101	19.5933	24.5206	17.5036	30.8594	28.4238	27.6855	26.3611	19.6661	25.8889	47.5857	46.1508	39.3629	22.3092	24.5457	24.1934	66.706	79.7455	82.6212	42.35	55.2821	52.4681	6.97925	8.82364	9.85551	9.51233	10.8558	12.8756	19.8362	20.957	19.3213	17.9551
ABCC11	85320	ENSG00000121270	16	0.071251	0.130421	0.0619078	0	0.128773	0.113532	0.339815	0.332587	0.37996	0.170442	0.186763	0.450343	0.170456	0.302871	0.175405	0.0657492	0.285788	0.201191	0	0.155039	0.0633536	0.111463	0.142508	0.0616402	0.433583	0.527438	0.359244	0.254671	0.203277	0.268816	0.109624	0.0586364	0.128493	0.109009	0.123123	0.192191	0.273696	0.142317	0.195159	0.23391	0.105397	0.139952	0.145497	0.196318	0.397353	0.241333
ABCC12	94160	ENSG00000140798	16	0	0	0.0619078	0	0	0	0	0	0	0	0	0	0	0.0605743	0	0	0	0	0	0	0	0	0	0	0	0	0	0	0	0	0.0548119	0	0	0	0	0	0	0	0	0	0	0	0	0	0	0
ABCC13	150000	ENSG00000243064	21	0	0	0	0	0	0	0.0566359	0.0665174	0.0633266	0	0.0622543	0	0.0568185	0	0	0	0.0571576	0	0.11869	0.413437	0.190061	0.111463	0	0.0616402	0	0	0	0	0	0	0	0.0586364	0.128493	0.272523	0.184684	0.0640636	0	0	0	0	0	0	0	0	0	0
ABCC2	1244	ENSG00000023839	10	0.570008	0.912949	0.619078	0.963949	0.772638	0.737956	68.8693	78.8897	67.6328	66.018	74.0826	64.013	1.25001	1.75665	1.63711	1.70948	2.57209	1.76042	9.25783	8.94057	8.7428	49.4898	48.3576	44.7508	0.867165	1.16036	1.02641	2.75045	2.08359	2.6344	0.657742	1.34864	0.963699	1.09009	0.923421	0.640636	3.9686	4.19835	4.09833	5.92571	4.53205	6.78766	0.727487	0.539876	1.09272	2.50986
ABCC3	8714	ENSG00000108846	17	57.4996	66.3845	63.2078	77.7585	65.1592	56.8226	59.6942	74.7656	33.4998	84.8235	87.5295	72.2478	0.170456	0.121149	0.0584682	0.197248	0.0571576	0.100596	262.958	276.124	303.147	372.121	342.256	404.976	0.704572	0.527438	0.256603	1.27336	0.406555	0.698922	167.615	216.544	210.793	166.675	211.402	202.826	73.419	73.5778	65.2805	70.3288	58.0735	75.504	609.828	741.887	723.629	471.226
ABCC4	10257	ENSG00000125257	13	156.467	140.855	153.965	74.947	72.3061	71.1843	237.135	224.629	208.725	250.039	227.539	231.026	148.353	130.962	129.975	143.596	125.118	121.821	16.5573	16.6408	21.2868	7.9139	7.88543	8.99947	45.9056	40.9292	48.0874	62.0888	60.9324	69.6233	3.83683	4.80819	4.43302	4.14234	4.3093	4.35633	1.23163	1.20969	1.26853	0.857669	0.843173	1.04964	19.9332	15.8036	14.7517	27.0775
ABCC5	10057	ENSG00000114770	3	29.4979	23.3454	24.3917	39.0399	31.6138	31.3347	62.8659	77.6924	59.7803	58.8026	78.5027	63.3696	58.4095	73.1737	71.2142	58.0566	70.9898	65.1357	56.0218	67.907	72.0964	87.4431	84.5546	96.0971	26.3401	28.9036	32.2807	34.4315	35.726	38.1181	90.4396	117.214	114.359	91.3496	109.395	104.872	4.10544	5.33688	4.58623	5.61383	5.58602	6.57774	19.8847	19.6809	19.7186	19.4514
ABCC5-AS1	100873982	ENSG00000223882	3	0	0	0	0	0.0643865	0.0567658	0	0	0	0	0.0622543	0	0	0	0	0.197248	0	0.0502978	0	0	0	0	0	0	0	0	0	0	0	0	0	0.0586364	0.0642466	0.0545045	0	0.0640636	0	0	0	0	0	0	0	0	0	0
ABCC6	368	ENSG00000091262	16	0.498757	0.391264	0.309539	0.481974	0.708252	0.567658	10.7608	9.9111	6.33266	11.931	6.97248	7.07681	0	0	0.0584682	0	0	0	3.38267	3.87597	4.87823	4.45854	3.89521	4.68466	2.87248	2.68993	2.92527	2.44484	2.43933	3.70966	3.83683	4.86682	4.11178	5.34144	6.40239	7.81576	0	0	0	0	0.210793	0	0	0.0981592	0	0
ABCC6P1	653190	ENSG00000256340	16	0	0.0652107	0	0	0	0.0567658	2.77516	2.92677	2.59639	4.54513	2.30341	3.98875	0	0	0	0	0	0	1.36494	1.13695	1.20372	1.50476	1.47258	1.41773	1.46334	1.21311	1.4883	2.29204	3.1508	3.44084	1.97323	1.34864	2.37713	3.76081	2.95495	3.26725	0	0.0711584	0	0.15594	0.105397	0	0	0	0	0
ABCC6P2	730013	ENSG00000255277	16	0	0	0	0.0803291	0	0.0567658	0.906175	0.665174	0.696593	0.511327	0.684797	0.643347	0	0	0	0	0	0	0.11869	0	0.0633536	0.0557317	0.142508	0	0.216791	0.158231	0.256603	0.254671	0.609832	0.268816	0.712554	0.703637	1.41343	0.654054	1.04654	1.21721	0	0	0	0	0	0	0	0	0	0
ABCC8	6833	ENSG00000006071	11	0.071251	0	0	0	0	0	0.113272	0.332587	0.253306	0.170442	0.124509	0	1.81819	0.605743	0.701618	1.31498	0.743049	0.653872	0	0	0.0633536	0.111463	0.0475026	0.246561	0.162593	0	0.102641	0.305605	0.508193	0.645158	0	0	0.0642466	0	0.0615614	0	0.136848	0	0.0975793	0	0	0	0	0	0	0
ABCC9	10060	ENSG00000069431	12	0	0	0	0	0	0	0.622995	0.731692	0.37996	0.454513	0.87156	0.128669	0	0	0	0	0	0	0	0	0	0	0.0475026	0	20.0532	19.6734	26.9946	4.38034	4.92948	5.1075	0	0	0	0.0545045	0	0	0	0	0	0	0	0.0699759	0	0	0	0.0482665
ABCD1	215	ENSG00000101986	X	17.029	16.5635	6.62413	14.7805	13.1348	11.4667	17.4439	18.3588	16.2749	16.9306	16.3106	17.7564	6.19322	4.54307	4.09277	5.12844	4.74408	4.22502	5.04433	6.56331	4.87823	3.84549	3.6577	4.68466	24.66	22.4161	18.5267	27.7082	23.9867	20.6988	5.536	4.80819	5.84644	4.57838	4.67867	4.80477	2.53169	2.20591	2.53706	3.19677	1.68635	3.4988	19.4482	18.8956	17.3842	21.8165
ABCD1P2	26983	ENSG00000215151	10	0	0	0	0	0	0	0	0	0	0	0	0	0	0	0	0	0	0	0	0	0	0	0	0	0	0	0	0	0	0	0	0	0	0	0	0	0	0	0	0	0	0	0	0	0	0
ABCD2	225	ENSG00000173208	12	0	0	0	0	0	0.0567658	0	0.399105	0.253306	0	0.373526	0	0.0568185	0.121149	0.116936	0	0	0.150893	0	0	0	0	0	0	0.216791	0.0527438	0.102641	0.101868	0	0.0537632	0	0	0	0	0	0	0	0	0	0	0	0	0	0	0	0
ABCD3	5825	ENSG00000117528	1	94.4788	89.7951	109.02	112.702	114.029	105.414	130.716	134.099	136.342	131.525	143.06	135.875	59.3186	60.2108	56.4218	59.503	63.1592	60.0053	101.48	95.4005	101.302	112.076	111.394	113.171	90.0768	82.4913	99.5107	103.906	97.5223	98.2254	161.914	148.585	143.72	146.29	121.091	125.565	120.153	111.505	118.461	104.947	106.556	99.0859	138.32	134.38	135.746	140.649
ABCD4	5826	ENSG00000119688	14	39.9718	37.1701	31.8206	45.1449	43.2034	38.8846	12.1767	14.8334	16.7816	12.8968	11.9528	14.9256	23.3524	26.5921	24.2058	22.026	24.4063	23.6903	40.414	39.845	40.673	39.9039	33.7743	38.895	39.456	33.8615	33.9229	39.3722	37.4539	32.9031	12.4971	14.6005	12.7208	11.664	13.8513	12.1721	23.1958	22.7707	26.3464	22.6113	24.0304	22.3223	16.1987	16.5398	15.6954	14.6248
ABCE1	6059	ENSG00000164163	4	206.414	202.805	257.97	160.096	160.194	173.306	179.366	181.859	224.936	139.365	162.421	191.717	305.684	228.305	218.613	315.465	226.173	204.159	196.314	187.442	195.699	207.601	221.219	199.283	227.143	189.983	226.375	243.517	247.134	211.504	155.501	147.002	139.222	160.08	143.5	145.873	207.325	215.468	196.622	238.744	230.397	201.531	224.6	182.429	194.951	276.422
ABCF1	23	ENSG00000204574	6	85.715	86.5998	77.199	77.0356	83.96	87.5329	73.117	85.0758	78.9683	61.7001	78.5649	73.3415	91.3642	99.6447	96.7064	85.737	114.372	104.116	60.4133	58.7597	53.9773	71.0022	64.461	62.5648	72.4083	80.6452	73.6451	80.3742	68.6569	71.6126	127.328	142.135	131.706	129.394	139.437	142.862	30.0382	30.6693	31.2254	35.0085	36.3618	40.586	66.2983	67.3863	66.3082	79.0606
ABCF2	10061	ENSG00000033050	7	20.5203	17.6721	15.7246	15.2625	14.6157	12.602	22.3145	18.9575	23.3675	17.0442	17.4312	16.2123	11.9887	11.812	13.4477	12.9526	14.1751	10.814	19.2872	19.5866	16.9788	19.6733	18.4785	16.6429	37.3423	38.3447	36.9508	34.5334	31.5588	33.0106	16.1695	16.4182	15.4192	12.1545	15.8828	15.3753	13.3427	14.9433	13.1732	17.3873	17.4958	15.4647	20.2726	17.7177	16.8378	27.7533
ABCF2P1	344653	ENSG00000242159	3	0.285004	0.130421	0.185723	0.160658	0.19316	0.170297	0.453087	0.598657	0.316633	0.227256	0.311272	0.83635	0.227274	0.121149	0	0	0.22863	0.100596	0.35607	0.258398	0.253415	0.33439	0.380021	0.616402	0.596176	0.8439	0.513206	0.865882	0.457374	0.107526	0	0.0586364	0	0	0	0.0640636	0.478968	0.0711584	0	0.0779699	0.105397	0.209928	0.0969983	0.392637	0.298014	0.193066
ABCF3	55324	ENSG00000161204	3	32.7042	32.801	25.6917	37.2727	35.0906	35.2516	27.072	28.6025	28.497	22.8961	26.9561	26.3129	39.0343	43.7346	40.7523	38.0031	40.1246	40.8418	52.1643	53.2816	48.909	57.4594	46.41	53.5654	26.6653	22.6798	26.1222	27.7592	24.3933	27.8493	50.9202	50.1928	49.5984	50.6892	51.5885	53.7494	33.8015	37.1447	31.0302	41.9478	37.0996	37.2972	42.3398	45.8894	43.2618	48.5079
ABCG1	9619	ENSG00000160179	21	0.213753	0.130421	0.0619078	0	0	0	5.38041	3.72498	3.73627	3.12478	1.74312	1.73704	0.852278	0.666317	0.935491	0.723241	0.457261	0.402383	2.61118	2.58398	1.71055	2.39646	2.75515	2.03413	11.4899	16.0869	16.9358	60.9173	60.2717	82.3115	6.13893	4.74955	5.26822	11.0644	10.7117	10.1861	0	0.142317	0.195159	0.0779699	0	0.489831	2.61895	3.43557	3.07948	2.99252
ABCG2	9429	ENSG00000118777	4	0.071251	0.130421	0.123816	0.160658	0.257546	0.68119	0	0.332587	0.126653	0.113628	0.311272	0.514677	23.3524	22.2308	22.101	16.0428	16.0613	12.4739	65.3389	61.447	63.4803	15.4934	13.0632	13.4376	0.0541978	0.210975	0.307924	0.254671	0.101639	0.0537632	34.2026	31.7223	32.573	11.1189	9.54202	9.54548	0	0	0	0	0	0	16.1502	12.0736	15.0497	3.95786
ABCG4	64137	ENSG00000172350	11	0	0	0	0.240987	0.0643865	0	0.0566359	0.0665174	0.0633266	0	0.0622543	0.0643347	0.170456	0	0.0584682	0.131498	0.0571576	0.150893	0	0	0	0	0	0	0.379385	0.158231	0.256603	1.68083	1.88032	2.74192	0	0	0	0	0.0615614	0	0	0	0	0	0	0	0	0	0	0
ABCG5	64240	ENSG00000138075	2	0	0	0	0.0803291	0	0.113532	0.0566359	0	0	0	0	0	0	0	0	0	0	0	0	0.0516796	0.126707	0	0.0475026	0	0	0	0	0	0	0	1.20586	1.40727	1.09219	1.41712	1.29279	1.47346	0.136848	0	0	0	0	0	0	0	0	0
ABCG8	64241	ENSG00000143921	2	0	0	0.0619078	0	0	0	0.0566359	0.0665174	0	0.0568141	0.0622543	0	0	0	0	0	0	0	0	0	0	0	0	0	0	0	0	0	0	0	2.63097	2.28682	2.24863	2.18018	3.75525	3.58756	0.0684241	0	0	0	0.105397	0	0	0	0	0
ABHD1	84696	ENSG00000143994	2	0.427506	0.391264	0.185723	0.321316	0.19316	0.170297	0.453087	0.26607	0.506613	0.397699	0.43578	0.514677	1.02273	0.484594	0.292341	0.657492	0.114315	0.201191	0.0593451	0	0	0.0557317	0.0475026	0	0	0	0	0.0509342	0.0508193	0.0537632	0.438495	0.175909	0.256987	0.436036	0.615614	0.448446	0	0.0711584	0	0	0	0	0	0	0	0
ABHD10	55347	ENSG00000144827	3	38.9743	36.1267	39.9924	36.4694	40.1772	37.3519	38.3991	42.7042	46.925	29.0888	36.4188	36.5421	34.9434	26.5921	29.1172	46.0245	31.7796	36.5665	74.2407	72.8165	67.7884	67.2682	70.3988	64.1058	36.2041	34.4944	35.9757	47.5216	45.28	48.4944	19.4582	17.6496	17.5393	24.2	21.9159	21.3973	49.7443	50.5936	51.6194	51.3822	50.8011	48.8432	43.3097	41.7177	43.9571	47.1564
ABHD11	83451	ENSG00000106077	7	24.6528	27.5189	20.9248	22.4118	24.5313	24.1255	23.9004	18.2258	22.481	21.8734	18.4895	21.2948	7.61369	10.6611	10.5827	5.58868	11.4887	9.95897	22.8479	28.2687	20.6533	50.3815	45.0799	48.3259	11.0022	9.2829	6.87696	13.7013	12.654	10.6989	23.8432	27.9696	26.1484	29.4869	31.9504	32.4162	70.3399	69.8775	83.3327	80.1531	78.415	88.5195	70.0813	58.4047	66.8049	80.8464
ABHD12	26090	ENSG00000100997	20	69.3985	66.8409	56.3361	55.5877	61.1028	61.7612	36.9266	38.314	35.3996	39.5994	37.1658	38.4078	35.9093	33.013	33.9115	34.9786	31.3224	27.9153	36.8533	40.1034	30.0296	35.7798	33.2518	37.7855	38.1011	33.4923	32.8965	32.3942	29.5769	26.9354	77.9973	76.6965	78.5736	60.1185	63.162	65.3449	38.5912	43.9759	42.447	39.6867	40.9993	39.0466	109.899	108.711	108.825	109.227
ABHD12B	145447	ENSG00000131969	14	0	0.0652107	0	0	0.0643865	0	0	0.0665174	0	0	0.0622543	0	0	0.121149	0.0584682	0.0657492	0.114315	0.100596	0	0.0516796	0	0	0	0	0.0541978	0	0	0	0	0.0537632	0	0	0	0	0	0	13.548	13.7336	12.5877	10.1361	11.8044	9.09687	14.2103	15.4601	13.4107	9.36371
ABHD13	84945	ENSG00000139826	13	36.053	32.2141	37.5161	38.7989	42.5595	37.2384	14.1023	15.166	17.6048	13.2377	13.8827	16.148	40.1707	41.0694	37.1858	50.1009	41.5536	42.6023	18.575	22.2222	23.9477	23.7974	21.1861	27.1833	13.6037	5.85456	14.8317	11.9695	12.3491	8.65588	20.2256	18.5877	18.1818	19.3491	20.1921	20.9488	16.3534	16.3664	15.5151	16.7635	13.7016	13.0855	30.118	19.9754	20.116	27.3189
ABHD14A	25864	ENSG00000248487	3	2.49379	2.41279	1.91914	2.24921	2.63985	2.66799	1.92562	1.92901	1.58317	1.5908	1.4941	1.99437	1.5341	1.8778	2.33873	1.31498	1.94336	1.81072	3.08594	2.17054	2.34408	2.84232	2.23262	2.21905	2.98088	2.00426	2.15547	2.49578	2.03277	2.043	0.986613	1.05546	0.963699	1.41712	0.923421	0.896891	4.03702	3.20213	3.51285	5.22398	5.05904	4.54843	2.18246	2.50306	2.53312	2.36506
ABHD14A-ACY1	100526760	ENSG00000114786	3	0	0	0	0	0	0	0	0	0.0633266	0	0	0	0	0	0	0	0	0	0.11869	0	0	0.0557317	0	0	0	0	0	0	0.0508193	0	0	0	0	0	0	0	0.0684241	0.213475	0	0.0779699	0.210793	0	0	0	0.0496691	0
ABHD14B	84836	ENSG00000114779	3	8.76387	7.10796	5.07644	6.66731	7.27568	7.15249	14.3855	15.9642	15.3884	14.5444	12.4509	16.5983	33.5229	25.1383	29.468	28.2064	27.207	23.8412	51.0368	49.354	49.6693	50.3815	40.9947	43.2098	28.5623	32.7011	31.5109	37.0801	30.8982	37.0966	13.6482	14.5418	15.9332	12.209	14.3438	14.8628	30.5856	36.1485	35.5189	34.6966	35.3079	34.2182	30.9425	28.2699	34.073	28.5738
ABHD15	116236	ENSG00000168792	17	10.7589	10.1729	6.56222	11.3264	10.495	10.6152	15.9147	17.7602	17.5415	15.5103	15.0655	18.0137	20.341	14.5378	16.7804	20.3823	14.1751	14.0331	31.809	37.8295	29.4594	33.7734	31.3517	37.1074	25.5814	21.2557	18.6294	22.462	18.9048	20.43	18.636	18.7637	19.7237	18.0955	20.5615	20.5004	31.4751	35.5792	35.5189	40.0765	39.4183	35.4778	56.8895	59.5826	57.8645	63.6635
ABHD16A	7920	ENSG00000204427	6	0.997514	0.456475	1.11434	1.44592	1.99598	1.81651	1.98226	1.59642	1.39319	1.24991	1.55636	1.02935	2.32956	2.1201	1.34477	1.90673	1.71473	1.40834	1.42428	1.13695	0.760244	1.67195	1.75759	0.986244	1.89692	1.16036	1.84754	1.7827	1.62622	1.45161	4.6042	5.16001	4.94699	5.66847	6.27926	5.6376	2.05272	1.49433	2.8298	2.41707	2.52952	2.3092	1.79447	1.22699	1.98676	1.83413
ABHD16B	140701	ENSG00000183260	20	0	0	0	0	0	0	0	0	0	0	0	0	0	0	0	0	0	0	0	0	0	0	0	0	0	0	0	0	0	0	0	0	0	0.0545045	0	0	0	0	0	0	0	0	0	0	0	0
ABHD17A	81926	ENSG00000129968	19	35.198	34.7573	13.5578	33.4972	35.5414	31.9592	17.4439	13.6361	23.1775	12.7264	16.4351	18.1424	15.1706	40.1608	41.2201	12.9526	36.2379	30.9835	23.2633	35.1421	17.1055	23.2401	20.4736	26.9984	68.3977	52.3746	47.7282	67.7935	58.1373	46.774	24.9394	22.9855	23.0003	22.0198	24.8708	24.2161	28.6013	35.0811	44.7889	40.1545	40.4723	36.8773	18.9147	18.6993	19.2219	21.4786
ABHD17B	51104	ENSG00000107362	9	25.0804	22.1064	24.3917	25.4643	23.6299	26.8502	17.5571	17.4276	20.5178	12.3287	18.365	18.9144	52.7844	42.5232	47.4762	60.818	47.0979	44.8657	24.2721	24.2894	23.9477	22.4042	23.7513	23.1151	46.7727	35.9185	47.3176	52.2585	49.2439	36.8278	18.636	16.9459	18.8885	14.1712	15.9444	15.5034	32.9804	33.7291	35.8116	30.4862	34.2539	29.8097	32.9309	26.7484	28.8577	29.7804
ABHD17C	58489	ENSG00000136379	15	22.3728	19.3024	22.2868	33.0956	28.652	31.1644	9.57147	11.9066	9.7523	10.6242	11.3925	9.07119	33.4093	54.4563	61.3916	29.5872	43.8399	46.0225	48.9003	52.0413	56.5114	47.149	57.6206	63.3661	8.99684	7.33138	9.49431	8.86256	8.08027	6.98922	48.7277	51.4241	56.2158	59.6279	71.2266	63.6793	62.2659	62.4059	67.5249	56.7621	58.0735	58.9197	66.3953	63.9016	64.3711	74.62
ABHD18	80167	ENSG00000164074	4	24.5816	20.1501	24.3298	24.7413	23.5655	22.3657	13.536	13.3035	15.1984	15.3398	15.8748	15.1186	29.5456	19.2021	20.9316	29.9159	17.8903	19.2641	24.0348	22.3773	20.6533	30.1509	28.264	28.4161	10.7312	13.6606	12.9328	12.0714	14.5343	12.258	16.3339	17.7082	19.4667	20.6027	22.4699	23.3192	41.3281	35.2234	38.5438	41.2461	43.6342	41.5657	26.335	23.8036	22.8478	22.637
ABHD2	11057	ENSG00000140526	15	138.298	138.181	142.264	189.416	181.699	170.468	97.1306	114.809	81.628	102.89	120.898	80.6757	388.298	888.867	870.416	497.985	1001.52	856.974	790.951	758.605	762.841	1944.76	1862.24	1828.68	47.2063	44.674	45.8293	47.4198	43.2981	46.6665	288.858	299.749	296.755	326.264	299.496	298.024	264.87	275.17	231.653	230.167	234.718	245.965	489.647	532.661	518.744	470.261
ABHD3	171586	ENSG00000158201	18	25.7216	25.2365	28.168	21.2069	23.3079	19.1868	18.2368	17.0285	15.8317	16.5329	19.0498	15.0543	19.7729	33.013	29.9942	20.5795	30.1792	27.0099	20.118	20.5685	18.4993	21.0109	22.3737	23.978	7.20831	7.43687	6.77432	6.36678	8.02946	5.6989	264.029	263.629	255.637	201.667	210.54	204.94	34.691	35.8638	32.006	33.0592	36.678	29.8797	21.1941	17.0306	20.7617	21.3338
ABHD4	63874	ENSG00000100439	14	31.7779	24.8453	23.7726	44.5023	37.9237	48.9889	12.8564	12.6383	11.9687	15.3966	13.5714	17.0487	9.31824	7.63236	8.94563	10.1254	9.43101	9.3554	14.4209	13.2817	14.3813	19.0045	12.6357	15.7183	19.2944	19.9371	20.323	5.70463	6.70815	6.34406	14.0318	15.6559	14.9052	10.9554	12.066	10.1221	18.4061	17.2915	15.0272	13.021	12.753	14.6949	9.45733	8.68709	9.13911	7.48131
ABHD5	51099	ENSG00000011198	3	31.5642	30.7794	34.2969	32.4529	32.1289	32.5836	21.8048	20.7534	20.0112	21.2485	19.6724	19.0431	29.6025	22.2913	24.0304	29.7186	20.5767	24.3441	12.5218	12.1447	13.621	15.1033	14.2508	15.4717	14.6334	13.1859	15.9607	12.5808	13.4163	11.6129	13.6482	15.5387	12.5281	15.6973	14.9594	16.08	41.1913	39.066	34.6406	38.1273	40.0507	33.6584	23.2796	20.8098	22.8974	24.085
ABHD6	57406	ENSG00000163686	3	27.0754	24.9105	26.3727	35.5054	37.2154	35.1948	5.8335	7.18388	7.53587	4.77239	4.60682	6.3048	15.2842	7.26891	9.1795	14.7278	8.45933	9.1542	14.955	17.9845	15.6483	21.2895	20.5686	20.3413	8.12967	9.23016	8.36526	13.8032	15.8048	16.344	9.31802	8.44365	7.45261	10.1378	10.0961	11.0189	15.2586	14.8721	15.3199	17.1534	15.8095	12.4557	20.4181	18.5521	22.9968	26.8845
ABHD8	79575	ENSG00000127220	19	0	0	0	0.0803291	0.128773	0.170297	5.55032	4.52319	6.58597	5.34053	4.73133	5.27544	6.36368	4.84594	6.54844	5.25994	4.28682	3.67174	0.35607	0.568475	0.126707	0.0557317	0.19001	0	0.325187	0.158231	0.205282	0.152803	0.304916	0.322579	4.00127	4.22182	4.94699	2.07117	2.95495	2.24223	0.0684241	0.0711584	0.0975793	0.0779699	0	0	0	0.0981592	0	0
ABI1	10006	ENSG00000136754	10	82.0812	85.8172	91.6854	83.2209	95.6784	87.5329	73.117	73.4353	73.1422	72.6652	67.2969	73.0842	87.1028	80.5638	84.4281	91.6544	77.62	81.5831	62.8464	61.8605	59.6158	63.1998	58.7607	52.8257	69.4274	61.763	72.1055	72.4285	73.8913	68.9244	61.0604	51.7173	53.5174	55.4311	53.4969	54.9025	82.7931	80.3378	73.5748	80.8548	77.0449	70.0459	61.8849	51.3373	57.3678	52.3209
ABI2	10152	ENSG00000138443	2	59.9221	60.7763	67.108	67.2354	54.2134	62.5559	60.2606	72.504	55.7274	71.3585	79.3742	67.6801	95.5688	78.9283	75.5994	105.462	82.0212	78.5149	10.8601	9.8708	12.0372	13.2642	10.6406	13.0061	100.32	81.2782	98.8948	77.3182	77.4995	81.9351	45.3842	55.4701	64.2466	40.6059	55.8978	55.6713	39.4807	32.8752	35.8116	38.4392	42.5802	43.3851	42.8248	38.822	38.1459	47.1564
ABI3	51225	ENSG00000108798	17	0	0	0	0	0	0	0	0	0	0	0	0	0	0	0	0	0	0	0.178035	0	0	0	0	0	0	0	0.0513206	0	0.0508193	0	0	0	0	0	0.0615614	0	0	0	0	0	0	0	0	0	0	0
ABI3BP	25890	ENSG00000154175	3	0	0	0	0.0803291	0	0	0.622995	0.26607	0.37996	0.397699	0.43578	0.257339	0	0	0	0	0	0	0	0	0	0	0	0	0.596176	0.316463	0.410565	0	0.0508193	0	0	0.0586364	0	0	0	0	0	0	0	0	0	0	0	0	0	0
ABITRAM	54942	ENSG00000119328	9	15.7465	18.0634	19.1914	9.3985	14.9377	13.9644	13.4793	12.7713	14.8818	14.6012	11.3303	15.5047	19.3183	12.4177	13.6816	19.8563	12.8033	13.7816	22.9665	22.3256	20.8433	23.7974	23.1813	23.5466	14.0372	14.1881	12.4709	15.5349	17.3294	16.5053	29.0503	23.5718	25.3132	28.8329	27.9489	28.5724	21.622	20.7783	19.5159	21.7536	24.5574	20.7828	14.9862	19.092	16.5895	19.8858
ABL1	25	ENSG00000097007	9	104.098	103.228	71.0701	107.641	89.1109	93.323	50.5192	62.4599	45.4052	59.2571	62.192	57.1935	53.0117	37.5561	39.1152	52.8624	44.8116	39.2323	74.0627	79.4315	73.8703	66.7109	57.2881	72.1191	101.892	92.3544	96.2775	87.8106	71.5028	76.1287	37.5461	42.2182	41.5033	33.2478	41.6771	40.8726	58.092	59.5596	59.5234	74.3053	77.1503	82.4316	54.901	59.0918	55.1823	61.4433
ABL2	27	ENSG00000143322	1	95.3338	92.5339	94.0998	93.021	83.6381	64.3724	80.8761	96.7829	49.0781	77.949	100.852	55.2635	45.4548	39.0704	34.4378	43.6575	31.894	29.726	31.0375	29.7674	36.0482	19.6176	23.4188	29.0325	49.6452	47.8913	66.7168	45.7389	43.9587	56.8277	36.2306	47.7301	49.5342	35.5914	43.8933	46.318	33.1857	31.5232	34.2503	31.6558	35.3079	38.4168	21.0486	21.3987	16.1425	21.0442
ABLIM1	3983	ENSG00000099204	10	160.101	152.332	189.376	151.902	139.397	147.137	129.13	160.906	106.072	155.159	180.6	127.061	102.444	137.625	148.568	98.1636	122.146	128.712	193.05	201.705	219.077	221.422	244.163	243.787	48.2361	56.6996	57.0685	62.6491	65.252	70.161	318.347	358.679	368.776	517.139	540.386	539.16	156.486	160.32	157.688	201.084	206.05	218.675	116.01	130.993	112.848	188.046
ABLIM2	84448	ENSG00000163995	4	3.13504	4.69517	3.65256	4.33777	4.24951	4.42773	0.453087	0.665174	0.886573	0.568141	1.05832	1.15802	0.340911	0.363446	0.409277	0.525994	0.22863	0.251489	2.13642	3.15245	4.62482	6.35342	5.5103	8.25979	1.08396	1.31859	0.769809	0.764013	0.711471	0.806448	1.53473	1.935	1.99165	2.72523	2.21621	2.8188	7.1161	8.61017	8.19666	11.8514	8.95871	12.4557	5.8199	5.00612	5.21525	5.69545
ABLIM3	22885	ENSG00000173210	5	7.62386	8.47739	8.60518	8.27389	7.01813	6.6416	7.19276	9.11289	3.98958	8.4653	8.21757	5.08244	1.59092	0.666317	0.877023	1.18349	0.857364	0.402383	1.66166	2.2739	2.28073	4.06842	4.75026	6.34894	0.0541978	0	0	0.0509342	0.0508193	0.0537632	2.02804	2.40409	2.8911	2.94324	2.95495	3.71569	9.23725	7.47163	7.02571	10.0581	11.4882	9.79663	15.6167	15.3128	15.4471	19.7893
ABO	28	ENSG00000175164	9	2.35128	1.89111	1.73342	5.30172	3.7988	3.86008	0	0.0665174	0.126653	0.113628	0.124509	0.0643347	0.0568185	0.242297	0.116936	0.262997	0	0.251489	5.75647	7.18346	9.62975	9.86452	11.4481	16.4579	0.0541978	0	0	0.0509342	0	0	0.493307	0.469091	0.321233	0.490541	0.492491	0.576573	8.62143	7.40047	9.17245	8.88857	9.59109	11.2661	6.83838	6.82206	5.21525	6.66078
ABR	29	ENSG00000159842	17	68.5435	63.9065	47.2975	85.3095	73.0143	70.787	93.2227	104.233	82.5146	109.765	117.163	97.0167	87.1028	125.449	119.509	75.2171	119.917	113.12	109.61	114.367	121.322	104.218	103.271	124.328	47.5857	46.6782	42.6987	44.2109	40.3506	42.3654	77.8877	90.7692	90.5878	83.1194	92.2806	86.55	114.337	110.509	123.926	122.881	121.944	131.975	169.165	197.006	177.219	179.696
ABRA	137735	ENSG00000174429	8	0.071251	0	0	0	0	0	0	0	0	0	0	0	0	0	0	0	0	0	0	0	0	0	0	0	0	0	0	0	0	0	0	0	0	0	0	0	0	0	0	0	0	0	0	0	0	0
ABRACL	58527	ENSG00000146386	6	68.3297	64.3629	65.746	68.1994	76.1049	76.5771	14.782	14.8999	18.3647	10.4538	12.5131	13.0599	2.78411	5.14881	5.78835	3.09021	4.51545	4.32561	21.9577	21.9121	17.0421	20.2306	21.3287	19.9098	21.2455	20.0954	22.9916	17.5214	17.99	16.5591	28.5022	26.7382	24.735	21.4203	19.8228	19.0269	34.2805	27.9652	25.0779	33.3711	31.3028	27.4306	38.4113	28.3189	30.6458	23.8919
ABRAXAS1	84142	ENSG00000163322	4	11.3289	13.629	17.3342	15.9855	16.0322	15.7809	8.49539	10.9754	11.7154	9.94247	10.5832	13.5103	31.9888	22.1702	22.2764	32.4801	23.7776	25.501	22.5511	19.4832	21.2868	15.6049	18.0035	16.0881	33.3859	25.9499	36.8482	55.773	57.2226	47.6342	19.513	17.1218	18.1176	21.0932	19.6997	20.6285	52.276	48.53	56.8887	42.1817	52.9091	46.8139	11.4943	9.32512	9.6358	12.308
ABRAXAS2	23172	ENSG00000165660	10	23.5841	32.0184	31.7587	24.9823	30.0685	27.7585	27.5817	24.4119	27.2938	25.9072	24.4659	28.1786	53.1822	31.7409	35.841	53.9144	33.2657	34.3534	31.4529	31.2661	27.939	31.154	32.0642	28.6627	18.1563	20.1481	21.0928	20.3737	21.4458	20.8064	40.6156	39.7555	36.6206	41.0964	39.8918	37.5413	26.3433	27.8941	23.5166	28.9268	26.033	28.5502	25.5106	26.3067	25.3809	25.533
ABT1	29777	ENSG00000146109	6	28.5004	27.5189	21.8534	22.2511	28.4588	26.6232	37.6062	32.394	42.9354	27.8957	29.4463	32.103	44.4889	57.3639	54.1415	44.6437	58.9867	53.869	36.972	32.9716	29.5228	36.1142	35.1994	34.5802	25.0936	28.7981	27.5078	31.2227	30.8982	28.9246	51.5231	49.3132	46.2576	47.9095	41.7386	43.1148	27.917	30.8827	29.5665	29.7845	27.5085	28.3402	37.8293	40.5888	38.9902	36.7308
ABTB1	80325	ENSG00000114626	3	3.70505	2.80406	1.6096	4.01645	3.41249	2.72476	4.64414	5.92005	2.65972	4.77239	5.22936	4.37476	1.70456	2.30182	1.69558	1.57798	2.11483	2.11251	4.45088	7.13178	5.63847	8.91708	9.168	10.7254	0.650374	0.42195	0.667168	0.407474	0.457374	0.591395	16.8272	20.1123	19.2097	17.1144	18.8994	17.5534	5.81605	5.55035	5.85476	7.2512	7.06157	7.41745	4.07393	3.82821	4.0232	4.19919
ABTB2	25841	ENSG00000166016	11	19.1665	20.9326	12.9387	22.8135	18.8652	15.3835	20.3889	24.678	11.6521	22.2143	25.6488	12.2236	2.27274	1.57493	1.81251	0.788991	1.08599	0.502978	2.61118	3.15245	1.96396	2.50793	2.66014	3.88333	8.61745	8.64998	7.90337	11.9695	9.96059	10.9677	34.4218	39.8141	39.6402	17.2779	22.593	20.2441	6.36344	7.04468	8.58698	7.64105	9.0641	7.62737	4.51042	4.85888	4.71856	6.46771
ACAA1	30	ENSG00000060971	3	22.2303	17.9329	15.7865	32.6939	29.2315	25.8852	25.7693	28.3364	18.808	26.1913	25.3998	23.3535	10.0569	15.3253	14.8509	11.7691	13.7178	13.2786	23.0852	22.2222	21.4135	25.9153	19.7136	25.6423	10.7312	10.1795	10.3154	12.2751	10.6721	9.3548	39.4645	49.3719	39.9614	44.9117	48.572	46.0618	23.6063	25.4035	22.6384	31.032	28.6679	28.6201	46.0257	48.1962	48.7254	54.9756
ACAA2	10449	ENSG00000167315	18	1.99503	1.36942	2.16677	1.36559	1.86721	1.30561	64.1118	64.655	73.9655	64.3704	53.85	75.7862	48.1253	58.1513	59.9299	55.6238	71.2756	79.4706	64.5674	62.2222	57.8419	51.6633	53.1079	53.9352	33.6569	33.4396	37.9772	47.216	49.7521	51.2363	12.223	11.4341	10.9862	10.0833	9.23421	10.6346	95.7937	92.5059	76.8925	90.9909	92.8544	85.4406	97.4348	103.852	104.504	114.971
ACACA	31	ENSG00000278540	17	267.405	209.783	248.436	223.636	160.258	177.507	261.828	295.537	197.326	259.47	325.901	205.678	290.286	289.848	289.651	192.514	209.14	205.618	128.601	130.129	162.312	116.479	125.882	155.826	264.919	283.762	324.449	246.063	248.456	311.558	164.764	215.489	211.05	142.747	180.744	164.708	225.663	195.116	207.941	181.67	165.262	188.655	242.059	296.588	213.627	241.091
ACACB	32	ENSG00000076555	12	7.62386	5.41249	5.01453	13.6559	10.4306	11.1261	11.4971	13.7026	8.8024	15.8511	15.5636	11.0012	15.0001	15.931	16.2542	14.0703	12.7461	12.1218	1.54297	1.60207	1.71055	2.00634	1.66259	2.15741	11.5441	11.5509	10.572	16.0443	16.6179	17.3655	34.1478	44.1532	41.9531	36.0275	46.6636	41.0648	20.3904	19.9955	20.7844	23.1571	23.1872	24.2117	9.40884	10.7484	8.64242	10.6669
ACAD10	80724	ENSG00000111271	12	10.9014	10.4989	9.84333	12.8526	10.3662	10.9558	43.1566	39.3783	40.4024	43.6901	44.076	42.2679	19.6024	23.7451	21.6917	21.9602	22.2343	23.7406	56.3185	60.6201	57.335	53.9483	47.5026	50.9765	18.915	22.7853	18.886	24.4484	23.8851	24.4085	37.6557	43.5669	47.0285	39.4068	50.0494	45.4211	35.7174	35.5792	32.006	32.5134	31.092	33.3085	35.3559	38.5766	35.6127	30.1666
ACAD11	84129	ENSG00000240303	3	1.14002	0.97816	1.48579	0.401645	1.48089	0.794722	0.679631	0.798209	1.01323	1.42035	0.809306	0.96502	5.00003	2.66527	2.45566	5.19419	2.11483	1.76042	2.49249	3.61757	3.5478	2.39646	2.37513	2.34233	0.975561	1.52957	1.53962	1.6299	1.62622	1.93548	1.91842	1.99364	2.69836	1.96216	2.46246	3.13912	1.02636	0.996218	0.585476	1.48143	1.15936	1.25957	1.40648	0.638035	0.695367	1.0136
ACAD8	27034	ENSG00000151498	11	28.9992	24.6496	23.3392	25.625	26.0122	30.0859	16.9341	18.0927	19.2513	15.8511	16.2484	24.0612	37.6139	42.9472	42.0971	39.1208	40.5819	37.7737	36.0818	33.8501	36.1116	36.9501	30.9242	31.3749	13.4953	13.6606	13.5486	16.4008	16.9737	15.5913	23.1306	24.3341	23.1288	23.873	24.563	26.202	29.4908	29.3173	28.4931	27.9132	27.5085	26.9407	63.5824	61.3986	62.0863	60.9606
ACAD9	28976	ENSG00000177646	3	44.0331	42.3217	38.6304	49.9647	42.6239	48.9889	40.7212	41.1078	37.3627	40.2812	42.2707	33.7757	40.3412	39.555	39.5245	36.2936	46.2977	40.3389	95.0115	91.7829	98.0714	91.0099	84.6971	97.3299	31.8141	34.8109	34.3848	37.3348	34.4555	34.9461	81.2312	99.2715	106.906	86.6622	102.684	105.321	51.797	48.53	48.1066	54.345	53.4361	56.8904	91.4209	92.1715	91.8878	103.773
ACADL	33	ENSG00000115361	2	2.49379	3.6518	2.72394	5.06073	4.37828	3.40595	0.0566359	0.0665174	0.126653	0.113628	0.186763	0.321673	1.19319	0.363446	0.233873	1.05199	0.171473	0.251489	0	0.0516796	0	0	0	0	0	0	0	0	0	0	0	0.234546	0	0.109009	0.123123	0	0	0	0	0	0	0	0	0	0	0
ACADM	34	ENSG00000117054	1	40.4706	39.1916	45.8117	45.5466	47.1953	51.7704	72.1541	74.5661	71.7491	66.5293	77.1953	73.4702	39.3753	39.6762	40.6354	42.4082	39.6102	41.9484	29.9099	29.6641	31.4234	27.3643	26.5064	24.6561	81.3509	68.4614	87.3477	92.7003	95.3371	81.1287	59.3064	58.8123	56.6013	54.5045	47.3407	50.4822	80.5351	76.9934	77.1852	64.2472	60.9192	64.2379	0.0969983	0.196318	0	0
ACADS	35	ENSG00000122971	12	15.319	15.5201	10.2767	17.0298	21.2475	21.0601	7.19276	8.7803	9.68897	7.15858	6.41219	12.9956	12.7274	13.3869	13.0384	11.6376	11.6602	9.60688	136.256	154.625	109.729	124.059	95.3377	115.884	7.20831	7.5951	8.4679	9.57564	8.48683	7.41932	14.6348	13.7796	12.3354	10.9009	12.2507	10.058	46.8705	52.5149	53.9613	61.6742	55.1224	58.7798	28.8085	31.1655	33.8246	25.3399
ACADSB	36	ENSG00000196177	10	21.8741	19.4328	23.6488	21.5282	24.0162	24.1822	24.6933	28.8686	26.6605	27.0435	29.4463	31.6526	29.4888	27.8036	31.6313	36.4908	31.4367	33.0457	33.1146	33.5917	35.8582	36.1142	32.2067	29.5873	6.23275	6.22377	7.03092	12.8864	13.3655	14.301	25.3779	27.0314	26.5339	24.9086	24.3168	23.8957	34.691	33.1598	30.9326	40.9342	34.5701	37.5071	17.6537	18.6993	19.2219	17.569
ACADVL	37	ENSG00000072778	17	192.663	217.738	160.403	207.892	244.347	214.745	173.986	151.527	185.99	177.317	140.944	202.011	114.773	143.985	143.656	114.404	137.921	139.677	208.539	223.824	191.645	214.511	211.196	232.507	99.182	101.215	89.9137	90.8667	82.429	85.0534	172.822	176.965	176.357	163.296	166.647	164.708	171.608	179.746	171.154	136.057	130.903	130.925	277.9	297.079	304.72	278.305
ACAN	176	ENSG00000157766	15	0	0	0	0	0	0	0	0	0	0	0	0	0.0568185	0	0	0	0	0	0	0	0	0	0	0	0	0	0	0	0	0	0	0	0	0	0	0	0	0	0	0	0	0	0	0	0	0
ACAP1	9744	ENSG00000072818	17	0.570008	0.326053	0.495262	0.722961	0.965798	0.737956	0.339815	0.332587	1.07655	0.284071	0.249017	0.707681	0	0.302871	0.116936	0.131498	0.0571576	0	0	0.155039	0.0633536	0	0.0475026	0	0.704572	0.263719	0.153962	0.407474	0.304916	0.215053	0.109624	0.175909	0.0642466	0.163514	0.123123	0.256255	0.205272	0.782742	0.292738	0.389849	0	0.139952	0.0484992	0.0981592	0	0.0482665
ACAP2	23527	ENSG00000114331	3	83.2212	89.8603	112.548	87.88	90.2699	88.2709	134.001	139.554	128.49	131.127	128.866	127.897	150.626	126.358	124.537	150.5	120.603	119.659	178.095	178.966	191.645	187.983	198.941	183.01	93.7622	71.6788	100.024	80.4252	81.6159	74.462	234.924	238.943	237.006	230.5	222.914	222.045	114.679	112.786	115.631	112.666	120.995	113.921	164.558	124.908	134.305	143.786
ACAP3	116983	ENSG00000131584	1	21.6603	18.6503	8.91472	26.2676	23.1148	23.1605	18.9164	17.9597	20.0112	20.8508	17.1822	23.0961	55.9663	184.691	172.89	41.159	140.265	113.774	13.0559	18.1912	13.0508	24.299	20.9961	29.8339	37.3423	28.0069	25.3524	72.2247	66.9799	58.9782	19.513	18.4705	19.788	24.0365	27.3333	29.9818	17.9271	19.5686	28.2004	37.4255	38.1536	37.1572	22.8431	23.9999	23.7418	32.1455
ACAT1	38	ENSG00000075239	11	62.3446	62.7327	64.0126	51.4106	57.8191	60.7962	48.7635	54.2782	75.422	49.2578	49.4922	78.6813	147.728	140.29	146.404	128.145	136.264	130.02	56.6745	54.7804	46.6283	48.9882	51.7303	52.6407	67.6389	74.7379	75.4413	137.421	124.304	139.731	15.6762	13.1932	13.4918	20.7662	20.1921	19.4113	87.0354	90.0154	84.894	124.05	124.368	104.054	93.2154	94.0856	101.424	144.22
ACAT2	39	ENSG00000120437	6	72.5335	53.864	50.2691	92.2178	104.306	114.043	17.4439	20.82	20.5178	18.0669	29.6953	14.4753	160.342	202.56	221.068	169.962	202.795	218.494	23.6193	21.0853	21.3502	23.8532	21.3762	21.2659	82.3807	94.9915	81.2918	108.948	104.739	106.505	59.3612	55.646	53.3247	67.6401	66.6094	68.9325	54.534	53.5111	52.6928	84.3634	75.8855	68.0866	147.001	141.889	138.527	225.163
ACBD3	64746	ENSG00000182827	1	88.4937	97.5552	100.91	96.3145	119.308	100.759	58.4483	58.2693	59.717	50.3373	55.2818	55.5208	56.6481	43.3106	46.5407	57.5963	45.8976	47.1794	34.3608	42.9974	37.9488	43.3593	45.1749	45.1823	60.6474	54.6953	60.0964	54.245	57.1209	39.8923	102.005	98.1574	100.161	123.071	106.193	114.482	57.7499	55.7882	58.2548	63.7014	68.297	58.7798	59.751	52.7606	54.0896	54.155
ACBD3-AS1	107985353	ENSG00000234478	1	0	0	0	0	0	0	0	0	0	0	0.0622543	0	0	0	0	0	0	0	0	0	0	0.0557317	0	0.0616402	0	0	0	0	0	0.0537632	0	0	0	0.0545045	0.246246	0.0640636	0	0	0	0.15594	0	0.279904	0	0	0.0993382	0
ACBD4	79777	ENSG00000181513	17	8.90638	8.5426	5.01453	9.15751	8.56341	10.3314	3.85124	3.45891	4.17956	5.05646	2.80144	4.18175	0.738641	0.181723	0.467745	0.657492	0.457261	0.603574	14.8363	12.9716	13.621	11.7037	7.83792	9.86244	6.50374	7.43687	6.51772	4.63501	4.77702	5.59137	8.05734	7.97455	7.51686	7.73964	7.32581	8.4564	8.62143	9.32175	9.95309	9.43436	8.53712	9.09687	13.0463	16.1472	15.1987	16.4106
ACBD5	91452	ENSG00000107897	10	50.0895	47.5386	56.6456	52.3745	50.8653	54.0978	33.4718	30.8641	33.1198	26.4754	28.2012	29.4009	65.8527	42.402	43.208	68.7079	38.6386	44.0609	81.4808	80.6201	77.7349	89.951	86.9297	76.4339	54.9566	46.0453	51.5772	57.7085	61.2373	51.8277	43.3562	39.2864	42.0173	34.9919	34.105	35.8756	122.616	123.46	101.092	105.181	107.61	89.1493	59.1205	52.1225	58.3115	38.4202
ACBD6	84320	ENSG00000230124	1	91.5575	85.5564	80.2944	72.0552	73.3362	74.1929	48.4237	49.3559	55.6641	44.8831	47.3133	48.83	53.4094	41.9174	43.2665	51.0871	44.6401	46.2237	42.135	47.7519	40.9898	38.232	39.9972	40.3743	64.3328	64.6639	58.4029	94.1265	86.647	87.3652	31.5716	40.4005	40.7324	34.9374	42.7236	42.7945	34.8278	36.2908	35.9092	36.334	38.7859	38.6267	31.8154	30.3803	31.2915	34.414
ACBD7	414149	ENSG00000176244	10	7.2676	5.54291	6.00505	7.79192	8.30586	7.94722	3.0017	2.46115	3.03968	2.27256	2.92595	1.99437	8.23869	8.96499	10.0565	9.46789	9.60248	11.82	0.178035	0.258398	0.190061	0.167195	0.380021	0.493122	16.0426	14.9792	13.8052	10.8999	12.3999	13.9247	4.54938	4.63228	5.39672	2.88874	3.63212	3.26725	1.23163	1.20969	0.292738	0.779699	0.843173	0.629783	0	0	0.149007	0
ACCS	84680	ENSG00000110455	11	15.7465	11.8683	9.22426	15.5838	14.6801	13.8509	12.0634	14.3678	13.6152	14.7717	12.9489	15.5047	0	0	0	0	0	0	3.73874	3.66925	3.86457	3.56683	3.46769	4.62302	5.63657	5.5381	6.05583	4.07474	4.52292	4.46235	13.4289	13.4864	12.8493	12.2635	15.021	13.5174	9.03198	10.0333	14.4417	9.12248	9.1695	10.4964	2.52196	2.94478	2.43378	1.78586
ACCSL	390110	ENSG00000205126	11	0	0	0	0	0	0	0	0	0	0	0	0	0	0	0	0.0657492	0.0571576	0.0502978	0	0	0	0	0	0	0	0	0	0	0	0	0	0	0.0642466	0.109009	0	0.0640636	0	0	0	0	0	0	0	0	0	0
ACD	65057	ENSG00000102977	16	12.9677	11.8031	6.74795	10.7641	14.6157	11.9208	8.55202	8.3812	8.48577	7.21539	9.08913	10.3579	22.8411	23.3817	26.3107	17.1605	22.1772	22.3322	10.5041	11.1628	8.99622	12.3167	10.4031	12.2664	10.5144	12.0783	9.90488	11.613	11.5868	12.6881	7.34479	6.03955	6.87439	4.90541	5.84833	5.76573	12.0426	13.5913	14.149	18.167	15.2825	14.485	29.3905	26.5521	28.6591	29.346
ACE	1636	ENSG00000159640	17	0	0	0	0	0.0643865	0	0.906175	0.931244	0.633266	1.36354	0.747052	1.6727	1.19319	0.726891	0.760086	0.920489	0.800207	0.502978	2.3738	2.42894	2.34408	3.78976	4.27523	5.17778	0	0.210975	0.0513206	0.203737	0.101639	0.215053	1.69917	1.81773	1.67041	4.14234	3.26275	4.61258	8.68986	10.5314	9.56277	18.4789	17.812	18.8935	0.727487	0.932512	0.794705	1.11013
ACE2	59272	ENSG00000130234	X	0.071251	0	0	0	0	0	12.29	10.8423	8.04248	10.0561	6.5367	4.95377	0.113637	0.121149	0	0.131498	0	0.0502978	0.652796	0.723514	0.950305	0.724512	1.37757	1.35608	0	0	0	0	0.0508193	0	0	0.0586364	0.256987	0.109009	0	0	0.752665	0.782742	0.585476	0.935639	2.10793	1.11961	0.242496	0.196318	0.149007	0.1448
ACER1	125981	ENSG00000167769	19	0	0	0	0	0	0	0	0	0	0	0.0622543	0	0	0	0	0	0	0	0	0	0	0	0	0	0	0	0	0	0	0.0537632	0	0	0	0.0545045	0	0	0	0	0	0.0779699	0	0	0	0	0	0
ACER2	340485	ENSG00000177076	9	12.5402	11.4119	8.66709	12.3707	12.9417	13.3967	1.52917	1.59642	1.70982	1.64761	1.80537	1.60837	2.78411	9.20729	9.06257	2.03823	4.68692	3.47055	17.1507	17.4677	16.4719	18.3915	13.7282	13.191	1.30075	1.52957	1.69358	1.68083	1.52458	1.82795	0.0548119	0	0.0642466	0.0545045	0	0	29.4223	33.231	23.1263	8.26481	8.01014	9.02689	57.3745	58.0612	64.9175	11.8736
ACER3	55331	ENSG00000078124	11	56.787	51.3208	64.1364	62.8976	56.7889	52.7355	28.3746	27.0726	24.8874	24.2596	25.8355	19.6221	71.1368	69.7816	63.2041	66.341	63.1592	58.3455	28.4263	27.3385	31.4868	29.1477	24.8438	28.5394	26.1776	19.6207	27.046	24.4484	23.4277	24.301	41.383	44.1532	42.3385	32.7027	38.4143	35.7475	39.4123	37.4293	30.8351	45.6124	42.1586	43.1052	102.285	87.4599	89.9507	106.524
ACHE	43	ENSG00000087085	7	0.071251	0.0652107	0	0.0803291	0.128773	0.227063	0.28318	0.133035	0.443286	0.284071	0.249017	0.321673	0	0	0.175405	0.262997	0	0.201191	0.178035	0.155039	0.0633536	0.0557317	0.0950051	0.246561	2.4389	2.68993	2.05282	0.814948	1.37212	1.12903	3.06946	3.40091	4.24028	3.92432	3.69368	2.8188	0.0684241	0	0	0.0779699	0	0	0.0484992	0.0981592	0.0993382	0.0482665
ACIN1	22985	ENSG00000100813	14	173.71	156.897	145.236	197.77	180.411	175.577	86.0866	98.8449	86.8208	82.3236	99.8559	86.7874	107.842	110.245	105.71	103.489	112.658	114.478	153.585	157.674	152.746	145.738	151.818	160.265	166.225	162.82	144.057	202.107	191.132	164.462	85.4517	99.3301	97.9119	94.5653	101.33	101.156	97.4359	104.461	96.7986	110.405	104.553	111.891	75.9012	81.9139	82.848	81.2808
ACKR1	2532	ENSG00000213088	1	0	0	0	0	0	0	0	0	0	0	0	0	0	0	0	0	0	0	0	0	0	0	0	0	0	0	0	0	0	0	0	0	0	0	0	0	0	0	0	0	0	0	0	0	0	0
ACKR2	1238	ENSG00000144648	3	0.427506	0.391264	0.371447	0.803291	0.257546	0.340595	0	0.0665174	0.316633	0.397699	0.373526	0.128669	0.227274	0.545169	0.233873	0.0657492	0.171473	0.402383	0.474761	0.206718	0.506829	0.111463	0.617533	0.739683	0.108396	0.105488	0.0513206	0.0509342	0.0508193	0.107526	0	0.0586364	0.321233	0.272523	0.554053	0.768764	0.205272	0.355792	0	0.23391	0	0.0699759	0.242496	0.245398	0.447022	0.193066
ACKR3	57007	ENSG00000144476	2	0	0	0	0.401645	0.386319	0.454127	0.169908	0.0665174	0.126653	0.0568141	0.0622543	0	0	0	0	0	0	0.100596	0	0	0	0	0	0	0.921363	1.42408	1.07773	0.101868	0	0	0	0	0	0	0	0	0	0	0.0975793	0	0	0.209928	0	0	0	0.0482665
ACKR4	51554	ENSG00000129048	3	0	0	0	0	0	0	1.35926	0.332587	0.443286	0.113628	0.124509	0	0	0.121149	0	0.0657492	0.0571576	0	11.2756	8.83721	9.69311	2.89805	2.89766	3.26693	0	0	0	0.0509342	0	0	9.37283	7.74001	7.32412	4.46937	4.24774	4.16414	9.57937	6.76005	6.63539	5.84774	4.53205	4.47846	4.17093	3.43557	3.82452	0.337866
ACLY	47	ENSG00000131473	17	294.979	265.538	228.254	295.209	299.462	299.156	334.945	350.813	257.486	303.217	403.719	236.88	241.706	323.527	335.257	225.783	307.679	297.16	141.479	149.716	143.243	176.558	184.262	201.564	443.176	452.542	414.311	559.767	538.939	526.557	138.455	138.382	134.147	171.907	173.788	177.264	153.817	152.279	150.858	205.763	193.613	200.481	290.316	324.416	284.405	398.102
ACMSD	130013	ENSG00000153086	2	0	0	0	0	0	0	0.849539	0.731692	0.253306	1.1931	1.36959	0.321673	0	0	0	0	0	0	0.11869	0	0	0	0.285015	0.0616402	0	0	0	0	0	0	0	0.0586364	0	0	0	0.0640636	0	0	0	0.0779699	0.31619	0.139952	0	0	0	0
ACNATP	347275	ENSG00000227411	9	0	0	0	0	0	0	0	0	0	0	0	0	0	0	0	0	0	0	0.0593451	0	0	0	0	0.0616402	0	0	0	0	0	0	0	0	0.0642466	0	0	0	0.136848	0.0711584	0	0	0	0.209928	0	0.147239	0.0496691	0.096533
ACO1	48	ENSG00000122729	9	70.8235	68.9277	75.0941	80.8914	86.5999	90.4847	32.5656	32.9927	36.2228	31.1341	32.9325	37.8288	40.6821	36.0417	35.4317	39.1865	34.1803	33.2469	26.7053	30.1809	27.2421	27.8659	26.2214	28.8476	45.7972	59.1785	48.7033	46.5539	46.3981	50.5912	90.2203	83.7915	88.3391	80.4487	77.6289	82.514	79.2351	81.1917	72.599	102.297	100.443	93.2779	120.423	121.128	126.755	118.012
ACO2	50	ENSG00000100412	22	58.2833	54.777	39.4352	61.2107	55.6943	53.9843	106.929	109.155	86.6941	110.049	110.626	93.3496	67.4436	71.3565	71.5066	59.3715	69.3894	67.6003	76.1991	74.0568	70.4492	78.4145	79.9468	85.2484	99.453	96.6266	87.3477	138.032	127.506	120.806	57.1688	55.3528	57.7577	59.6824	65.3167	64.5121	84.2984	89.9442	86.2601	102.297	89.4817	100.835	107.086	109.055	111.706	111.882
ACOD1	730249	ENSG00000102794	13	0	0	0	0	0	0	0	0	0	0	0	0	0	0	0	0	0	0	0	0	0	0	0	0	0	0	0	0	0	0	0	0	0	0	0	0	0	0	0	0	0	0	0	0	0	0
ACOT1	641371	ENSG00000184227	14	0.997514	1.10858	0.990524	0.401645	0.708252	1.19208	1.4159	2.12856	1.64649	1.70442	0.933815	2.25171	2.4432	2.30182	2.86494	3.15596	2.05767	1.81072	3.44201	3.82429	2.66085	2.89805	2.85015	2.77381	9.32203	9.12467	10.0588	11.4093	9.4524	10.9677	0.60293	0.703637	1.09219	0.817568	0.43093	0.576573	3.90017	4.55414	3.12254	4.36631	3.26729	4.40848	2.23096	2.25766	1.83776	2.50986
ACOT11	26027	ENSG00000162390	1	15.9602	14.1507	9.90524	16.4675	15.2596	16.0647	13.9324	13.237	13.8685	13.0104	11.3303	11.5802	2.27274	3.33159	3.27422	2.69572	2.51494	2.71608	28.723	30.7494	30.283	27.2528	25.2239	31.3749	1.62593	1.58231	0.667168	2.85232	2.59179	3.01074	29.8725	41.925	44.1374	30.3045	46.9714	44.6524	15.2586	15.2279	14.2466	10.7598	10.6451	11.4061	20.6606	25.4232	27.318	16.8933
ACOT12	134526	ENSG00000172497	5	0	0	0	0	0	0	0.28318	0.0665174	0.126653	0	0.0622543	0.321673	0	0	0	0	0	0.0502978	0	0	0	0	0	0	0.0541978	0	0	0	0	0.0537632	0	0	0	0	0	0.0640636	0	0	0	0	0	0	0	0	0	0
ACOT13	55856	ENSG00000112304	6	17.599	19.824	21.0486	20.9659	21.6983	21.0034	48.9334	41.3738	52.9411	39.8835	31.4384	45.6133	41.2503	38.7675	38.0043	47.0764	38.067	43.91	16.3792	15.969	15.8384	16.2737	17.4334	16.7045	30.8386	34.5472	31.8701	34.6353	32.0162	34.1396	28.831	28.4973	24.9277	32.7027	30.1651	33.0568	38.7964	39.991	38.4462	37.5815	39.5237	37.5771	26.723	27.2883	28.5597	25.6778
ACOT2	10965	ENSG00000119673	14	4.84507	5.28206	2.90966	3.37382	4.18512	4.59803	4.13442	3.79149	6.20601	5.2269	3.5485	8.74951	10.7387	7.75351	7.30852	10.7829	8.91659	6.8908	11.5129	15.814	7.9192	10.1432	12.8732	12.8212	43.0873	36.9734	31.5109	57.6066	47.7702	36.9891	3.89164	4.22182	1.9274	3.97883	4.92491	4.61258	15.5323	17.9319	16.4909	21.7536	18.866	18.3337	6.83838	6.03679	6.15897	7.57784
ACOT4	122970	ENSG00000177465	14	0	0	0	0	0	0	0.906175	1.33035	1.83647	1.42035	1.18283	2.25171	0	0	0	0	0.0571576	0	2.61118	2.2739	2.09067	1.44902	2.04261	2.34233	0.162593	0.105488	0.0513206	0	0.0508193	0	1.26067	1.23137	1.60617	1.47162	1.53904	1.60159	1.16321	1.49433	1.26853	2.02722	1.89714	1.67942	0	0	0	0
ACOT6	641372	ENSG00000205669	14	0	0	0	0	0	0	0	0	0	0	0	0.0643347	0	0.0605743	0.0584682	0	0	0	0	0	0	0	0	0	0.108396	0.263719	0.0513206	0.0509342	0.152458	0.0537632	0	0	0.0642466	0.0545045	0	0.0640636	0	0	0	0	0	0	0	0	0	0
ACOT7	11332	ENSG00000097021	1	26.4341	27.6493	19.1914	26.9102	27.493	24.5228	33.132	37.9149	26.6605	35.452	39.5315	27.5352	27.5002	32.7707	34.3208	25.2477	33.6658	31.8888	10.5634	11.1111	10.39	18.7259	20.4261	21.8206	20.4326	22.6798	19.0913	30.0003	29.526	27.6343	8.00253	11.5514	10.408	10.6829	14.036	12.108	9.98991	7.82742	10.441	11.6955	14.7555	13.9952	20.5636	21.4478	20.3643	23.4093
ACOT8	10005	ENSG00000101473	20	13.4664	12.9769	10.4624	14.2182	11.9115	14.305	16.2545	13.8356	17.2882	15.5103	11.019	16.5983	14.6024	15.2647	16.7804	13.8073	16.3471	13.681	10.4447	9.92248	9.69311	12.3724	8.74047	9.98572	11.8693	14.2408	13.8566	14.7709	12.095	15.6451	19.8967	18.1773	18.6315	21.4203	21.6081	19.2191	9.16882	11.1719	11.0265	11.8514	13.5962	13.3654	26.5775	26.4048	28.8577	25.6778
ACOT9	23597	ENSG00000123130	X	136.802	156.701	146.598	111.657	132.186	120.06	48.0272	42.1721	55.8541	40.4516	42.4574	52.1754	59.0913	66.026	68.6416	59.1743	71.3899	65.0854	10.2074	8.88889	9.37634	20.2863	20.1411	18.8003	37.9385	43.3554	42.2369	19.2022	19.0573	19.6236	15.5666	14.3659	15.4834	15.4793	16.3138	16.6565	18.1324	19.3551	16.8812	17.3873	17.4958	18.6136	69.2568	67.7789	71.6725	68.8281
ACOX1	51	ENSG00000161533	17	130.888	136.16	132.297	113.425	127.485	125.225	87.729	80.1535	77.0052	83.119	73.2111	75.7219	52.2731	50.7007	54.4339	52.2049	52.2992	44.5639	111.806	104.238	108.588	109.401	106.216	105.405	71.1075	71.5733	76.6217	48.795	52.3947	50.6449	116.256	111.644	107.163	117.457	109.272	106.986	146.838	146.23	118.852	115.084	117.728	114.76	154.421	172.957	174.04	162.61
ACOX2	8309	ENSG00000168306	3	0.142502	0	0	0	0	0	0.113272	0.26607	0.18998	0.568141	0.311272	0.193004	0	0	0.0584682	0	0	0	1.00887	0.516796	0.886951	0.613049	0.712539	0.308201	1.46334	1.16036	1.38566	0.0509342	0	0	11.1816	11.1996	9.5085	2.07117	2.33933	2.17816	0.684241	0.853901	1.46369	0.15594	0.31619	0.209928	0.0484992	0.294478	0.298014	0.193066
ACOX3	8310	ENSG00000087008	4	14.2502	15.9114	10.71	17.6724	17.7707	15.27	17.727	16.0972	16.8449	15.3398	14.3185	18.7857	5.56822	5.33054	5.78835	5.06269	6.28734	4.27532	15.2517	15.2455	14.508	13.5985	13.5857	12.328	9.59302	11.2344	10.1615	6.11211	5.69177	7.79566	8.93433	8.56092	9.82973	9.48378	10.4039	8.58453	10.8794	11.5277	12.1974	8.73263	12.753	11.476	13.5798	11.092	12.1689	10.2325
ACOXL	55289	ENSG00000153093	2	0.213753	0.260843	0.309539	0.321316	0.257546	0.397361	0.0566359	0.399105	0.633266	0.227256	0.560289	1.28669	0.39773	0.181723	0.116936	0.394495	0	0.100596	0	0	0	0	0	0.0616402	0.0541978	0	0.0513206	0.0509342	0.101639	0.107526	0.219247	0.293182	0.256987	0.436036	0.554053	0.384382	0.0684241	0.42695	0.487896	0.23391	0.210793	0.419855	0.0484992	0.147239	0	0.1448
ACOXL-AS1	400997	ENSG00000204581	2	0	0.0652107	0	0.240987	0	0.0567658	0.28318	0.133035	0.316633	0.170442	0.124509	0.128669	0.0568185	0.0605743	0	0.131498	0.0571576	0.100596	0.296725	0.103359	0.316768	0.33439	0.0950051	0.431482	0	0.105488	0.0513206	0	0.0508193	0	0.0548119	0.175909	0.449726	0.272523	0	0.128127	0.136848	0.213475	0.0975793	0.0779699	0	0.139952	0.145497	0.0490796	0	0.0482665
ACP1	52	ENSG00000143727	2	81.2261	84.0566	95.3999	74.706	77.3282	84.5243	101.378	98.9114	117.724	83.744	91.6383	113.036	116.876	91.5278	94.4261	122.096	94.9388	98.5837	93.7059	89.199	80.5858	91.7344	84.2221	80.8103	115.55	110.973	119.218	131.359	130.402	125.107	121.079	101.382	104.401	110.59	99.6679	101.285	105.51	110.651	112.802	111.029	110.877	98.666	153.597	143.46	147.467	147.116
ACP2	53	ENSG00000134575	11	27.7879	29.8665	20.4296	32.1316	35.2838	34.7407	27.8649	21.086	23.6208	22.1007	19.8591	21.6164	28.3525	25.6835	23.5627	28.6009	26.5783	25.5513	13.2933	11.938	12.0372	13.6543	12.6357	12.7595	31.7599	35.602	27.7644	19.1003	15.3474	17.7956	33.4352	29.025	33.1513	30.795	29.9188	28.6364	17.9955	20.1378	18.8328	20.1942	18.9714	17.8439	30.215	28.0735	30.0001	24.9538
ACP3	55	ENSG00000014257	3	2.28003	1.43463	1.6096	6.58698	6.37426	7.94722	2.2088	1.1308	1.07655	1.5908	0.996069	0.579012	0	0	0	0	0	0	3.0266	3.46253	2.78756	5.68464	5.79531	5.42434	0.596176	0.580182	0.667168	0.0509342	0.0508193	0.16129	19.0745	18.2946	16.7684	33.9563	31.8272	30.3021	6.36344	6.26194	5.6596	7.17323	8.43173	7.13754	3.15244	3.97545	3.02981	2.70293
ACP4	93650	ENSG00000142513	19	0	0	0	0	0.0643865	0	0.113272	0	0	0.0568141	0	0	0	0	0	0	0	0	0	0	0.0633536	0	0	0	0	0	0	0	0	0	0	0	0	0	0	0	0	0	0	0	0	0	0	0.0490796	0	0
ACP5	54	ENSG00000102575	19	0	0.0652107	0	0	0.128773	0.0567658	0.339815	0.399105	0.18998	0.227256	0.373526	0	0	0	0	0.0657492	0	0	1.72101	1.34367	1.26707	1.89488	1.8051	1.91085	0	0.0527438	0	0	0	0	0.383683	0.0586364	0	0.218018	0.307807	0.192191	0	0	0	0	0	0	0	0	0	0.0482665
ACP6	51205	ENSG00000162836	1	31.9204	27.9754	27.8585	25.5446	22.0846	21.6278	27.0153	31.7288	33.8164	32.3272	33.9908	39.2441	43.523	27.1979	28.474	39.1865	28.8646	24.9477	61.3035	61.8605	63.5437	50.7159	50.9228	52.6407	9.32203	11.1289	10.3668	8.35321	9.24912	11.0752	43.0273	59.5746	59.1711	39.1887	48.3873	47.7274	24.0168	23.6246	23.6142	23.391	23.925	25.6112	32.7369	31.4109	32.1359	22.9266
ACP7	390928	ENSG00000183760	19	0	0	0	0.0803291	0.0643865	0	0.113272	0.199552	0.253306	0.0568141	0.0622543	0.193004	0.0568185	0	0	0.131498	0.0571576	0.100596	0	0	0	0	0	0	0	0	0	0	0	0	0.328871	0.351819	0.38548	0.872072	1.23123	0.640636	0	0	0	0	0	0	0	0	0	0
ACR	49	ENSG00000100312	22	0	0	0	0	0	0	0	0	0	0	0	0	0.170456	0.121149	0	0	0	0	0	0	0	0.0557317	0.0475026	0	0	0	0	0.0509342	0	0	0	0	0	0.0545045	0	0	0	0	0	0	0	0.0699759	0	0	0	0
ACRBP	84519	ENSG00000111644	12	0.071251	0.0652107	0.185723	0.481974	0.386319	0.624424	0.339815	0.465622	0.823246	0.511327	0.249017	0.900685	0.113637	0.0605743	0.0584682	0.328746	0.0571576	0.100596	1.48363	1.39535	1.20372	1.56049	2.18512	1.29444	0.216791	0.316463	0.256603	0.101868	0.101639	0.107526	0.328871	0.410455	0.706713	0.545045	0.800298	0.576573	11.2215	11.3853	11.6119	21.5977	16.9688	18.3337	0.0969983	0.0490796	0.248345	0.096533
ACRP1	645529	ENSG00000175509	2	0	0	0	0	0	0	0	0	0	0	0	0	0	0	0	0	0	0	0	0	0	0	0	0	0	0	0	0	0	0	0	0	0.0642466	0	0	0	0	0	0	0	0	0	0	0	0	0
ACRV1	56	ENSG00000134940	11	0	0	0	0	0	0	0	0.0665174	0	0	0	0	0	0	0.0584682	0	0	0	0	0	0	0	0	0	0	0	0	0	0	0	0	0.0586364	0	0	0	0	0	0	0.0975793	0	0	0.139952	0	0	0.0496691	0
ACSBG1	23205	ENSG00000103740	15	0.213753	0.130421	0.123816	0.0803291	0.128773	0.113532	0.113272	0.332587	0.126653	0.113628	0.311272	0.321673	0.113637	0.242297	0.0584682	0.197248	0	0.201191	0.178035	0.0516796	0.126707	0.222927	0.0475026	0.369841	0	0.0527438	0	0.0509342	0.0508193	0	0	0.175909	0.128493	0.0545045	0.184684	0.320318	0.136848	0.213475	0.0975793	0	0	0.0699759	0.484992	0.196318	0.0993382	0.193066
ACSBG2	81616	ENSG00000130377	19	0	0.0652107	0.0619078	0	0.19316	0.0567658	0.0566359	0	0	0.0568141	0	0.0643347	0	0	0	0	0	0.0502978	0	0.103359	0	0	0.0475026	0	0	0	0.0513206	0	0	0	0	0	0	0	0	0	0	0	0	0	0	0.0699759	0.0484992	0.0490796	0	0
ACSF2	80221	ENSG00000167107	17	32.633	31.9532	21.6677	39.5219	40.0484	42.4041	18.2934	16.8289	16.2749	18.1805	15.9371	17.4347	7.15914	7.63236	7.25005	7.10092	7.08754	6.8908	18.5157	19.0181	16.2819	16.5523	15.3433	15.7799	10.5686	10.0213	9.9562	13.8541	13.3655	12.4731	15.9503	17.1218	19.017	15.8608	15.6366	16.6565	7.66349	9.17943	8.0015	11.0717	10.0127	10.7063	17.1202	17.0797	18.4769	10.9565
ACSF3	197322	ENSG00000176715	16	25.2229	25.1713	18.8819	29.4808	24.0806	25.942	18.1801	19.4231	19.188	20.1122	18.5518	22.7101	28.4093	22.6548	21.2824	22.0917	23.6061	22.0807	31.7496	29.7674	26.4185	28.4232	25.4139	32.2378	22.8715	24.3676	21.6573	22.9713	22.2589	22.6881	25.7068	26.2691	28.5898	24.636	27.3333	25.1129	15.4638	16.9357	17.857	16.3737	16.4419	18.5436	29.051	31.0674	27.169	29.153
ACSL1	2180	ENSG00000151726	4	54.7208	64.689	72.3083	70.0469	95.5496	97.0696	14.4422	19.7557	22.101	12.2718	19.0498	21.0374	95.7393	72.144	73.9623	65.9465	49.3842	52.36	7.29944	6.25323	6.77884	15.7721	17.4809	18.8619	73.7632	79.8541	82.6262	162.429	173.294	186.935	91.9195	81.9151	83.1351	92.2761	92.4037	92.572	213.688	221.16	187.84	184.477	186.447	183.827	371.795	350.183	360.548	337.093
ACSL3	2181	ENSG00000123983	2	430.142	469.517	572.461	278.26	306.351	305.287	139.834	158.245	158.57	109.254	128.804	95.6656	414.207	324.436	304.327	326.313	239.776	247.063	172.338	171.525	170.421	137.936	147.638	146.211	263.456	223.37	283.187	254.977	267.411	247.096	237.445	241.934	240.668	226.466	225.623	231.078	248.037	237.811	216.041	174.341	189.925	174.8	431.739	382.87	397.005	264.211
ACSL4	2182	ENSG00000068366	X	151.337	172.808	209.31	118.084	134.439	126.985	128.11	132.303	115.254	123.173	150.095	93.8643	95.2279	94.5565	94.4846	80.0168	80.3636	77.006	23.4413	26.2532	32.1836	19.6733	25.6514	26.9368	64.8206	50.845	70.0526	89.6952	95.642	81.5588	103.101	99.8578	95.4063	83.1194	75.7821	83.2827	125.969	125.168	130.366	167.635	172.007	150.588	211.796	178.257	177.567	194.273
ACSL5	51703	ENSG00000197142	10	20.6628	40.4958	43.7688	17.833	22.0846	23.3308	17.1607	13.237	11.0188	4.71557	4.42006	3.86008	0.0568185	0.0605743	0	0	0	0.150893	312.274	301.395	288.132	156.216	194	170.682	0.433583	0.685669	0.461885	0.203737	0.101639	0.16129	209.217	194.673	193.511	178.448	155.812	157.404	77.2508	80.6936	56.7911	52.9416	52.2767	48.0734	247.491	235.091	245.067	189.446
ACSL6	23305	ENSG00000164398	5	0	0	0	0	0	0	0.0566359	0	0.0633266	0.0568141	0.0622543	0.128669	0	0	0	0.0657492	0	0	0	0	0.0633536	0.0557317	0	0	0	0	0	0	0	0	0	0	0.0642466	0	0	0	0	0	0	0	0	0	0	0	0	0
ACSM1	116285	ENSG00000166743	16	0.356255	0	0.247631	0.562303	0.128773	0.340595	1.24599	1.33035	0.823246	0.568141	0.498034	0.386008	0	0	0	0	0	0	0	0.0516796	0	0	0.0475026	0	0	0.0527438	0	0	0.0508193	0	0	0	0.0642466	0	0.0615614	0	0.0684241	0	0.0975793	0.0779699	0	0	0.0484992	0.0981592	0.198676	0
ACSM2A	123876	ENSG00000183747	16	0	0	0	0	0	0	1.01945	1.19731	1.01323	1.30672	1.74312	0.96502	0	0	0	0	0	0	0	0	0	0	0	0	0	0	0	0	0	0	0	0	0	0	0	0	0	0	0	0	0	0	0	0	0	0
ACSM2B	348158	ENSG00000066813	16	0	0	0	0	0	0	1.69908	1.86249	0.633266	1.70442	2.1789	1.41536	0	0	0	0	0	0	0	0	0	0	0	0	0	0	0	0	0	0.0537632	0	0	0	0	0	0	0	0	0	0	0	0	0	0	0	0
ACSM3	6296	ENSG00000005187	16	8.12261	4.8908	5.88124	11.0854	8.82095	12.0911	161.582	136.361	212.777	149.137	92.3854	230.575	0	0.0605743	0	0.131498	0	0	76.6738	68.062	63.0369	133.923	130.205	122.911	0.867165	1.52957	1.43698	3.20886	3.55735	4.35482	28.6118	26.5037	24.6707	27.9608	27.5795	30.6865	68.9715	63.8291	69.2813	68.7694	78.415	76.7636	126.098	142.822	134.653	114.295
ACSM4	341392	ENSG00000215009	12	0	0	0	0	0	0	0	0	0	0	0	0	0	0	0	0	0	0	0	0	0	0	0	0	0	0	0	0	0	0	0	0	0	0	0	0	0	0	0	0	0	0	0	0	0	0
ACSM5	54988	ENSG00000183549	16	0	0	0	0	0	0	0.339815	0.465622	0.126653	0.568141	0.498034	0.450343	0	0	0	0	0	0	0	0	0	0	0	0	0	0	0	0	0	0	0	0	0	0	0	0	0	0	0	0	0	0	0	0	0	0
ACSM6	142827	ENSG00000173124	10	0	0	0	0	0	0	0.0566359	0	0	0	0	0	0	0	0	0	0	0	0	0	0	0	0	0	0	0	0	0	0	0	0.0548119	0	0	0	0	0	0	0	0	0.0779699	0	0	0	0	0	0
ACSS1	84532	ENSG00000154930	20	0.213753	0.260843	0.371447	0.0803291	0.128773	0.227063	4.36096	4.32363	4.24288	3.57929	2.98821	4.56776	13.9205	8.90442	9.93959	9.73089	7.20186	6.53872	26.7053	29.4057	27.6855	37.6746	39.9497	44.9974	0.541978	0.896644	0.769809	1.22242	1.8295	1.29032	91.7551	106.425	101.702	112.225	128.602	128.127	41.6703	37.7851	45.8623	40.0765	38.4697	42.6853	67.8503	77.3985	67.5499	84.4664
ACSS2	55902	ENSG00000131069	20	57.1433	55.3639	44.326	80.2487	84.4751	93.096	50.8024	44.6997	47.1783	69.1428	62.3166	65.0423	321.763	257.138	281.057	335.913	258.238	252.897	25.6371	27.7003	23.821	30.6524	29.0716	28.7243	32.1935	35.4438	32.6912	30.5605	33.1342	29.6773	110.501	107.774	115.001	154.793	161.845	159.967	44.2019	45.9683	45.3744	67.6779	62.9218	68.2965	141.763	173.055	140.017	183.22
ACSS3	79611	ENSG00000111058	12	0	0	0.0619078	0	0	0	23.2774	23.9463	18.1114	29.0888	22.9718	23.6752	0	0.0605743	0.0584682	0	0.0571576	0	0.534106	0.465116	0.380122	0.613049	0.427523	0.616402	12.5739	13.3442	15.1396	10.4415	9.50322	8.70964	0.383683	0.645001	0.38548	0.545045	0.738737	0.256255	0.273696	0.355792	0.0975793	0.23391	0.210793	0.419855	0	0	0	0
ACTA1	58	ENSG00000143632	1	0.285004	0.130421	0.55717	0.401645	0.19316	0.227063	0.113272	0.332587	0.316633	0.340885	0.124509	0.128669	0.0568185	0	0.175405	0.262997	0.285788	0.251489	0.296725	0.516796	0.126707	0.278659	0.237513	0.431482	0.270989	0.210975	0.461885	0.152803	0.101639	0.215053	0	0	0	0.0545045	0	0.0640636	0.0684241	0.142317	0.0975793	0.23391	0.105397	0.139952	0.387993	0.0981592	0.0496691	0.289599
ACTA2	59	ENSG00000107796	10	2.70754	2.54322	1.98105	2.81152	2.76862	3.23565	0.566359	0.465622	0.823246	0.511327	0.311272	0.900685	0	0	0	0	0	0	12.8779	13.1783	12.7974	7.74671	7.98043	7.21191	80.7548	110.129	72.8239	2.0883	2.59179	2.79569	5.70043	6.39137	6.55316	5.66847	7.018	7.11106	4.85811	3.84255	5.26928	4.36631	4.21586	5.87798	0.145497	0.539876	0.794705	0.241333
ACTA2-AS1	100132116	ENSG00000180139	10	3.2063	1.89111	3.34302	1.52625	1.80282	0.68119	0.396451	0.53214	0.253306	0.795398	0.933815	0.193004	0.170456	0.302871	0.175405	0.328746	0.171473	0.45268	2.61118	3.46253	4.87823	2.17354	2.09011	3.76005	0.433583	0.949388	0.564527	0.305605	0.304916	0.322579	2.68578	4.16319	4.30452	1.85315	2.27777	2.88286	4.24229	3.91371	3.41527	1.87128	1.37016	0.979663	1.01848	0.932512	0.447022	0.675731
ACTB	60	ENSG00000075624	7	2646.19	2911.2	2186.58	2698.33	3004.79	2882.23	1062.6	1288.24	971.81	1286.9	1642.08	1095.43	896.653	1398.78	1404.52	812.069	1309.94	1166.71	1216.4	1216.43	1136.5	1804.59	1571.19	1767.72	2096.75	2094.98	1899.17	1314.82	1142.22	1141.07	1283.97	1314.63	1323.87	1354.33	1581.02	1541.31	1521.07	1584.06	1452.86	1607.12	1552.18	1618.75	2286.3	2404.41	2216.28	2808.19
ACTBL2	345651	ENSG00000169067	5	1.35377	1.239	0.990524	1.04428	1.60966	0.737956	0	0	0	0	0	0	0.227274	0	0	0	0	0.0502978	0	0	0	0	0	0	0.0541978	0.105488	0.0513206	0	0	0	0.164436	0	0.128493	0.109009	0.0615614	0	0.0684241	0	0	0	0	0	0	0	0	0
ACTBP1	643309	ENSG00000229145	X	0.142502	0	0	0	0.128773	0	0	0.0665174	0	0	0.0622543	0.0643347	0	0	0	0	0	0	0.35607	0.620155	0.760244	0.557317	0.807544	1.66429	0	0	0	0	0	0	0	0.0586364	0.0642466	0	0	0	0	0	0	0	0	0	0	0	0	0
ACTBP12	100462767	ENSG00000233125	1	0	0	0	0	0	0	0	0	0	0	0	0	0	0	0	0	0	0	0	0	0	0	0	0	0	0	0	0	0	0	0	0	0	0	0	0	0	0	0	0	0	0	0	0	0	0
ACTBP14	389976	ENSG00000229001	10	0	0	0	0	0.128773	0	0	0.0665174	0	0	0.0622543	0	0	0	0	0	0	0	0	0	0	0	0	0	0	0	0.0513206	0	0	0	0.0548119	0.117273	0	0	0.0615614	0.0640636	0	0	0.0975793	0	0	0	0	0	0.0496691	0.096533
ACTC1	70	ENSG00000159251	15	0	0	0	0	0	0	0.226544	0.0665174	0.253306	0.170442	0.186763	0.514677	0	0.0605743	0	0	0	0	0	0	0	0	0	0	0	0	0	0	0	0	0	0	0	0	0	0	0	0	0	0	0	0	0	0	0.0496691	0
ACTE1P	399923	ENSG00000172900	11	0	0	0	0	0	0	0	0	0	0	0	0	0	0.0605743	0	0.131498	0.114315	0.0502978	0	0	0	0	0	0	0.0541978	0	0.0513206	0	0.101639	0	0	0	0	0	0	0	0	0	0	0	0.105397	0	0	0	0	0
ACTG1	71	ENSG00000184009	17	1669.91	1946.21	1351.51	1753.26	1860.26	1668.01	1369.85	1439.3	1348.86	1493.36	1602.99	1640.02	1676.2	2185.52	2210.04	1536.63	2037.44	1717.87	1437.04	1360.57	1230.2	1974.18	1708.14	1835.03	1084.72	964.367	988.435	752.808	636.512	615.374	662.182	672.443	652.36	643.371	731.904	726.61	1197.56	1220.44	1175.64	1373.05	1342.01	1347.88	1461.38	1361.22	1324.67	1622.91
ACTG1P12	100418921	ENSG00000226642	3	0	0	0	0	0	0	0	0	0	0	0.0622543	0.193004	0.625004	0.302871	0.467745	0.591743	0.342946	0.502978	0	0	0.0633536	0	0	0	0.0541978	0	0	0	0	0	0	0	0	0.0545045	0	0.128127	0	0	0	0	0	0	0	0	0	0
ACTG1P14	100418910	ENSG00000230581	9	0.570008	0.195632	0.309539	1.36559	0.386319	0.170297	0.226544	0.332587	0.253306	0.511327	0.684797	0.193004	0.39773	0.484594	0.350809	0.394495	0.22863	0.352085	0.178035	0.310077	0.950305	0.445854	0.380021	0.493122	0.216791	0.474694	0.564527	0.305605	0.559013	0.591395	0.0548119	0.527728	0.38548	0.218018	0.492491	0.384382	0.547392	0.569267	0.487896	0.623759	0.737776	0.629783	0.678988	0.441716	0.347684	0.627465
ACTG1P15	100418951	ENSG00000259904	15	0	0.0652107	0	0	0.321933	0.0567658	0	0	0	0	0	0	0	0	0	0	0	0	0	0	0	0	0	0	0	0	0	0	0	0	0	0	0	0	0	0	0	0.0711584	0	0	0	0	0	0	0.0496691	0
ACTG1P16	100418960	ENSG00000260298	16	0	0	0	0	0	0.170297	0	0	0	0.0568141	0.0622543	0	0	0	0	0	0	0	0	0	0	0	0	0	0	0	0.153962	0.0509342	0	0	0	0	0	0	0	0.0640636	0	0	0	0	0	0	0	0	0	0
ACTG1P17	283693	ENSG00000259315	15	0.142502	0.130421	0.0619078	0.401645	0.19316	0.227063	0.0566359	0.399105	0.253306	0.397699	0.373526	0.321673	0.454548	0.363446	0.701618	0.131498	0.285788	0.553276	0.593451	0.465116	0.506829	0.278659	0.380021	0.431482	0.379385	0.369206	0.410565	0.305605	0.304916	0.322579	0.219247	0.234546	0.513973	0.0545045	0.246246	0.7047	0.410544	0.142317	0.292738	0.31188	0.421586	0.209928	0.290995	0.294478	0.397353	0.289599
ACTG1P19	644160	ENSG00000237999	9	0	0	0	0	0	0	0	0	0	0	0	0	0	0	0	0	0	0	0	0	0	0	0	0	0	0	0	0	0	0	0	0.0586364	0	0	0	0	0	0	0	0	0	0	0	0	0	0
ACTG1P23	442097	ENSG00000230362	3	0.641259	0.521685	0.990524	0.803291	0.257546	0.567658	0.226544	0.199552	0.18998	0.284071	0.0622543	0.128669	0.113637	0.121149	0.292341	0.262997	0.114315	0.100596	0.415416	0.258398	0.0633536	0.0557317	0.380021	0.493122	0.48778	0.42195	0.153962	0.203737	0.203277	0.215053	0	0.0586364	0	0	0	0	0	0	0	0	0.210793	0	0.290995	0.294478	0.298014	0.337866
ACTG1P24	441783	ENSG00000226359	17	0.213753	0.0652107	0.0619078	0.0803291	0.0643865	0.170297	0	0.133035	0	0.0568141	0.186763	0.128669	0.113637	0.181723	0.116936	0.0657492	0.171473	0.0502978	0.178035	0.206718	0.0633536	0.0557317	0	0.0616402	0.162593	0.105488	0.102641	0.152803	0.0508193	0.215053	0.0548119	0.234546	0	0.327027	0	0.256255	0	0.0711584	0.195159	0.31188	0.210793	0.279904	0.290995	0.0490796	0.0993382	0.0482665
ACTG1P25	148709	ENSG00000234996	1	1.49627	0.652107	0.804801	2.16888	2.18914	1.87327	0.113272	0.199552	0.18998	0.227256	0.124509	0.0643347	0.170456	0.121149	0.233873	0.262997	0.0571576	0.100596	0.652796	0.930232	0.316768	0.724512	0.712539	0.184921	0	0	0.0513206	0.152803	0	0	0.219247	0.586364	0.321233	0.272523	0.492491	0.768764	0.478968	0.711584	0.878213	0.701729	1.26476	1.39952	1.21248	0.785274	0.794705	1.49626
ACTG2	72	ENSG00000163017	2	0.997514	0.782528	0.433354	1.20494	0.837025	0.510892	0	0	0	0.113628	0	0	0	0.0605743	0	0.0657492	0.0571576	0	0	0.0516796	0.0633536	0	0	0	0.270989	0.210975	0.153962	0	0	0	0	0	0	0	0	0	0.273696	0.284634	0.0975793	0.0779699	0	0	0	0	0	0
ACTL10	170487	ENSG00000288649	20	0	0.0652107	0	0	0	0	1.35926	0.931244	2.21643	1.5908	0.684797	1.41536	4.54548	3.21044	3.97584	2.62997	2.34346	1.76042	1.1869	1.70543	0.506829	1.95061	1.75759	2.89709	0	0	0.0513206	0.0509342	0	0	2.08285	1.87637	1.67041	1.47162	1.78528	1.4094	2.60011	3.98487	3.61043	4.36631	1.68635	3.56877	6.35339	6.77299	5.36426	5.84025
ACTL11P	389120	ENSG00000234667	3	0.213753	0.260843	0.247631	0.321316	0.19316	0.227063	0.113272	0.199552	0.126653	0.511327	0.186763	0.450343	0.0568185	0.0605743	0	0	0	0	0	0.310077	0.316768	0.167195	0.237513	0.308201	0	0	0	0	0.0508193	0	0.109624	0.117273	0.0642466	0.272523	0.369368	0.448446	0.205272	0	0.292738	0.31188	0	0.489831	0.0969983	0.294478	0.149007	0.193066
ACTL6A	86	ENSG00000136518	3	71.536	72.9055	80.4801	62.8173	68.636	67.0972	63.5455	59.8657	66.8096	47.8375	57.6475	47.286	85.1142	105.944	97.6419	85.2767	105.17	108.291	149.965	137.519	134.563	143.621	141.795	143.683	55.3902	58.2819	57.2225	72.5813	72.6717	70.9137	103.156	91.0037	90.8447	100.016	90.68	93.8532	70.4768	75.4279	69.1837	85.7669	73.1452	74.3144	115.282	113.57	118.212	134.374
ACTL6B	51412	ENSG00000077080	7	0	0	0	0	0	0	0	0	0	0.0568141	0	0	0	0	0	0	0	0	0	0	0	0	0	0	0	0	0	0	0	0	0	0	0	0	0	0	0	0	0	0	0	0	0	0	0	0
ACTL7A	10881	ENSG00000187003	9	0	0	0	0	0	0	0	0	0	0	0	0	0	0	0	0	0	0	0	0	0	0	0	0	0	0	0	0	0	0	0	0	0	0	0	0	0	0	0	0	0	0	0	0	0	0
ACTL7B	10880	ENSG00000148156	9	0	0	0	0	0	0	0	0	0	0	0	0	0.0568185	0	0	0	0.0571576	0	0	0	0.0633536	0	0	0	0	0.0527438	0.0513206	0.0509342	0	0.107526	0	0	0.0642466	0.0545045	0	0	0.0684241	0.0711584	0	0	0	0.0699759	0	0	0.0496691	0
ACTL8	81569	ENSG00000117148	1	0.641259	0.456475	0.309539	0.160658	0.386319	0.227063	1.92562	2.52766	2.02645	1.70442	1.80537	1.80137	156.081	192.747	201.014	146.029	190.392	179.01	0.0593451	0.103359	0.0633536	0.0557317	0.0950051	0.12328	0.379385	0.263719	0.513206	0.458408	0.304916	0.376342	0.0548119	0.0586364	0.19274	0.218018	0.123123	0.0640636	0.34212	0.569267	0	0.31188	0.210793	0.279904	1.89147	1.9141	1.4404	6.32291
ACTN1	87	ENSG00000072110	14	484.364	525.794	392.124	588.571	517.474	459.746	65.9242	82.149	51.2312	71.6426	98.4863	52.0467	83.5801	126.903	120.795	70.9434	112.829	103.211	76.8519	85.8915	86.351	74.792	75.6241	89.8714	174.029	151.216	139.233	110.578	99.9616	88.2254	65.829	76.3446	72.3417	70.3653	80.4608	79.0545	87.1723	87.2402	85.1867	101.829	97.0702	105.104	67.5593	78.4783	67.699	98.3189
ACTN1-DT	161159	ENSG00000259062	14	0.285004	0.456475	0.185723	0.722961	0.19316	0.567658	0	0.0665174	0.0633266	0.0568141	0.124509	0.0643347	0	0.0605743	0.233873	0.0657492	0.171473	0.0502978	0	0.0516796	0.0633536	0.0557317	0.0475026	0	0.379385	0.474694	0.205282	0.0509342	0.203277	0.215053	0.0548119	0	0	0.0545045	0.0615614	0	0.410544	0.711584	0.975793	0.0779699	0.421586	0.34988	0.290995	0.392637	0.248345	0.193066
ACTN2	88	ENSG00000077522	1	0.071251	0.260843	0.0619078	0.240987	0.128773	0.113532	0.736267	1.1308	1.70982	0.511327	1.86763	1.99437	0	0	0	0	0.0571576	0	0	0	0	0	0	0	0.433583	0.632925	0.564527	1.7827	1.62622	1.72042	0	0	0	0	0	0	0.0684241	0	0	0	0	0	0.0484992	0	0	0
ACTN3	89	ENSG00000248746	11	0	0	0	0	0	0.0567658	0.0566359	0	0	0	0	0	0	0.0605743	0.0584682	0	0	0.0502978	0	0	0	0.0557317	0	0	0	0	0.0513206	0.152803	0	0.16129	0	0	0.0642466	0.0545045	0	0	0	0	0	0.0779699	0	0	0	0	0	0
ACTN4	81	ENSG00000130402	19	842.686	936.947	679.19	939.529	887.761	820.096	774.779	882.221	602.869	787.046	874.486	586.796	282.445	715.625	694.251	220.063	560.716	580.688	389.66	421.447	387.091	489.603	482.959	544.838	251.586	268.993	218.113	108.694	98.9961	96.9351	253.779	262.574	264.311	252.955	283.121	270.092	274.791	298.154	265.123	235.391	208.474	236.938	741.746	868.905	851.229	729.935
ACTN4P1	344978	ENSG00000213493	4	0.498757	0.521685	0.742893	0.642632	0.321933	0.227063	0.226544	0.731692	0	0.340885	0.560289	0.321673	0	0.121149	0.584682	0.131498	0.114315	0.502978	0.296725	0.258398	0.126707	0.390122	0.237513	0.616402	0.0541978	0.263719	0.102641	0.152803	0	0	0	0	0	0.109009	0	0.0640636	0.136848	0.284634	0.195159	0.0779699	0.105397	0.139952	0.484992	0.539876	0.496691	0.337866
ACTR10	55860	ENSG00000131966	14	62.7009	67.8843	71.3177	55.1057	65.4167	57.22	26.8454	26.873	31.22	28.6911	24.5282	35.5771	40.4548	36.2234	33.1515	43.3287	35.895	34.8061	39.5832	33.0233	31.3601	35.6683	35.1519	35.7513	79.0204	73.4721	88.8873	76.1976	76.2798	66.9352	27.3511	22.575	24.2852	24.636	21.054	22.4863	39.4123	38.4967	44.301	33.9949	34.1485	31.2093	30.4575	31.0674	28.5101	29.153
ACTR1A	10121	ENSG00000138107	10	75.8111	75.0575	59.1838	82.0963	82.0928	80.721	81.4991	83.2133	74.5354	72.8925	78.8139	74.8212	67.2732	91.6489	90.5087	62.8563	99.7972	92.2965	65.1609	58.0362	54.1674	76.1295	66.9311	61.8868	245.245	280.228	245.056	235.469	209.274	226.612	69.6659	62.9169	58.5287	65.0784	61.8692	64.1277	56.5867	54.7208	49.6678	69.4712	63.3433	66.5471	80.8481	78.6746	85.7288	82.7288
ACTR1AP1	100287074	ENSG00000233370	2	0	0	0	0	0.0643865	0.113532	0.0566359	0.0665174	0.0633266	0	0.186763	0.0643347	0.0568185	0	0.0584682	0	0	0	0.0593451	0	0	0.111463	0.0475026	0	0	0.105488	0.153962	0.203737	0.0508193	0.0537632	0.0548119	0	0	0	0	0	0	0	0	0	0	0.139952	0	0.0490796	0.0496691	0
ACTR1B	10120	ENSG00000115073	2	42.3943	39.5829	31.0777	37.353	40.4347	40.0767	28.9976	24.811	29.3202	28.2934	22.5983	33.7114	51.0799	45.0067	46.3068	50.2324	41.6107	35.0073	56.4372	50.5943	46.5649	56.3448	42.7998	44.7508	57.7207	61.4992	53.0142	50.2721	43.7046	48.2256	36.7788	29.3182	30.5814	33.9018	32.0119	32.6084	48.7864	52.2303	50.7412	47.4057	50.2742	49.333	33.1734	32.5889	34.1723	32.773
ACTR2	10097	ENSG00000138071	2	191.736	191.98	239.707	233.838	213.119	200.1	135.87	186.847	94.42	165.443	236.442	112.328	169.319	165.55	147.632	185.479	163.642	172.069	100.115	118.553	143.369	100.15	119.326	132.033	144.654	100.793	167.357	153.261	156.981	128.87	199.296	227.392	221.587	199.868	203.83	204.811	148.343	139.542	136.709	156.018	148.293	147.509	127.213	134.724	109.173	123.128
ACTR3	10096	ENSG00000115091	2	386.252	435.933	478.733	306.937	372.025	335.883	155.239	153.589	163.193	136.183	142.936	150.414	163.297	139.927	141.844	167.398	142.723	146.618	118.097	116.641	112.263	134.648	139.563	139.923	225.517	201.903	236.28	200.324	202.871	189.354	181.537	163.889	159.717	170.381	151.749	151.446	171.676	172.63	162.86	155.94	158.833	155.626	166.934	140.466	151.54	133.312
ACTR3B	57180	ENSG00000133627	7	7.48136	5.99938	6.43841	4.73941	5.15092	5.73335	14.2156	11.7736	12.4753	12.3855	13.3224	11.3872	10.341	6.29973	9.76419	9.79663	7.71628	9.05361	11.691	12.3514	11.6571	10.7005	9.45301	13.3759	14.6876	13.3969	14.3698	20.934	18.6507	16.8279	14.2511	17.3564	18.246	16.2968	18.4684	18.9628	19.7746	18.2165	18.1497	22.1435	22.0279	21.6226	9.36034	8.49077	9.83448	13.3216
ACTR3C	653857	ENSG00000106526	7	9.19138	6.91233	6.99558	11.8887	8.24147	7.37956	8.0423	9.77806	4.36954	7.84035	12.1396	4.8251	3.35229	4.60365	3.91737	2.76147	3.42946	2.91727	10.8601	9.45736	15.0782	12.5954	10.6406	18.3071	4.9862	3.90304	5.13206	4.17661	4.16719	3.17203	12.1134	22.9855	24.9277	14.0622	23.5165	20.4363	20.1167	20.4225	19.5159	18.167	21.0793	23.232	13.1918	13.3987	11.6226	10.4738
ACTR3P2	100129013	ENSG00000232267	X	0	0.0652107	0	0	0	0	0.0566359	0	0.0633266	0	0	0.0643347	0	0	0	0	0	0	0	0	0	0	0.0475026	0	0	0.105488	0.0513206	0.0509342	0	0.0537632	0	0	0	0.0545045	0	0	0	0.0711584	0	0	0	0	0	0	0	0
ACTR5	79913	ENSG00000101442	20	17.029	15.0637	12.3816	17.5117	18.2214	15.9512	13.4793	13.1039	14.9451	12.1582	14.3185	15.762	42.5003	40.4031	40.9277	43.3287	37.5526	35.2588	12.4031	11.0078	10.6434	11.3135	11.8281	10.4172	7.96708	8.64998	7.44149	14.0069	11.8409	12.5268	12.2779	11.8446	14.6482	12.9176	14.2822	13.069	12.7269	13.7336	13.6611	14.4244	16.2311	17.1441	24.7346	21.4969	23.4935	31.4698
ACTR6	64431	ENSG00000075089	12	26.0779	29.5404	40.24	20.5642	25.2395	24.4661	30.3002	32.4605	35.5262	25.1687	29.2595	31.524	90.4551	70.145	72.7929	88.104	64.6453	70.0146	33.4706	33.4884	37.6954	30.8754	34.0593	32.0529	17.3433	11.2872	20.169	20.7812	21.8523	18.1182	41.7118	34.5955	35.7854	32.2667	24.6861	26.0739	47.3495	49.0281	50.3509	51.3042	53.1199	43.3151	23.0856	19.8772	24.3875	21.8165
ACTR8	93973	ENSG00000113812	3	29.0704	29.8665	29.2205	33.4169	33.3522	32.3565	16.1412	17.4276	20.8345	16.9874	16.8709	20.3941	35.0002	26.1681	25.6675	32.8089	26.8069	27.2111	43.856	37.2093	40.1029	37.396	36.1495	36.9841	35.4996	33.2286	35.1546	25.6199	23.9867	25.1074	20.39	18.6464	20.0449	18.3135	19.2687	17.8097	26.7538	28.8903	27.2246	25.4962	30.565	25.2613	21.2911	22.4785	21.9537	19.9341
ACTRT1	139741	ENSG00000123165	X	0	0	0	0	0	0	0	0	0	0	0	0	0	0	0	0	0	0.0502978	0	0	0	0	0	0	0	0	0	0	0	0	0	0	0	0	0	0	0	0	0	0	0	0	0	0	0	0
ACTRT3	84517	ENSG00000184378	3	0	0	0	0	0	0	2.49198	1.39687	1.45651	1.64761	1.43185	0.96502	1.42046	1.45378	0.993959	1.31498	1.4861	1.35804	1.48363	1.65375	1.45713	1.00317	1.94761	1.10952	2.65569	2.21524	2.82263	0.865882	0.711471	0.913974	0.109624	0.175909	0	0	0.123123	0.192191	0.136848	0.213475	0	0	0	0.139952	0.436492	0.736194	0.844374	0.337866
ACVR1	90	ENSG00000115170	2	21.019	15.5201	19.439	30.766	24.0806	20.0383	10.0812	12.5053	6.6493	12.8968	12.5754	9.77887	9.09097	8.4804	10.5827	8.48165	8.05922	6.53872	6.76534	6.66667	10.1366	5.57317	6.03283	7.15027	7.75029	6.96218	8.31394	4.0238	4.11637	4.40858	15.0733	17.7668	16.7041	11.2279	15.021	16.0159	19.7746	15.4414	15.8078	14.5804	15.4933	16.3044	11.6883	11.9754	9.73514	9.89464
ACVR1B	91	ENSG00000135503	12	36.5518	39.6481	37.2685	37.112	38.5031	38.2034	50.1228	53.0809	38.8192	42.8947	44.1383	38.3435	32.0457	37.8589	37.7704	35.7676	37.1525	34.0516	39.9392	39.6382	37.3786	36.8387	33.7268	32.2378	19.4028	17.089	15.0883	23.226	21.6999	22.473	46.5901	51.6001	49.8554	54.777	50.7266	55.8635	20.6641	17.9319	19.1255	17.6992	20.9739	19.5933	26.3835	26.5521	24.4869	28.9116
ACVR1C	130399	ENSG00000123612	2	0.570008	0.326053	0.495262	2.40987	1.60966	2.38416	0.96281	1.1308	1.13988	0.795398	0.809306	1.09369	19.0342	15.3859	13.0969	26.6284	16.7472	16.3468	0	0.0516796	0	0.0557317	0.0475026	0	0.325187	0.105488	0.256603	0.203737	0.304916	0.215053	1.64436	1.46591	1.34918	5.88649	5.97146	6.08605	29.2171	25.9728	30.9326	43.7411	47.7446	42.8952	0.242496	0.294478	0.0993382	0.1448
ACVR2A	92	ENSG00000121989	2	24.2253	22.6281	25.1346	20.7249	23.1148	24.8634	10.2511	13.7026	10.8922	13.749	14.0072	11.5159	27.1024	16.2945	17.1312	30.7706	18.4619	18.6102	12.2844	14.9871	15.3316	13.4313	15.3433	13.5608	14.9586	9.91583	13.0868	10.3906	12.5016	12.5806	44.6169	42.8046	45.8721	43.3856	41.6155	40.6164	25.8643	25.9017	25.5658	23.6249	25.1898	26.4509	14.4042	15.0184	12.7153	13.7077
ACVR2B	93	ENSG00000114739	3	55.4333	48.2559	58.0076	41.4498	39.9196	39.9064	35.624	43.5024	32.7399	35.452	33.8663	35.7701	98.3529	121.027	108.458	114.93	133.406	112.114	23.4413	25.0646	30.5365	22.1812	23.7513	29.1558	8.34647	7.80608	10.2128	20.7812	19.1589	26.0214	20.4996	26.8555	26.5339	21.3113	27.4564	23.6395	27.0959	27.6095	28.4931	26.3538	27.2977	34.1482	5.7229	4.85888	4.71856	6.66078
ACVR2B-AS1	100128640	ENSG00000229589	3	0.498757	0.912949	0.742893	0.722961	0.515092	0.510892	0.906175	1.26383	0.949899	1.07947	0.622543	1.09369	0.340911	0.242297	0.526214	0.262997	0.22863	0.553276	2.72987	2.42894	2.09067	2.39646	2.66014	2.21905	0.379385	0.8439	0.718489	1.01868	1.42294	1.50537	1.31548	1.11409	1.28493	1.36261	1.29279	1.21721	2.25799	2.27707	2.53706	1.01361	1.47555	2.23923	0.339494	0.294478	0.54636	0.482665
ACVRL1	94	ENSG00000139567	12	0.213753	0.456475	0.247631	0.240987	0.321933	0.283829	0.28318	0.133035	0.126653	0.113628	0.124509	0.257339	0.113637	0.0605743	0.116936	0.0657492	0	0	0	0	0.0633536	0	0	0	0	0	0.0513206	0.254671	0.152458	0.0537632	1.04143	0.762274	0.77096	0.708559	0.800298	0.448446	0	0	0	0	0	0	0	0.0490796	0	0
ACY1	95	ENSG00000243989	3	0.997514	0.521685	0.742893	0.481974	0.321933	0.851487	1.24599	0.465622	1.58317	0.454513	0.560289	0.96502	0.568185	0.666317	0.701618	0.591743	0.571576	0.905361	1.30559	3.0491	0.823597	1.89488	1.9001	3.08201	1.13815	0.580182	0.359244	1.37522	1.27048	0.322579	1.31548	0.996819	1.41343	1.2536	1.47747	1.28127	1.64218	1.85012	2.04916	2.72895	2.74031	1.7494	1.35798	0.687114	1.04305	1.25493
ACY3	91703	ENSG00000132744	11	1.14002	0.260843	0.371447	1.04428	1.03018	0.567658	1.81235	2.12856	3.16633	1.5908	0.996069	1.15802	0	0	0	0	0	0	3.20463	2.99742	2.97762	3.17671	2.61264	3.39021	3.25187	3.48109	2.87395	2.59765	2.43933	2.52687	7.50922	6.97774	5.84644	9.37478	8.6186	7.87983	6.15817	7.04468	6.24507	9.51233	9.1695	9.72665	8.19636	7.90182	7.50003	10.7152
ACYP1	97	ENSG00000119640	14	8.83512	7.3036	8.7909	9.15751	7.91954	8.00398	3.17161	4.5897	3.86292	2.89752	3.85977	3.08806	6.70459	9.99476	9.64725	5.52293	8.6308	8.24884	10.9195	11.5245	10.8968	11.425	10.118	11.1569	9.37622	8.17529	10.0075	18.3873	18.3966	14.4623	6.4678	7.74001	7.77384	7.14009	7.69518	6.91887	9.44252	9.53522	7.12329	8.96654	6.53459	7.34747	10.4758	8.53985	9.38746	9.21891
ACYP2	98	ENSG00000170634	2	2.49379	3.52138	3.59065	2.40987	2.63985	2.83829	7.87239	7.05085	8.10581	9.94247	8.7156	10.3579	4.03412	2.96814	2.68954	3.61621	4.8584	4.42621	2.07708	1.44703	1.83726	0.947439	1.56758	1.54101	6.72053	5.48535	5.95319	4.0238	5.03111	5.37632	6.90629	8.32637	8.03083	6.48604	7.57205	8.58453	7.18453	8.25437	8.29424	7.40714	6.95617	7.62737	3.92843	3.63189	3.62584	4.24745
ADA	100	ENSG00000196839	20	12.6114	11.0858	9.90524	10.9248	13.1348	11.4099	12.7431	12.4388	15.3884	10.2834	12.2641	18.3997	39.7162	35.436	38.8813	33.3349	33.1514	35.2588	0.23738	0.103359	0.126707	0	0.19001	0	11.7609	10.3378	9.39167	17.4704	16.6179	14.4085	2.13766	2.87319	2.24863	1.47162	2.52402	2.24223	5.47392	6.11962	6.14749	5.45789	6.74538	6.01793	8.19636	7.65642	7.94705	6.95038
ADA2	51816	ENSG00000093072	22	0	0	0	0	0	0	0	0	0	0.0568141	0.186763	0.193004	0	0	0	0	0	0	0	0	0	0	0	0	0.108396	0	0.0513206	0	0	0	0	0	0	0.109009	0	0.0640636	0	0	0	0.0779699	0	0	0	0	0	0.0482665
ADAD1	132612	ENSG00000164113	4	0	0	0	0	0	0	0	0	0	0	0	0	0	0	0	0	0	0	0	0	0	0	0	0	0	0	0	0	0	0.0537632	0	0	0	0	0.0615614	0	0	0	0	0	0	0	0	0	0	0
ADAD2	161931	ENSG00000140955	16	0	0	0	0	0	0	0	0	0	0	0	0	0	0	0	0	0	0	0	0	0	0	0	0	0.0541978	0	0	0	0	0	0	0	0	0	0	0	0	0	0	0	0	0	0	0	0	0
ADAL	161823	ENSG00000168803	15	7.69511	6.58628	6.93367	7.14929	6.63181	6.92543	3.17161	3.72498	3.103	3.57929	3.673	4.31042	12.216	9.02557	10.8166	13.6758	11.0314	11.4176	6.94337	4.90956	4.05463	4.57	4.18023	4.99286	24.2806	22.4161	24.172	23.5316	21.0392	23.9784	7.01592	7.97455	8.73754	7.57613	7.018	8.84078	13.1374	14.374	14.5393	15.0482	14.8609	11.8259	19.7877	18.8956	17.7319	18.1965
ADAM10	102	ENSG00000137845	15	235.983	214.934	270.289	258.579	260.959	253.743	161.696	187.114	126.97	170.783	178.483	124.809	245.286	273.978	256.968	372.93	354.663	343.182	182.427	193.85	238.146	210.053	232.193	258.026	171.536	150.636	198.098	66.8766	68.7586	66.1825	126.122	133.398	130.356	117.021	108.841	111.983	373.253	346.613	367.484	272.973	281.198	269.967	242.932	233.913	216.458	180.469
ADAM11	4185	ENSG00000073670	17	0.570008	0.586896	0.433354	0.481974	0.515092	0.737956	2.88843	3.52542	4.55952	1.98849	2.8637	3.3454	6.53413	3.69503	5.02826	3.94495	5.42997	5.38187	0.593451	0.258398	0.570183	1.0589	0.475026	0.431482	9.70141	8.9137	8.7245	19.4569	20.531	17.473	0.219247	0.175909	0.128493	0.327027	0.123123	0.192191	0.478968	0.498109	0.878213	1.24752	0.737776	1.32954	0.242496	0.490796	0.596029	1.20666
ADAM12	8038	ENSG00000148848	10	0	0	0	0	0	0	0.0566359	0.26607	0.0633266	0.0568141	0.0622543	0	0	0.0605743	0.116936	0.131498	0.114315	0.0502978	0	0	0	0	0	0	0	0	0	0	0	0	0	0	0	0.327027	0	0.0640636	0	0	0	0	0	0	0	0	0	0
ADAM15	8751	ENSG00000143537	1	173.069	169.222	99.1762	162.988	164.186	169.389	150.708	149.199	138.115	136.411	131.357	136.775	61.8186	64.027	69.1679	48.5229	60.6442	50.3984	66.4665	71.7313	64.3673	97.4191	93.01	111.939	193.757	201.798	150.626	257.371	224.062	211.504	100.196	88.7169	87.6324	100.343	102.069	106.986	62.5396	64.3272	65.0854	85.8449	77.0449	78.5829	173.53	175.46	178.56	227.142
ADAM17	6868	ENSG00000151694	2	87.3537	101.859	110.443	72.2158	87.952	86.3976	106.589	109.155	97.333	102.038	101.101	93.4782	90.1142	83.956	77.0611	87.7752	79.9064	77.2575	36.0818	36.124	39.3426	35.2782	34.5344	38.9566	50.3498	52.4801	57.941	50.0683	47.262	46.5052	60.019	67.1387	69.3221	55.9761	63.1004	67.2668	51.5233	54.365	50.0582	42.2597	43.6342	44.5047	85.0675	77.9384	83.0467	93.1544
ADAM18	8749	ENSG00000168619	8	0.071251	0.0652107	0	0.401645	0.0643865	0.283829	0	0.133035	0	0	0	0.0643347	0	0	0	0	0	0	0	0	0	0	0	0	0	0	0	0	0	0	0	0	0	0	0	0	0	0	0	0	0	0	0	0	0	0
ADAM19	8728	ENSG00000135074	5	0.071251	0	0.0619078	0.160658	0.128773	0.227063	2.43534	4.65622	3.41964	3.92017	5.60289	3.40974	2.55683	2.1201	2.92341	3.09021	2.62925	2.16281	0.0593451	0.103359	0.0633536	0	0	0.184921	0.650374	0.8439	0.461885	0.458408	0.203277	0.215053	0	0	0.0642466	0.272523	0	0	0.752665	0.498109	0.780634	1.24752	0.632379	0.839711	0.242496	0.196318	0.248345	0.530932
ADAM1B	100420505	ENSG00000226469	12	0.142502	0.0652107	0.123816	0.160658	0.0643865	0.113532	0.0566359	0	0	0.0568141	0	0	0	0.181723	0.0584682	0.131498	0.114315	0.150893	0	0	0	0	0	0	0	0	0.0513206	0	0.0508193	0	0	0	0.0642466	0	0	0	0	0	0.195159	0	0	0.0699759	0.0484992	0.0981592	0.0496691	0
ADAM2	2515	ENSG00000104755	8	0	0	0	0	0	0	0	0	0	0	0	0	0	0	0	0	0	0	0	0	0	0	0	0	0	0	0	0	0	0	0	0	0	0	0	0	0	0	0	0.0779699	0.105397	0.0699759	0	0	0	0
ADAM20	8748	ENSG00000134007	14	0.285004	0.195632	0.433354	0.88362	1.15896	0.510892	0.0566359	0.332587	0.0633266	0.284071	0.311272	0.193004	0.113637	0.0605743	0.175405	0.0657492	0.171473	0.150893	0.534106	0.103359	0.316768	0.0557317	0	0.184921	0.650374	0.263719	0.615847	0.509342	0.406555	0.698922	0.0548119	0.175909	0	0.109009	0.369368	0.0640636	0.615817	0.0711584	0.292738	0.389849	0.421586	0.629783	0.242496	0.0981592	0.0496691	0.1448
ADAM20P1	317760	ENSG00000259158	14	0.641259	0.456475	0.804801	0.803291	0.708252	0.454127	0.169908	0.133035	0.253306	0.340885	0.124509	0.193004	0.284093	0.242297	0.233873	0.197248	0.171473	0.45268	0.11869	0.0516796	0.126707	0	0.142508	0	0.270989	0.580182	0.615847	0.509342	0.406555	0.591395	0	0.0586364	0.0642466	0.0545045	0.43093	0.128127	0.136848	0.213475	0.487896	0.0779699	0.421586	0.559807	0.145497	0.245398	0.0496691	0.0482665
ADAM21	8747	ENSG00000139985	14	0.641259	0.391264	0.680985	0.88362	0.837025	1.36238	0.0566359	0.133035	0.18998	0.0568141	0.186763	0.193004	0.0568185	0.181723	0	0	0.0571576	0.100596	0	0	0	0.0557317	0	0.0616402	0.75877	0.474694	0.564527	0.203737	0.304916	0.376342	0.219247	0.234546	0.128493	0.327027	0.246246	0.320318	0.547392	0.284634	0.487896	0.23391	0	0.629783	0.0969983	0	0	0
ADAM21P1	145241	ENSG00000235812	14	0	0	0	0	0.19316	0.113532	0.0566359	0	0	0.0568141	0.124509	0.0643347	0	0	0	0	0	0	0	0	0	0	0	0	0.108396	0.105488	0.102641	0.0509342	0	0.0537632	0.0548119	0	0	0.0545045	0	0	0	0	0	0	0	0	0	0	0	0
ADAM22	53616	ENSG00000008277	7	0	0.0652107	0	0	0	0	17.8969	22.2168	15.5783	16.5897	22.9718	12.0949	34.6025	33.3159	33.1515	31.6911	31.9511	34.6049	1.42428	1.96382	2.15402	1.44902	0.855046	1.84921	36.5293	33.545	44.5463	49.9155	50.8702	63.5481	0.274059	0.234546	0.19274	0.163514	0.123123	0.448446	56.8604	52.8707	46.5453	44.3649	43.7396	45.0645	0	0.0981592	0	0
ADAM23	8745	ENSG00000114948	2	0	0	0.0619078	0	0.0643865	0.113532	0.0566359	0.399105	0.633266	0.113628	0.809306	0.579012	0	0	0	0	0	0	0	0	0	0	0	0	16.5303	14.3463	16.0634	15.4331	15.2458	14.1935	0	0	0	0.0545045	0	0.0640636	0	0	0	0	0	0	0	0.0981592	0	0
ADAM24P	646479	ENSG00000214607	8	0	0	0	0	0	0	0	0	0	0	0	0	0	0	0	0	0	0	0	0	0	0	0	0	0	0	0.0513206	0	0	0	0	0	0	0	0	0	0	0	0	0	0	0	0	0	0	0
ADAM28	10863	ENSG00000042980	8	0	0.130421	0	0	0	0	4.02115	4.85577	1.58317	3.52247	3.42399	0.96502	0	0.0605743	0	0	0	0	13.1746	14.0052	18.1825	11.8709	10.0705	11.8966	0.108396	0.158231	0.256603	0.152803	0.101639	0.0537632	61.6085	66.3764	65.2746	35.3189	33.4894	32.224	33.3225	31.9501	31.9084	21.5197	25.6114	27.4306	35.1134	37.9876	38.1459	1.88239
ADAM29	11086	ENSG00000168594	4	0	0	0	0	0	0	0	0.0665174	0	0	0	0	0	0	0	0	0	0.0502978	0	0	0	0	0	0	0	0	0	0	0	0	0	0	0	0	0	0	0	0	0	0	0	0	0	0	0	0
ADAM30	11085	ENSG00000134249	1	0	0	0	0	0	0	0	0	0	0	0	0	0	0	0	0	0	0	0	0	0	0	0	0	0	0	0	0	0	0	0	0	0	0	0	0	0	0	0	0	0	0	0	0	0	0
ADAM32	203102	ENSG00000197140	8	9.90389	7.3036	11.391	10.6838	8.30586	6.8119	3.22825	3.59194	1.07655	3.69292	4.17104	2.12304	2.55683	2.90757	3.04035	3.61621	2.85788	3.82263	0.890176	1.08527	1.20372	0.445854	0.760041	1.17116	0.812967	0.8439	0.975092	0.865882	0.965567	0.645158	1.31548	2.69728	3.21233	1.52613	2.52402	2.75474	3.14751	2.77518	3.12254	3.43068	3.58348	2.72906	7.61437	6.13495	5.86095	4.29572
ADAM33	80332	ENSG00000149451	20	0	0	0	0	0	0	0.113272	0.199552	0.0633266	0.113628	0.0622543	0.128669	0	0	0	0	0	0	0	0	0	0	0	0	0.0541978	0.105488	0.102641	0	0.0508193	0.268816	0	0.117273	0.128493	0.109009	0	0.0640636	0	0	0	0	0	0	0	0	0	0
ADAM3A	1587	ENSG00000197475	8	0	0	0	0	0	0	0	0	0	0	0	0	0	0	0	0	0	0	0	0	0	0	0	0	0	0	0	0	0	0	0	0	0	0	0	0	0	0	0	0	0	0	0	0	0	0
ADAM3B	1596	ENSG00000260089	16	0	0	0	0	0	0	0	0	0	0	0	0	0	0	0	0	0	0	0	0	0	0	0	0	0.108396	0	0.0513206	0.0509342	0.152458	0.322579	0	0	0	0	0	0	0.0684241	0.142317	0.0975793	0	0	0	0	0	0	0
ADAM5	255926	ENSG00000196115	8	0.071251	0.130421	0	0	0.0643865	0.0567658	0.0566359	0	0.0633266	0	0.124509	0	0	0.0605743	0	0.131498	0.171473	0.0502978	0	0	0	0	0	0	0	0	0	0	0	0	0	0	0	0	0	0	0	0.0711584	0	0	0	0	0.0484992	0	0	0
ADAM7	8756	ENSG00000069206	8	0	0	0	0	0	0	0.113272	0	0	0	0	0	0	0	0	0	0	0	0	0	0	0	0	0	0	0.0527438	0	0	0	0	0	0	0	0	0	0	0	0	0	0	0	0	0	0	0	0
ADAM8	101	ENSG00000151651	10	3.70505	2.86927	1.23816	6.10501	3.7988	3.63301	3.11497	4.05756	2.40641	4.77239	3.61075	3.21673	2.50002	3.45273	3.39115	2.69572	3.08651	2.51489	1.36494	1.39535	1.20372	1.89488	1.8526	2.03413	1.73433	2.42621	1.95018	1.9355	2.43933	1.50537	2.46653	2.69728	2.63411	4.14234	4.06305	4.67665	0.136848	0.142317	0.487896	0.389849	0.210793	0.419855	3.10395	4.26993	2.98014	2.70293
ADAM9	8754	ENSG00000168615	8	885.365	1013.63	1019.56	791.803	944.228	834.458	262.847	252.301	275.534	271.06	242.979	281.914	199.547	211.828	211.362	214.145	210.626	222.92	180.112	190.388	183.219	166.861	169.347	157.552	128.124	118.041	133.382	99.933	97.9797	88.0641	386.314	363.78	353.035	281.461	261.882	260.034	331.309	327.827	317.816	340.495	331.788	302.506	629.616	543.164	585.549	420.112
ADAMDEC1	27299	ENSG00000134028	8	0	0	0	0	0	0	0	0	0	0.0568141	0	0	0	0	0	0	0	0	0	0	0	0	0	0	0	0	0	0	0	0	0	0	0.0642466	0.0545045	0	0	0	0	0	0	0	0	0	0	0	0
ADAMTS1	9510	ENSG00000154734	21	0	0	0	0	0	0	2.2088	2.26159	3.86292	2.78389	1.74312	4.05308	0.170456	0.0605743	0.233873	0.0657492	0.171473	0.150893	0	0	0	0	0	0	40.0522	40.2962	38.4905	12.6826	14.3819	9.51609	0.0548119	0	0	0.109009	0.0615614	0.0640636	0	0	0	0	0	0	0.0484992	0	0	0
ADAMTS10	81794	ENSG00000142303	19	0.356255	0.0652107	0.0619078	0.642632	0.19316	0.340595	3.6247	5.85353	5.6994	4.8292	4.29555	7.39848	5.56822	3.81618	3.80043	4.93119	4.40114	4.5268	0	0	0	0	0	0	76.6899	77.5861	65.1259	17.7251	17.6343	20.3225	0.0548119	0	0	0	0.0615614	0.0640636	0	0	0	0	0	0	0.193997	0.147239	0.0993382	0.1448
ADAMTS12	81792	ENSG00000151388	5	0	0.0652107	0.0619078	0	0.0643865	0	27.072	33.5913	19.4413	32.5545	41.2123	19.4291	0.113637	0.121149	0.175405	0.0657492	0.0571576	0.352085	0	0	0	0	0	0	15.7716	16.1396	15.1396	0.35654	0.457374	0.322579	0	0	0.0642466	0	0	0.128127	0.0684241	0.142317	0.487896	0.467819	0.210793	0.769735	0	0.0490796	0	0
ADAMTS13	11093	ENSG00000160323	9	1.99503	2.02153	1.36197	3.29349	3.3481	2.1571	4.4176	3.39239	3.7996	3.46566	3.17497	5.53278	1.87501	0.787466	0.935491	1.70948	0.800207	1.20715	1.12756	2.17054	1.39378	0.891708	0.950051	1.2328	8.07548	9.49388	7.85205	4.99155	5.33603	6.45158	2.13766	2.75591	1.99165	1.85315	2.09309	2.49848	1.77903	1.13853	2.92738	1.40346	1.26476	1.88935	0.969983	0.981592	0.894043	0.675731
ADAMTS14	140766	ENSG00000138316	10	5.13007	5.60812	3.1573	8.19356	5.66601	5.44952	0.0566359	0.399105	0.126653	0.227256	0.0622543	0.0643347	0.284093	0.302871	0.350809	0.328746	0.171473	0.251489	0	0	0.0633536	0	0	0	14.254	12.975	10.3154	6.82519	7.47044	6.07524	1.58954	1.34864	1.9274	2.67072	2.7087	3.45944	0	0	0	0	0	0	0.0484992	0.196318	0.0993382	0.241333
ADAMTS15	170689	ENSG00000166106	11	0.071251	0	0	0	0	0	9.00511	13.7026	7.59919	7.49946	11.5793	4.88943	0.0568185	0.302871	0.409277	0.131498	0.171473	0.150893	6.11254	3.72093	4.18134	1.78342	2.56514	3.39021	5.31139	4.00853	3.69508	0.713079	0.609832	0.860211	0.0548119	0	0.0642466	0.163514	0	0.128127	0.136848	0	0.0975793	0	0.31619	0.139952	2.37646	2.20858	2.13577	2.26853
ADAMTS16	170690	ENSG00000145536	5	7.48136	6.91233	5.94315	4.4181	4.44267	3.23565	0.113272	0.199552	0	0	0.124509	0	0	0	0	0	0	0	0	0	0	0	0	0	0	0	0	0	0	0	0	0	0	0	0	0	0	0	0	0	0	0	0.0484992	0	0.0993382	0
ADAMTS16-DT	101929176	ENSG00000250579	5	0.071251	0	0	0	0	0	0	0	0	0	0	0	0	0	0	0.0657492	0	0.0502978	0	0	0	0	0	0	0	0.0527438	0	0	0	0	0	0	0	0.0545045	0	0	0	0	0	0	0	0	0	0	0	0
ADAMTS17	170691	ENSG00000140470	15	0.855012	0.521685	0.619078	0.0803291	0.257546	0.170297	2.32207	3.72498	2.46974	1.93168	3.73526	2.38038	1.02273	1.33263	1.05243	1.64373	0.857364	0.955659	5.34106	4.59948	5.57512	4.01268	2.94516	5.30106	4.9862	6.27651	4.82414	3.31072	2.49015	3.44084	0	0	0	0	0	0	1.23163	1.7078	1.75643	2.10519	1.47555	2.37918	9.45733	8.39261	8.09606	8.83277
ADAMTS18	170692	ENSG00000140873	16	0	0	0	0	0	0.0567658	0	0	0.0633266	0.0568141	0	0	0.511367	0.726891	1.63711	0.262997	0.97168	0.855063	0	0	0	0	0	0	0.0541978	0	0	0	0	0	0	0	0	0	0	0	0	0	0	0	0	0	0	0	0	0
ADAMTS19	171019	ENSG00000145808	5	0.285004	0.130421	0.495262	0.240987	0.450706	0.340595	0	0	0.253306	0	0.124509	0.193004	0	0	0	0	0	0	0	0	0	0	0	0	22.7631	21.0975	25.3011	42.2245	45.1276	51.1288	0	0	0	0	0	0	0	0	0	0	0	0	0	0.0490796	0	0
ADAMTS19-AS1	103689846	ENSG00000249421	5	0.356255	0.130421	0.0619078	0.160658	0.0643865	0.0567658	0	0	0	0	0.0622543	0	0.0568185	0	0	0	0	0	0	0	0	0	0	0	2.33051	2.74268	1.38566	3.66726	3.76063	3.44084	0	0	0	0	0	0	0	0	0	0	0	0.0699759	0.0484992	0	0	0
ADAMTS2	9509	ENSG00000087116	5	0	0	0	0	0	0	0.0566359	0.0665174	0	0.113628	0.0622543	0.257339	0.511367	0.181723	0.233873	0.657492	0.342946	0.201191	0	0	0	0	0.0475026	0.0616402	24.118	26.2664	22.4784	21.2396	18.4474	16.5053	0.0548119	0	0	0.0545045	0	0.0640636	0.205272	0.0711584	0.292738	0.389849	0.421586	0.279904	0	0	0	0
ADAMTS20	80070	ENSG00000173157	12	0	0	0	0	0.128773	0	0.736267	0.26607	0.316633	0.738583	0.43578	0.321673	0.170456	0.121149	0.116936	0.525994	0.22863	0	0	0	0	0	0	0	13.2243	12.975	13.7026	24.8559	23.8343	26.2902	0	0	0.0642466	0	0	0.0640636	0.136848	0	0.195159	0.0779699	0.105397	0.209928	0.872985	0.981592	0.993382	0.579198
ADAMTS3	9508	ENSG00000156140	4	0	0	0	0	0	0	14.6121	17.5606	13.2353	9.48796	11.517	10.6152	0	0.0605743	0	0	0	0	0	0	0	0	0	0	15.9884	16.667	22.6837	15.9933	15.7032	19.1397	0	0	0	0	0	0	0	0.0711584	0	0	0	0	0	0	0	0.0482665
ADAMTS4	9507	ENSG00000158859	1	0.142502	0	0.0619078	0.0803291	0	0.113532	0	0	0.18998	0.340885	0.311272	0.128669	0.227274	0.0605743	0.0584682	0	0	0	0	0	0	0	0.0950051	0	5.36558	5.9073	4.41357	18.3363	18.4474	20.5913	0	0	0	0	0	0.0640636	0.0684241	0.213475	0.0975793	0	0	0	0	0	0	0
ADAMTS5	11096	ENSG00000154736	21	0	0	0	0	0	0	0.396451	1.5299	0.18998	0.284071	0.43578	0.514677	0	0	0.0584682	0	0	0	0	0	0	0	0	0	33.4943	24.7896	46.0346	7.23266	7.31798	6.82793	0.0548119	0	0	0	0	0	0	0	0	0	0	0	0	0.0490796	0	0
ADAMTS6	11174	ENSG00000049192	5	7.33885	5.41249	8.29564	8.8362	8.62779	8.74194	4.24769	5.78702	7.21923	4.48831	5.60289	7.39848	2.32956	2.1201	1.92945	2.10398	1.71473	2.16281	0.593451	0.310077	0.253415	1.17037	0.950051	1.29444	1.35495	1.31859	1.64226	3.05605	3.30326	5.48385	1.04143	0.879546	0.963699	0.981081	1.78528	1.08908	2.60011	2.41939	1.75643	2.10519	1.89714	2.44916	0.0484992	0.0981592	0.198676	0.0482665
ADAMTS7	11173	ENSG00000136378	15	0	0	0	0.160658	0.128773	0	0.226544	0.332587	0.18998	0	0.124509	0.128669	0.340911	0.605743	0.584682	0.328746	0.0571576	0.502978	0	0	0	0	0	0	3.95644	3.32286	3.07924	1.17149	0.914748	1.07526	0.164436	0.293182	0.128493	0.163514	0.123123	0.256255	0	0	0	0.0779699	0	0	0	0	0	0
ADAMTS7P1	390660	ENSG00000274376	15	0	0	0	0	0.0643865	0	0	0	0	0.0568141	0	0	0	0.181723	0.116936	0	0.114315	0.150893	0	0	0	0	0	0	0	0	0	0	0	0	0	0.0586364	0.0642466	0.0545045	0	0	0	0	0	0	0	0	0	0	0	0
ADAMTS7P3	400406	ENSG00000261143	15	0	0	0	0	0	0	0	0	0	0	0	0	0	0	0.175405	0.131498	0.0571576	0	0	0	0	0	0	0	0.162593	0.105488	0	0.254671	0.101639	0.806448	0	0	0	0	0	0	0	0	0	0	0	0	0	0	0	0
ADAMTS7P4	642935	ENSG00000218052	15	0	0.0652107	0.0619078	0	0	0.0567658	0.226544	0.199552	0.126653	0.284071	0.809306	0.257339	0	0	0	0	0.114315	0	0	0	0	0	0	0	0.433583	0.158231	0.307924	0.611211	0.863929	1.50537	0.0548119	0	0.0642466	0	0	0.0640636	0.0684241	0.0711584	0.195159	0.0779699	0	0	0	0.0490796	0.0496691	0
ADAMTS8	11095	ENSG00000134917	11	0	0	0	0	0	0	26.0525	20.4209	30.8401	24.2596	18.8631	21.2948	0.454548	0.181723	0.175405	0.328746	0.22863	0.0502978	0	0	0	0	0	0	0.162593	0.316463	0.205282	0.101868	0.101639	0.0537632	0	0	0	0	0	0	0	0	0	0	0	0	0	0	0	0
ADAMTS9	56999	ENSG00000163638	3	0	0	0	0	0	0	26.7888	24.5449	15.7683	29.4297	28.0144	14.2823	0	0.0605743	0	0	0.0571576	0	9.85128	11.0078	10.8335	9.36293	12.2082	11.2802	101.404	108.23	95.9182	26.7914	31.9145	31.559	0.0548119	0	0	0.109009	0	0	0.889513	1.20969	0.780634	1.24752	1.47555	1.11961	0	0.0981592	0	0
ADAMTS9-AS1	101929335	ENSG00000241158	3	0	0	0.0619078	0	0	0	0	0	0	0	0	0	0	0	0	0	0	0	0	0	0	0	0	0	0	0	0.0513206	0	0	0	0	0	0	0	0	0	0	0	0	0	0	0	0	0	0	0
ADAMTS9-AS2	100507098	ENSG00000241684	3	0	0	0	0	0	0	4.53087	3.72498	2.8497	5.11327	3.79751	4.50343	0	0	0	0	0	0	0.178035	0	0	0.111463	0.0475026	0	0.0541978	0.105488	0.256603	0.152803	0.203277	0.215053	0	0	0	0.0545045	0	0	0	0	0	0	0	0	0	0	0	0
ADAMTSL1	92949	ENSG00000178031	9	0	0	0	0	0.19316	0.0567658	0	0.26607	0.0633266	0.284071	0.43578	0	0	0	0	0	0	0	0	0	0	0	0	0	54.5772	56.8578	60.7123	15.6877	18.0917	22.6343	0	0.0586364	0.128493	0.218018	0.369368	0.128127	0	0	0	0	0	0	0.484992	0.441716	0.298014	0.1448
ADAMTSL2	9719	ENSG00000197859	9	2.99254	1.8259	1.54769	8.27389	6.6962	8.62841	0.0566359	0	0.126653	0	0	0.0643347	1.64774	0.666317	0.584682	1.70948	1.20031	1.15685	0	0	0	0	0.0475026	0	0.379385	0.632925	0.205282	0.96775	1.21966	1.39784	0	0	0	0	0.123123	0	0	0.213475	0	0	0	0.279904	2.90995	2.01226	2.58279	2.41333
ADAMTSL3	57188	ENSG00000156218	15	0	0.0652107	0	0	0	0	0.0566359	0.0665174	0.18998	0.227256	0.186763	0.707681	0.0568185	0	0	0.0657492	0	0	0	0	0	0	0.0475026	0	6.82893	8.96644	7.28753	5.60277	4.87866	7.04298	0	0	0	0.0545045	0	0.0640636	0	0	0	0	0.105397	0	0	0	0	0
ADAMTSL4	54507	ENSG00000143382	1	0	0.130421	0	0.0803291	0.0643865	0	1.64244	0.931244	1.51984	2.04531	1.30734	1.80137	0.909097	0.121149	0.350809	0.85474	0.171473	0.201191	0.11869	0.310077	0.190061	0.167195	0.522528	0.554762	0.162593	0.0527438	0.0513206	0.0509342	0	0.16129	2.02804	2.58	1.86315	3.05225	4.43242	4.86884	0.273696	0.0711584	0.0975793	0.0779699	0	0.489831	0.290995	0.147239	0.149007	0.579198
ADAMTSL5	339366	ENSG00000185761	19	10.3314	10.4989	6.25268	13.5756	10.3662	9.47989	1.86898	2.19508	1.8998	2.95433	2.55243	2.76639	3.40911	4.11905	3.62503	3.61621	4.45829	4.37591	3.85743	3.92765	3.5478	3.67829	3.7527	6.5955	18.1563	16.3506	14.7803	7.13079	6.70815	5.53761	2.95984	3.63546	3.34082	2.99775	3.38588	3.01099	5.4055	5.83499	5.56202	7.95293	8.95871	9.23682	3.24944	4.12269	4.32121	3.08906
ADAP1	11033	ENSG00000105963	7	12.4689	15.5201	6.56222	8.35422	10.6882	11.0693	9.6281	6.91781	10.5122	10.9651	5.66514	12.4809	15.6819	11.5091	12.4537	11.9664	12.8605	7.39378	23.738	36.3307	22.1104	34.9438	38.7146	49.8669	4.39002	3.11188	3.02792	6.21398	4.92948	4.086	27.5704	22.9855	26.7908	23.8185	28.4414	26.7786	10.1268	12.595	15.4175	14.1905	15.0717	15.8845	81.4301	71.6071	78.1295	66.8491
ADAP2	55803	ENSG00000184060	17	0	0.130421	0.123816	0.0803291	0	0.113532	2.94507	2.86025	3.16633	3.57929	3.61075	3.66708	3.75002	1.75665	1.1109	2.49847	1.54326	1.55923	0.0593451	0	0	0	0	0.0616402	0.650374	0.527438	0.205282	0.101868	0.152458	0.107526	0.274059	0.175909	0.256987	0.708559	0.369368	0.384382	0.205272	0.0711584	0.195159	0.0779699	0.31619	0.209928	0.0969983	0	0	0
ADAR	103	ENSG00000160710	1	708.805	737.337	681.976	729.227	736.968	713.944	555.712	553.625	500.85	493.374	499.404	473.374	251.933	252.11	238.55	257.145	266.526	236.802	230.615	219.483	230.671	209.941	214.047	203.043	361.174	381.179	351.7	320.274	310.659	324.73	244.296	260.346	264.696	226.684	238.612	236.395	152.449	152.35	154.858	182.138	178.226	182.147	300.161	293.251	299.207	239.692
ADARB1	104	ENSG00000197381	21	35.5543	35.8007	35.3493	44.5023	38.7607	38.2034	15.9713	23.4141	13.0453	19.26	27.3919	15.8263	23.0115	25.6835	25.3752	22.9465	29.8363	27.0602	5.16302	6.30491	6.0186	5.68464	6.74536	7.21191	7.91288	9.65211	11.0339	9.98311	8.79175	9.83867	8.05734	11.0823	11.7571	9.6473	13.2357	12.1721	16.3534	16.7222	15.5151	19.4925	18.0228	20.293	7.90536	7.75458	7.79805	9.21891
ADARB2	105	ENSG00000185736	10	0	0.0652107	0	0.0803291	0.0643865	0	0	0	0.316633	0	0.124509	0.643347	4.03412	1.63551	2.748	5.45719	4.57261	4.6777	0	0	0	0	0	0	0.0541978	0	0	0	0	0	0	0	0	0	0	0	0	0	0.0975793	0	0	0	0	0	0.0496691	0
ADARB2-AS1	642394	ENSG00000205696	10	0	0	0	0	0	0	0	0	0	0	0	0	0	0	0	0.0657492	0	0	0	0	0	0	0	0	0	0	0	0	0	0	0	0	0	0	0	0	0	0	0	0	0	0	0	0	0	0
ADAT1	23536	ENSG00000065457	16	34.4855	33.1922	35.5351	37.1924	33.0303	32.6971	11.6104	14.0352	14.1852	13.4649	13.1979	13.1886	9.60233	10.8428	9.41338	11.5719	10.3455	8.70152	27.7142	23.8243	24.898	26.9184	23.8463	22.3754	40.9736	44.252	43.3659	34.7371	33.6424	40.0536	17.5946	18.9396	19.788	18.2045	17.0525	19.3472	24.4274	26.1863	25.6633	28.459	29.1948	28.6901	54.513	52.7115	53.0962	48.0252
ADAT2	134637	ENSG00000189007	6	14.6065	13.0421	18.8819	14.5396	11.8471	12.2614	22.4845	20.82	24.8874	17.4419	21.1665	21.7451	54.0344	48.3383	50.1072	51.0871	47.2122	49.5937	37.4467	32.9716	36.4917	34.4979	33.5368	31.5598	13.8204	12.975	16.2173	23.99	23.3261	22.6881	23.9528	30.315	30.9669	27.3613	35.1516	31.7756	20.1167	18.0031	20.882	23.1571	25.1898	21.7625	16.2472	14.6257	15.2484	16.8933
ADAT3	113179	ENSG00000213638	19	2.99254	2.02153	1.11434	2.57053	2.3823	3.34918	0.736267	0.26607	1.01323	0.397699	0.560289	0.83635	1.19319	1.81723	2.92341	0.788991	2.22915	1.60953	0.35607	1.44703	0.443475	0.501586	0.855046	1.29444	4.55262	3.21737	1.53962	4.88969	4.67538	1.72042	0.60293	0.527728	0.642466	0.654054	1.29279	1.08908	1.9843	2.27707	2.92738	3.19677	3.89967	3.7787	0.727487	0.343557	0.645698	0.337866
ADCK1	57143	ENSG00000063761	14	4.77382	5.86896	3.52874	6.26567	5.79479	7.09573	4.81405	5.78702	5.06613	5.56778	5.91416	5.46845	3.69321	2.42297	3.21575	3.35321	3.02935	2.364	11.7503	9.45736	11.0869	10.5333	8.55046	9.24603	16.5303	16.1396	15.7041	14.3635	12.2983	13.4946	6.30336	6.56728	6.48891	6.92207	8.80328	6.79075	3.90017	5.90615	3.90317	5.37992	6.0076	4.12858	5.8199	6.67483	6.65566	7.38478
ADCK2	90956	ENSG00000133597	7	29.5692	29.41	19.1914	21.3675	27.0423	25.7717	12.29	11.308	15.7683	11.7605	10.521	15.8907	29.7729	22.7759	23.972	25.3135	22.2915	20.3203	27.4174	29.5607	20.78	27.6429	23.7988	25.3958	13.8746	13.6079	12.4196	19.7625	18.3966	19.0322	19.0197	15.3627	16.9611	16.1878	14.4669	15.5675	22.7852	26.1151	22.9311	24.8724	22.2387	25.0514	33.9009	33.5704	31.5399	31.8076
ADCK5	203054	ENSG00000173137	8	8.26512	7.76007	4.51927	9.47883	8.37025	10.4449	3.85124	3.25935	3.92625	3.69292	3.61075	5.21111	13.1819	15.2041	13.2723	11.4404	10.2312	9.00331	19.5245	23.0491	17.1688	18.28	16.8634	21.0193	6.01596	5.37987	4.10565	5.04249	5.18357	4.24729	18.362	18.5291	16.1259	17.4959	20.2537	21.2691	22.2378	20.5648	24.7851	21.3638	24.2412	24.9814	14.9862	16.4907	16.9372	16.8933
ADCY1	107	ENSG00000164742	7	0	0.0652107	0	0	0	0	0.566359	3.25935	5.0028	0.624955	2.92595	5.0181	0	0	0	0	0	0	13.1153	14.1085	14.0012	12.3167	12.7307	16.1497	0	0.0527438	0	0	0	0	9.2632	9.96819	10.3437	14.7162	18.2222	15.3112	0.273696	0.853901	1.07337	0.389849	0.843173	1.67942	0.0484992	0	0	0
ADCY10	55811	ENSG00000143199	1	0.213753	0.195632	0.123816	0.321316	0.0643865	0	0.509723	0.997762	0.56994	0.681769	1.18283	0.96502	0.113637	0	0.175405	0.0657492	0.0571576	0	0.0593451	0.155039	0	0.222927	0.0475026	0.0616402	0.216791	0.105488	0.153962	0.305605	0.152458	0.806448	0.219247	0.0586364	0.57822	0.0545045	0.307807	0.256255	0.410544	0.355792	0.195159	0.31188	0.31619	0.629783	0	0.196318	0.0993382	0.193066
ADCY10P1	221442	ENSG00000161912	6	0.783761	0.391264	0.804801	1.52625	0.579479	0.227063	1.35926	1.72945	0.633266	1.64761	1.99214	0.579012	1.02273	1.45378	1.52017	1.57798	2.17199	1.76042	0.890176	0.878553	1.39378	0.835976	0.997554	1.17116	2.22211	2.58445	2.66867	2.19017	2.43933	3.27956	0.60293	1.17273	0.835206	1.30811	1.9084	0.7047	4.31072	3.05981	3.12254	2.88489	2.9511	2.09928	1.11548	1.66871	0.745036	1.3032
ADCY2	108	ENSG00000078295	5	0	0	0	0	0	0	0.113272	0.199552	0.0633266	0.284071	0.186763	0.321673	0.0568185	0	0	0	0	0	0	0	0	0	0	0	0	0	0	0	0	0	0	0	0	0	0	0	0	0.0711584	0	0	0	0.0699759	0	0	0	0
ADCY3	109	ENSG00000138031	2	59.7083	58.4288	48.2261	54.9451	51.638	47.1156	33.3019	33.7243	32.2966	22.1575	34.8002	24.1898	39.7162	44.3404	44.5528	34.5183	38.81	39.3832	34.6575	33.1783	32.4371	38.232	35.3419	41.1757	38.4805	42.5642	34.7441	50.9342	44.9751	42.688	34.0382	42.3355	41.2463	32.8662	39.9534	38.4382	31.1329	30.1	31.2254	34.8525	32.6729	32.6088	0	0.0981592	0.0496691	0.0482665
ADCY4	196883	ENSG00000129467	14	0	0	0.0619078	0	0.128773	0	0.0566359	0.0665174	0.253306	0.113628	0.124509	0.386008	0.0568185	0	0	0.0657492	0.114315	0	0.415416	0.775194	0.380122	0.445854	0.0950051	0.431482	0	0	0	0.0509342	0	0.107526	1.47992	1.29	0.963699	2.18018	1.96997	1.72972	1.57375	1.42317	1.85401	1.32549	1.05397	1.39952	0.145497	0.245398	0.447022	0.289599
ADCY5	111	ENSG00000173175	3	0	0	0	0	0	0	5.26714	8.11513	1.20321	10.9083	8.52884	2.63772	0.113637	0.0605743	0.175405	0.328746	0.0571576	0	0	0	0	0	0	0	0	0	0	0	0	0	0	0	0	0.0545045	0	0	0	0	0	0	0	0.0699759	0	0	0	0
ADCY6	112	ENSG00000174233	12	27.1466	24.7148	17.9533	42.0924	34.2536	32.6404	94.6952	92.8583	66.1763	94.141	76.4483	73.0842	23.4092	22.7154	22.5103	23.2752	21.7771	20.1191	43.1439	45.9948	56.1947	54.004	51.3503	65.4619	34.5782	34.9691	36.7969	24.8559	25.7654	29.7311	75.0922	76.6378	84.9983	108.464	119.429	112.752	54.4656	56.4998	60.2064	53.7213	55.7548	59.7594	54.1251	61.7421	57.9638	56.9062
ADCY6-DT	100506125	ENSG00000257660	12	0	0.130421	0.123816	0.321316	0.450706	0.227063	0.96281	0.26607	0.759919	0.795398	0.311272	0.450343	0.0568185	0	0.116936	0.0657492	0.114315	0	1.12756	0.930232	0.760244	0.33439	0.332518	0.369841	0	0.105488	0.102641	0	0.0508193	0.268816	1.3703	0.938183	1.02795	0.872072	1.10811	0.960955	2.66854	2.91749	2.43948	2.41707	2.74031	3.00896	0.387993	0.392637	0.645698	0.434399
ADCY7	113	ENSG00000121281	16	45.3869	45.6475	40.7972	40.8072	37.5373	34.4569	21.2951	29.2012	26.9771	25.6232	28.886	26.6989	38.8639	26.9556	26.72	37.6086	29.2647	29.5751	18.8124	19.845	19.0061	23.1844	21.0911	23.6082	51.8673	54.4316	51.1666	70.3911	63.3717	75.1072	6.35818	7.68137	7.00288	10.3014	11.4504	9.92987	31.954	31.9501	33.3721	45.3785	47.6392	50.5926	25.6076	24.5398	25.7783	17.6655
ADCY8	114	ENSG00000155897	8	0	0	0	0	0	0	0	0	0.0633266	0	0	0	0	0	0	0	0	0	0	0	0	0	0	0	0	0	0	0	0	0	0	0	0	0	0	0	0	0	0	0	0	0	0	0	0	0
ADCY9	115	ENSG00000162104	16	21.8741	22.9542	17.5818	29.7217	24.66	24.9202	39.2487	45.897	30.7134	50.2237	48.3093	39.7588	48.4662	37.2532	36.6596	50.6269	39.896	42.1496	13.1153	13.1266	13.3043	10.3104	10.9731	12.328	39.1308	40.8237	31.7675	34.6862	30.085	32.0429	32.6679	39.4037	37.3273	23.0554	27.7642	26.7786	28.9434	31.5232	35.031	34.5407	40.6831	39.3265	61.3029	64.098	57.4671	55.9409
ADCYAP1	116	ENSG00000141433	18	0	0	0	0	0	0	0.113272	0.26607	0.0633266	0.0568141	0.124509	0.257339	0	0	0	0	0	0	0	0	0	0	0	0	11.4357	9.01919	9.75092	0	0.101639	0.0537632	0	0	0	0	0	0	0	0	0	0	0	0	0	0	0	0
ADCYAP1R1	117	ENSG00000078549	7	0	0	0	0	0	0	0	0	0	0	0.0622543	0	0	0	0	0	0	0.0502978	0	0	0	0	0.0475026	0	0.812967	1.63506	1.33434	5.8065	7.3688	6.7204	0	0	0	0	0	0.0640636	0	0	0	0	0	0	0	0.0490796	0	0
ADD1	118	ENSG00000087274	4	141.576	132.247	120.534	160.578	158.648	147.194	84.0477	88.8673	80.9947	86.4711	92.2609	93.2852	113.012	109.942	110.797	116.179	120.774	118.2	108.423	102.429	97.6913	119.656	95.8602	105.775	149.64	164.244	149.548	127.641	119.273	126.774	93.3446	98.7437	95.856	86.4442	89.4487	91.2907	102.294	99.5506	93.5785	108.378	104.237	114.131	123.818	122.405	125.116	116.612
ADD2	119	ENSG00000075340	2	0	0	0.0619078	0	0.128773	0	0	0	0	0	0	0	29.3752	24.472	23.855	27.9434	23.4918	21.5275	0.0593451	0	0	0.0557317	0.237513	0	115.929	115.878	126.146	186.114	184.677	202.795	0	0	0.0642466	0	0.0615614	0	0	0	0	0	0	0	0.0969983	0.294478	0	0
ADD3	120	ENSG00000148700	10	249.45	240.367	311.087	292.478	332.814	340.936	183.67	173.744	191.246	185.157	165.161	198.022	158.24	188.447	199.552	157.009	170.101	180.72	386.93	403.204	385.824	361.699	365.96	339.268	186.007	177.219	218.523	76.4523	83.0388	84.6233	464.256	421.537	427.818	460.127	389.992	416.734	32.3646	31.7366	36.0068	14.6583	19.8146	15.6046	260.877	233.275	241.491	211.6
ADD3-AS1	100505933	ENSG00000203876	10	0.71251	0.391264	0.309539	0.963949	0.386319	0.737956	0.226544	0.598657	0.56994	0.511327	1.18283	0.514677	0.284093	0.84804	0.935491	0.723241	0.685891	0.653872	2.3738	2.5323	2.91427	1.61622	1.56758	2.71217	0.75877	1.37134	1.12905	0.509342	0.406555	0.483869	2.52135	4.10455	5.20398	4.08784	8.24923	5.50947	0	0.0711584	0	0	0.105397	0	0.678988	0.638035	0.397353	0.482665
ADGB	79747	ENSG00000118492	6	0	0	0	0	0	0	0.0566359	0	0.0633266	0	0	0	0	0	0	0.0657492	0	0	0	0	0	0	0	0	0	0	0	0	0	0	0	0	0	0	0	0	0	0	0	0	0	0	0	0	0	0
ADGRA1	84435	ENSG00000197177	10	0	0	0	0	0	0	0	0	0	0	0	0	0	0	0	0	0	0	0	0	0	0	0	0	0	0	0	0	0	0	0	0	0	0	0	0	0.205272	0.142317	0.195159	0	0.210793	0.0699759	0	0	0	0
ADGRA2	25960	ENSG00000020181	8	2.70754	2.99969	3.40493	2.16888	2.18914	2.4977	1.69908	1.19731	1.83647	1.02265	0.43578	0.579012	1.36365	0.42402	0.701618	1.57798	0.685891	0.502978	0.296725	0.568475	0.760244	0.167195	0.142508	0.493122	149.803	120.098	116.806	170.171	152.102	138.817	0.328871	0.175909	0.449726	0.545045	0.184684	0.256255	0	0	0.0975793	0	0	0	0.193997	0.392637	0.149007	0.096533
ADGRA3	166647	ENSG00000152990	4	80.5136	66.8409	78.499	87.9603	75.3966	73.3982	60.9969	72.0384	72.2557	56.6437	76.0125	58.2872	102.785	121.754	116.41	108.946	123.003	129.919	49.4938	50.0775	57.6518	44.8083	45.1274	52.5791	56.7451	55.3282	61.8927	81.342	84.0552	89.4082	53.9349	67.8424	63.8612	60.5	69.5028	66.4981	68.6978	61.9078	72.5014	66.6643	71.6697	76.6936	31.185	34.2576	28.6591	45.9015
ADGRB1	575	ENSG00000181790	8	0.427506	0.0652107	0.309539	0.481974	0	0.227063	0.226544	0.864727	1.32986	0.738583	0.809306	1.80137	1.19319	0.545169	0.701618	2.76147	1.77189	1.91132	0	0	0	0	0	0	0.596176	0.685669	0.461885	2.85232	3.04916	2.47311	0.109624	0.117273	0	0	0.0615614	0	0.136848	0	0	0	0	0	0.0484992	0.0490796	0.0496691	0.096533
ADGRB2	576	ENSG00000121753	1	1.42502	2.08674	1.48579	3.93612	2.76862	3.51948	8.94847	12.1727	10.4489	12.4423	14.3185	12.4809	5.34094	2.84699	3.04035	5.72018	4.05819	2.46459	0.0593451	0.155039	0.0633536	0.222927	0.19001	0.12328	25.6356	24.7368	20.323	34.7371	31.6604	28.4945	8.7699	9.20592	10.9219	10.4649	13.6051	14.7987	0	0	0.195159	0.0779699	0.105397	0.139952	3.20094	2.79754	2.93048	2.02719
ADGRB3	577	ENSG00000135298	6	0	0	0	0	0	0	0.113272	0.465622	0.18998	0.170442	0.124509	0.193004	0	0	0	0	0	0	0	0	0	0	0	0	0.108396	0.369206	0.82113	0.407474	0.711471	0.430106	0	0	0	0	0	0	0	0	0	0	0	0	0	0	0	0
ADGRD1	283383	ENSG00000111452	12	1.35377	1.04337	0.55717	0.722961	0.643865	0.283829	0.0566359	0.465622	2.21643	0.284071	0.809306	5.46845	14.716	8.05638	9.58878	14.6621	9.20238	7.89676	0	0	0	0	0	0	0.270989	0.738413	0.564527	0.254671	0.508193	0.591395	0	0	0	0	0	0	0.547392	0.853901	0.975793	2.41707	2.9511	2.93899	0.339494	0.147239	0.496691	0.1448
ADGRD2	347088	ENSG00000180264	9	0	0	0	0	0	0	0	0	0.0633266	0	0	0	0	0	0	0	0	0	0	0	0	0	0	0	0	0	0	0	0	0	0	0	0	0.0545045	0	0	0	0	0	0	0	0	0	0	0	0
ADGRE1	2015	ENSG00000174837	19	0	0	0	0	0.0643865	0	16.9908	14.1017	14.4385	8.4653	8.09306	4.24609	0	0	0	0	0	0	0	0	0	0.0557317	0.0475026	0	2.98088	3.74481	1.89886	0.35654	0.152458	0.16129	0	0	0	0	0	0	0	0.142317	0.195159	0	0	0.0699759	0	0	0	0
ADGRE2	30817	ENSG00000127507	19	0.427506	0.521685	0.804801	0.481974	0.257546	0.510892	7.02285	4.65622	4.93948	4.20424	7.9063	5.14677	0.511367	0.121149	0.350809	0.262997	0.171473	0.402383	0.178035	0.206718	0.253415	0.0557317	0.142508	0.308201	0.975561	0.685669	1.02641	0.916816	1.11803	0.537632	0	0	0	0	0.123123	0	5.95289	6.19078	7.31845	11.4616	9.1695	9.79663	0.0969983	0.0490796	0.198676	0.0482665
ADGRE3	84658	ENSG00000131355	19	0	0	0	0	0	0	0	0	0	0	0	0	0	0	0	0	0	0	0	0	0	0	0	0	0	0	0.0513206	0	0	0	0	0	0	0	0	0	0	0.142317	0	0	0	0.0699759	0	0	0	0
ADGRE4P	326342	ENSG00000268758	19	0	0	0	0	0	0	0	0.0665174	0	0	0	0.0643347	0	0	0	0	0	0	0	0	0	0	0	0	0	0	0	0	0	0	0	0.0586364	0	0	0	0	0.273696	0.213475	0.487896	0.857669	0.31619	0.489831	0	0	0	0
ADGRE5	976	ENSG00000123146	19	37.763	35.2138	28.0442	53.7401	42.6883	37.9763	30.64	34.9882	20.2012	39.9971	39.2825	26.1842	15.966	20.8376	18.8268	12.9526	19.2621	18.6102	22.4324	23.6692	27.8122	36.56	38.0021	41.8537	41.6781	35.3911	32.9478	28.4213	26.4769	25.6988	21.8699	28.9664	28.8467	23.7095	34.3513	32.0318	16.9692	18.2877	16.6861	25.886	23.398	28.8301	26.3835	36.0244	25.2816	32.0007
ADGRF1	266977	ENSG00000153292	6	4.84507	7.3036	5.50979	0.722961	0.837025	0.737956	25.5994	23.6137	17.3515	16.3056	15.19	12.1592	0	0.0605743	0	0	0	0	1.66166	1.18863	1.07701	4.57	3.7052	4.86958	0.108396	0.0527438	0	0.254671	0	0	62.1566	75.5237	71.7635	14.1712	15.2057	15.8237	10.4005	9.81986	7.12329	3.58662	3.1619	2.79904	206.17	185.668	215.812	43.6329
ADGRF2	222611	ENSG00000164393	6	0.071251	0.0652107	0	0	0.257546	0.170297	0.453087	0.598657	0.126653	0.284071	0.124509	0.386008	0.0568185	0	0	0	0.0571576	0	0	0.0516796	0.0633536	0.0557317	0.0475026	0.184921	0	0.0527438	0	0	0.0508193	0	0	0.175909	0.0642466	0.381532	0.0615614	0.128127	0.136848	0	0	0	0.105397	0.0699759	0.0969983	0.0981592	0	0.096533
ADGRF3	165082	ENSG00000173567	2	0.142502	0	0.185723	0.160658	0.19316	0.227063	1.24599	1.66294	1.26653	1.30672	1.30734	1.6727	0.113637	0.0605743	0.292341	0.197248	0.342946	0.150893	0	0.206718	0	0	0	0.0616402	0.216791	0.263719	0.153962	0.0509342	0.0508193	0.268816	0.164436	0.469091	0.38548	0.490541	0.615614	0.128127	0.136848	0.142317	0.487896	0	0.210793	0.489831	0.387993	0.588955	0.496691	0.434399
ADGRF4	221393	ENSG00000153294	6	14.1077	17.346	15.6008	13.9773	19.8954	14.0212	0.453087	0.465622	0.56994	0.624955	0.622543	0.514677	0	0.121149	0	0	0	0	0	0	0	0.167195	0.19001	0.0616402	0	0	0	0	0	0	0.219247	0.234546	0.19274	1.58063	1.41591	1.02502	0	0.0711584	0	0.23391	0.31619	0.209928	0.0969983	0.147239	0	0.193066
ADGRF5	221395	ENSG00000069122	6	0.071251	0.0652107	0	0.0803291	0	0	0.0566359	0.133035	0.253306	0.170442	0.186763	0.321673	0	0	0	0	0	0	0	0	0	0.0557317	0	0	0	0	0	0.0509342	0	0	4.00127	3.28364	4.69	2.01667	0.984983	1.08908	0.410544	0.213475	0.292738	0.23391	0.210793	0.209928	0.145497	0.147239	0.248345	0.193066
ADGRF5P1	389740	ENSG00000227582	9	0	0	0	0	0	0	0.113272	0.133035	0	0.170442	0	0.257339	0	0.121149	0	0	0	0	0	0	0	0	0	0	0.921363	0.8439	1.12905	1.22242	0.813109	0.860211	0	0	0	0	0	0	0.410544	0.42695	0.487896	0.389849	0.210793	0.629783	0.193997	0.196318	0.0993382	0.193066
ADGRG1	9289	ENSG00000205336	16	89.99	102.837	84.0707	128.045	110.294	94.061	8.60866	7.31692	5.12946	14.7717	7.96855	9.52153	218.638	139.139	137.108	200.601	156.841	127.002	15.311	17.3643	15.7117	17.1654	15.0583	16.0265	0.108396	0.0527438	0	0.0509342	0.101639	0	18.5264	28.8491	26.3411	23.4369	30.1651	31.199	15.6691	14.7298	16.7836	25.1843	23.925	25.4712	19.4967	20.6134	17.9305	29.153
ADGRG2	10149	ENSG00000173698	X	0	0	0.0619078	0	0.0643865	0.0567658	0.566359	0.997762	2.8497	0.284071	0.43578	2.12304	0	0.0605743	0	0.131498	0	0.0502978	0.0593451	0	0	0	0	0	75.3892	73.3138	83.8579	17.4704	20.8359	18.4408	0.0548119	0.0586364	0	0.163514	0.123123	0.0640636	0	0	0	0.0779699	0	0	0	0	0	0
ADGRG3	222487	ENSG00000182885	16	0	0.0652107	0.0619078	0.0803291	0	0.113532	0.113272	0	0	0.0568141	0	0	0.284093	0.181723	0.0584682	0.328746	0.114315	0.0502978	0	0	0	0	0	0	0	0	0	0	0	0	0	0	0	0.0545045	0	0	0	0	0	0	0	0	0	0	0	0
ADGRG4	139378	ENSG00000156920	X	0	0	0	0	0	0	0	0	0	0	0.0622543	0	0	0	0	0	0	0	0	0	0	0	0	0	0	0	0	0	0.0508193	0	0	0	0	0	0	0	0	0	0	0	0	0	0	0	0	0
ADGRG5	221188	ENSG00000159618	16	0.071251	0.130421	0	0.160658	0	0.113532	11.3838	11.574	6.26934	11.7037	12.6999	5.33978	5.34094	5.87571	5.1452	4.20795	6.51597	6.33753	3.73874	4.49612	3.48445	4.45854	4.79776	5.9791	0	0	0	0	0.0508193	0.0537632	6.52261	6.2741	6.16768	6.70405	9.04953	7.7517	13.1374	13.6624	11.6119	20.1942	17.812	20.5029	0	0	0	0
ADGRG6	57211	ENSG00000112414	6	115.284	143.659	147.464	64.5042	72.7568	58.2985	432.698	415.135	397.691	357.588	294.463	250.39	304.093	292.513	316.839	224.402	206.568	213.212	28.3076	38.3462	40.1029	17.3883	28.169	25.3958	19.5112	19.357	21.9139	11.5621	10.7229	11.9892	102.663	110.295	104.465	96.909	89.1409	88.6	38.1806	36.7889	46.4477	46.548	46.0583	48.5633	184.539	191.852	184.67	137.704
ADGRG7	84873	ENSG00000144820	3	0	0.0652107	0	0	0.0643865	0	0.453087	0.0665174	0	0.113628	0.0622543	0.0643347	0	0	0	0	0	0	1.06821	1.29199	1.39378	0.167195	0.285015	0.12328	0	0.0527438	0	0	0	0	79.1483	74.4096	69.7076	27.5793	21.4234	24.6004	3.35278	2.06359	2.73222	0.31188	0.421586	0.279904	0.630489	0.687114	0.54636	0.1448
ADGRL1	22859	ENSG00000072071	19	17.1002	11.9336	10.772	21.5282	15.4528	16.7459	52.9546	67.1826	43.4421	59.9957	69.6003	50.6957	41.7616	27.6825	27.1292	34.1238	23.4918	23.7406	12.8779	14.677	15.2682	18.0013	16.6734	25.3958	64.0076	53.113	58.2489	81.0873	68.8094	77.204	15.6762	18.5877	20.4304	19.4036	25.9789	27.6755	33.1172	30.1712	36.2995	52.8636	49.3256	62.9783	27.2565	29.2024	25.1326	35.4759
ADGRL1-AS1	100507373	ENSG00000267169	19	0.498757	0.391264	0.247631	1.20494	0.901411	0.340595	0.113272	0.133035	0.126653	0.454513	0	0.0643347	0.113637	0.363446	0.467745	0.262997	0.285788	0.301787	1.1869	1.44703	1.33043	0.780244	0.760041	1.10952	1.30075	1.42408	1.18037	0.662145	0.965567	1.0215	0.60293	0.175909	0.449726	0.545045	0.615614	0.448446	0.34212	0.142317	0.390317	0.31188	0.737776	0.139952	0.145497	0.294478	0.397353	0.337866
ADGRL2	23266	ENSG00000117114	1	0.213753	0.326053	0.309539	0	0.19316	0.0567658	257.977	298.065	274.521	281.343	322.415	303.917	84.8869	79.11	75.4824	78.6361	70.3039	72.1271	0	0.0516796	0	0	0.332518	0	303.291	306.494	335.483	253.092	256.688	298.547	0.493307	0.586364	0.513973	1.14459	1.47747	1.02502	0	0	0	0	0.210793	0.0699759	0.242496	0.490796	0	0
ADGRL3	23284	ENSG00000150471	4	0	0	0	0	0.0643865	0	9.06175	7.58299	14.2485	10.8515	8.7156	19.4291	17.7274	26.2892	32.7422	16.3716	17.8332	20.5215	4.33219	5.52972	4.94158	3.84549	3.18267	3.08201	97.0141	100.16	110.904	138.592	132.181	147.956	1.15105	1.46591	1.47767	1.79865	1.66216	1.60159	0	0	0	0.0779699	0	0	10.9608	11.2883	11.7219	3.42692
ADGRL4	64123	ENSG00000162618	1	0.213753	0	0	0	0	0	0.0566359	0.133035	0	0.0568141	0.0622543	0	0	0	0	0	0	0	0	0	0	0	0	0	0	0	0	0	0	0	0.0548119	0.117273	0.0642466	0.0545045	0.0615614	0	0.0684241	0.213475	0.0975793	0.0779699	0	0.139952	0	0.0490796	0	0
ADGRV1	84059	ENSG00000164199	5	0	0.0652107	0.185723	0	0	0	0.736267	0.931244	1.01323	0.397699	2.36566	1.35103	13.4092	19.3232	18.359	9.33639	8.34501	7.59497	0.178035	0.155039	0.190061	0.111463	0.617533	0.184921	206.927	210.553	282.263	384.553	417.989	542.256	0	0.0586364	0.0642466	0.163514	0.0615614	0	0.205272	0.355792	0.0975793	0.467819	0.737776	0.209928	0.242496	0.883433	0	0.0482665
ADH1A	124	ENSG00000187758	4	0	0	0	0	0	0	0	0	0	0	0	0	0	0	0	0	0	0	0.0593451	0.0516796	0.0633536	0.724512	0.380021	0.616402	0	0	0	0	0	0	0	0	0	0	0	0.0640636	0.0684241	0	0.0975793	0	0.210793	0.419855	0	0	0	0
ADH1B	125	ENSG00000196616	4	0	0	0	0	0	0	0	0.0665174	0	0	0	0	0	0	0	0	0	0	1.30559	1.18863	1.01366	0.222927	0.332518	0.369841	0	0	0	0	0	0	0.0548119	0.0586364	0.128493	0.0545045	0.123123	0.0640636	2.32642	2.63286	2.73222	0.545789	1.15936	1.04964	0	0	0	0
ADH1C	126	ENSG00000248144	4	0	0	0	0	0	0	2.32207	2.52766	0.759919	0.340885	0.186763	0.193004	0	0.121149	0	0	0	0	1249.51	1073.59	1052.24	175.555	218.559	199.221	0.541978	0.8439	0.0513206	0.509342	0	0.107526	231.087	256.534	251.59	22.2378	25.0555	20.7566	348.552	359.99	303.959	21.5197	18.0228	17.7739	14.1618	14.7239	13.4107	0.241333
ADH4	127	ENSG00000198099	4	0	0	0	0	0	0	0	0	0	0	0	0.0643347	0	0	0	0	0	0	7.06206	7.49354	5.89189	3.06524	2.61264	3.08201	0	0	0	0	0	0	0	0.175909	0.256987	0.0545045	0	0.0640636	0.136848	0.569267	0.585476	0.779699	1.26476	0.769735	0	0	0	0
ADH5	128	ENSG00000197894	4	117.422	114.901	115.272	97.1982	115.96	116.029	112.592	108.756	127.476	104.481	111.186	125.388	108.751	128.296	131.67	123.148	135.521	136.911	122.844	110.646	106.878	94.9669	86.7397	90.3029	128.069	128.115	136.41	120.154	116.935	125.752	87.3701	79.7455	72.5344	74.3987	68.5794	68.42	159.77	179.461	174.081	160.774	160.519	149.539	75.9982	72.9323	77.2354	75.875
ADH5P2	343296	ENSG00000232676	1	0.142502	0.260843	0.247631	0.240987	0.128773	0.283829	0.113272	0.133035	0.18998	0.113628	0.0622543	0.128669	0.0568185	0.0605743	0.0584682	0	0	0.150893	0.11869	0.103359	0.190061	0.111463	0.142508	0.0616402	0.108396	0.158231	0.102641	0.101868	0.0508193	0	0	0	0	0	0	0	0.136848	0.0711584	0.0975793	0.0779699	0	0.209928	0.0484992	0.0490796	0.149007	0.096533
ADH5P3	100131810	ENSG00000223694	1	0	0.0652107	0.185723	0	0.19316	0.227063	0.226544	0.133035	0.253306	0.113628	0.124509	0.0643347	0.170456	0.121149	0	0.0657492	0.171473	0.150893	0.11869	0	0.0633536	0.0557317	0	0	0.108396	0.369206	0.0513206	0.35654	0.101639	0	0	0	0	0	0	0	0.136848	0.0711584	0	0.0779699	0.105397	0	0.0484992	0.0490796	0.198676	0.1448
ADH5P5	115945146	ENSG00000234865	5	0	0	0	0	0	0	0	0	0	0	0	0	0	0	0	0	0	0	0	0.206718	0.0633536	0.167195	0.0950051	0.12328	0.216791	0.105488	0.359244	0.152803	0.101639	0.268816	0.164436	0.293182	0.38548	0.109009	0.43093	0.512509	0	0	0	0	0	0	0	0	0	0
ADH6	130	ENSG00000172955	4	0	0	0	0	0	0	0.792903	0.798209	0.56994	0.624955	1.18283	0.579012	0	0	0	0	0.0571576	0	59.2264	53.1783	50.2394	68.3271	69.0212	63.736	0	0.158231	0	0	0	0.107526	3.89164	3.98728	4.30452	4.63288	4.06305	4.54852	21.2799	23.8381	23.2239	23.9368	26.033	23.7218	0.0484992	0.0490796	0	0
ADH7	131	ENSG00000196344	4	0	0	0	0	0	0	0	0	0	0	0	0	0	0	0	0	0	0	0	0	0	0	0	0	0	0	0	0	0	0.0537632	0.0548119	0	0	0	0	0	0.136848	0	0	0.15594	0	0	0	0	0	0
ADHFE1	137872	ENSG00000147576	8	0	0.0652107	0.0619078	0.0803291	0.0643865	0.0567658	0.622995	0.665174	0.316633	1.13628	1.24509	1.15802	0.170456	0.121149	0.233873	0.0657492	0.342946	0.251489	0.178035	0.206718	0	0.222927	0.19001	0.184921	0.216791	0.105488	0	0.152803	0.101639	0.0537632	0.548119	0.586364	0.57822	0.436036	0.492491	0.192191	0.273696	0.284634	0.292738	0.31188	0.210793	0.139952	0.0484992	0.0981592	0.198676	0.0482665
ADI1	55256	ENSG00000182551	2	75.1698	60.9068	57.1409	84.7472	80.7407	77.0312	29.5073	27.0726	30.5234	29.8842	28.7615	27.8569	73.1823	79.7763	79.9845	88.7615	111.286	107.587	60.2353	57.9328	52.2668	61.6393	56.8131	53.9352	122.324	118.463	113.316	91.8854	83.3945	76.2362	62.5403	64.2069	58.5929	66.7135	63.2236	60.9245	66.5082	63.8291	60.2064	73.7595	69.0348	62.2786	69.3053	66.2575	73.7089	95.8091
ADI1P3	100288129	ENSG00000258369	12	0	0	0	0	0	0	0	0	0	0	0	0	0	0	0	0	0	0	0	0	0	0	0	0	0	0	0	0	0	0	0	0	0.0642466	0	0	0	0	0	0	0	0	0.0699759	0	0	0	0
ADIG	149685	ENSG00000182035	20	0.213753	0	0.123816	0	0.0643865	0.0567658	0.113272	0.199552	0	0.113628	0.0622543	0	0.113637	0	0.116936	0.131498	0.114315	0	0	0	0	0	0	0.0616402	0.0541978	0.0527438	0	0	0	0	0	0.117273	0	0	0.0615614	0	0	0	0	0	0	0	0	0.147239	0.0993382	0.193066
ADIPOQ	9370	ENSG00000181092	3	0	0	0	0	0	0	0	0.0665174	0	0	0	0	0	0	0	0	0	0	0	0	0	0	0	0	0	0	0	0	0	0	0	0	0	0	0	0	0	0	0	0	0	0	0	0	0	0
ADIPOQ-AS1	100874095	ENSG00000226482	3	0	0	0	0	0	0	0	0	0	0	0	0	0	0	0	0	0.0571576	0	0	0	0	0	0	0	0	0	0	0	0	0	0	0	0	0	0	0	0	0	0	0	0	0	0	0	0	0
ADIPOR1	51094	ENSG00000159346	1	138.726	156.375	130.068	127.804	141.65	135.5	79.6867	68.3134	85.9976	74.3129	72.7753	75.0142	60.0572	79.8975	75.7163	62.922	78.4774	81.231	56.3185	56.2274	50.3028	58.6855	55.768	52.6407	90.0768	104.011	89.7597	85.6714	88.7306	87.1501	125.026	101.851	107.999	113.042	98.0058	93.597	58.2289	60.2	56.7911	56.6841	54.8062	56.1207	71.3423	71.1654	73.4109	70.7587
ADIPOR2	79602	ENSG00000006831	12	97.1864	98.8594	94.2855	80.8914	88.2095	90.2577	89.2016	97.8472	79.4749	76.0741	108.385	75.9792	56.3072	79.8975	75.7163	64.763	78.9918	76.1509	79.8191	79.2248	78.115	83.5976	86.7872	90.7344	82.7601	82.755	95.6103	99.3217	95.2354	106.72	119.764	136.506	130.421	117.239	117.09	116.404	78.3455	70.8026	71.3304	83.4278	84.9496	89.6391	146.031	166.036	143.742	165.216
ADIRF	10974	ENSG00000148671	10	0.071251	0.130421	0.123816	0.321316	0.515092	0.397361	1.13272	0.399105	0.0633266	0.340885	0.0622543	0	0	0	0.0584682	0	0.0571576	0.0502978	56.6745	64.8062	52.5202	211.948	182.932	184.243	0.0541978	0	0	0.101868	0.0508193	0.215053	1.20586	0.645001	1.09219	6.21351	5.84833	5.38135	64.1818	64.4695	46.2526	76.6444	64.2919	62.6984	40.2543	49.6195	49.2717	103.242
ADK	132	ENSG00000156110	10	41.7531	40.6915	47.9166	44.0203	42.3019	42.177	0.169908	0.26607	0	0	0.0622543	0	45.1139	37.8589	39.1152	46.2875	38.0098	35.9126	41.6009	37.6227	41.8134	41.0743	42.4673	53.9968	40.4316	34.6527	39.9788	55.722	55.4947	52.8492	31.2428	30.6082	30.7741	38.2077	41.8618	38.5023	40.986	35.508	37.568	47.2498	48.2716	46.1841	28.857	28.2699	28.2617	37.5996
ADM	133	ENSG00000148926	11	0.142502	0.326053	0.309539	0.240987	0.515092	0.397361	7.02285	7.58299	5.57274	5.85185	4.85584	4.24609	1.5341	1.75665	0.993959	1.18349	1.20031	1.30774	0.830831	1.34367	1.01366	1.95061	1.71009	1.78757	75.8228	87.08	65.6391	5.14436	5.89504	4.89245	1.26067	1.75909	1.54192	0.926577	0.800298	1.4094	4.37914	4.34066	4.87896	9.20045	10.3289	8.81696	0.145497	0.343557	0.248345	0.0482665
ADM2	79924	ENSG00000128165	22	3.84755	5.60812	4.27164	1.68691	2.83301	2.89506	0.396451	0.332587	0.823246	5.6246	0.373526	3.79574	12.7842	5.45169	8.88716	11.0459	7.31618	5.98544	0.296725	0.465116	0.570183	0.390122	0.285015	0.616402	5.14879	6.11828	3.95169	14.72	12.5016	11.344	4.11089	3.51819	4.49726	5.77748	6.27926	6.59856	0	0	0.195159	0.15594	0.105397	0.34988	3.78293	2.45398	2.18544	2.36506
ADM5	199800	ENSG00000224420	19	1.56752	1.30421	1.48579	2.00823	2.18914	1.30561	3.05834	2.86025	2.65972	2.32938	2.67693	1.54403	2.04547	2.3624	2.68954	2.36697	2.9722	1.55923	0.23738	0.465116	0.886951	0.445854	0.665036	0.678042	5.96176	4.6942	4.31093	7.18173	7.31798	5.80643	0.60293	0.703637	0.321233	0.490541	0.677176	0.896891	1.84745	2.13475	1.75643	3.82052	2.31872	2.09928	2.03696	1.86502	2.13577	2.17199
ADNP	23394	ENSG00000101126	20	150.34	98.2073	146.474	188.452	135.662	108.536	79.177	111.084	49.0148	98.118	125.131	72.3765	143.183	106.308	110.563	155.826	101.512	102.909	59.167	63.6692	95.0938	52.9451	68.1187	92.6452	61.5687	65.5605	100.024	63.1075	61.8471	110.376	131.603	183.122	182.782	157.682	194.165	180.467	137.464	108.517	144.222	139.41	133.748	162.344	111.742	146.944	91.0434	122.5
ADNP2	22850	ENSG00000101544	18	53.5095	55.103	53.8598	61.0501	62.7125	60.5124	64.4517	69.0451	59.5904	62.3819	66.6744	55.8425	102.33	72.8709	73.1437	95.0734	77.7344	65.6387	63.4399	63.1524	59.9325	63.7014	59.9007	61.7019	55.3902	53.9041	61.5847	60.0005	56.0029	63.4406	62.4855	61.8028	62.8332	63.2797	64.5164	67.1387	35.5805	35.6504	37.8608	40.9342	41.6316	41.2158	59.848	56.3434	50.9108	61.7329
ADNP-AS1	101927631	ENSG00000259456	20	0.498757	0.586896	0.433354	0.481974	0.579479	0.454127	0.28318	0.199552	0.37996	0.227256	0.249017	0.386008	0.568185	0.545169	0.409277	0.657492	0.400103	0.553276	0.11869	0.206718	0.126707	0.0557317	0.0475026	0.184921	1.24655	1.21311	1.23169	0.407474	0.711471	0.591395	1.04143	1.05546	1.15644	1.14459	1.35435	0.7047	0.273696	0.355792	0.390317	0.701729	0.526983	0.34988	0.727487	0.441716	0.54636	0.723998
ADO	84890	ENSG00000181915	10	47.9519	50.4079	50.0215	41.0481	43.7184	43.4826	32.3957	27.9373	33.6264	25.7368	22.1003	31.331	111.933	98.1304	109.628	90.2079	81.964	80.7783	31.5716	32.093	26.8619	29.5935	31.5417	28.1696	46.4475	33.8088	43.4686	46.9104	47.3636	34.8923	40.2867	34.3023	33.4725	38.5347	31.7657	35.1709	52.4128	53.7246	54.5468	49.9007	53.3307	46.1841	38.5568	31.8527	36.0101	37.6479
ADORA1	134	ENSG00000163485	1	0.427506	0.391264	0	0.562303	0.708252	0.510892	8.0423	12.1727	8.35911	6.76088	10.521	8.87818	0	0	0	0	0.0571576	0.0502978	0	0	0.126707	0	0.0475026	0.184921	2.98088	2.63719	2.20679	4.32941	3.86227	3.60213	0	0	0	0	0	0	0	0	0	0	0	0	0.193997	0.0981592	0	0
ADORA2A	135	ENSG00000128271	22	0.142502	0.0652107	0.0619078	0.481974	0.19316	0.283829	0.28318	0.133035	0.126653	0.227256	0.249017	0.193004	0.568185	0.484594	0.584682	0.525994	0.0571576	0.352085	0.178035	0.0516796	0.126707	0.278659	0	0.308201	0.975561	0.738413	0.667168	1.06962	0.559013	0.645158	0	0.175909	0.19274	0.436036	0.0615614	0.256255	0.34212	0.355792	0	0.23391	0.105397	0.209928	0.387993	0.0981592	0.0496691	0.0482665
ADORA2A-AS1	646023	ENSG00000178803	22	0	0	0	0	0	0	0.0566359	0	0	0.227256	0	0	0	0	0	0	0	0	0	0	0	0	0	0	0	0.0527438	0	0.0509342	0.152458	0	0	0	0	0	0	0	0	0	0	0	0	0	0	0	0	0
ADORA2B	136	ENSG00000170425	17	10.0464	9.1947	10.3386	7.63126	9.72236	9.42313	3.39815	2.92677	5.06613	4.0338	3.42399	4.56776	8.23869	3.51331	5.02826	7.16667	4.11535	3.67174	32.6991	32.7132	33.134	10.7005	12.7307	13.6225	8.50906	8.01705	7.85205	11.0527	11.8917	9.7849	17.3754	17.3564	16.6399	11.3914	11.1426	11.4033	15.327	14.7298	16.2957	14.5804	15.4933	13.2954	0	0	0.0496691	0
ADORA3	140	ENSG00000282608	1	0	0	0	0	0	0	0	0	0.0633266	0	0.0622543	0	0	0	0	0	0	0	0.0593451	0.0516796	0.0633536	0	0.0475026	0	0	0	0	0	0	0	0	0.0586364	0	0	0	0.0640636	0	0.0711584	0	0	0	0	0	0	0	0
ADPGK	83440	ENSG00000159322	15	64.8384	61.0372	52.0025	60.5681	59.4288	57.6173	48.0839	44.3006	48.8882	38.52	39.7182	42.3322	57.4436	62.8155	60.9238	59.1743	69.275	61.313	80.3532	74.5736	73.4902	84.768	76.8592	80.5638	86.9333	87.2382	79.2903	83.6849	69.2159	78.548	42.7533	43.1564	45.1011	46.6559	45.8633	48.304	56.5183	55.7882	60.4991	61.5182	65.8729	62.4185	88.5595	88.7359	90.0004	103.049
ADPGK-AS1	100287559	ENSG00000260898	15	0	0	0.123816	0.0803291	0.0643865	0.227063	0	0.0665174	0	0	0.0622543	0	0.170456	0.181723	0.116936	0.131498	0.285788	0.201191	0.0593451	0.0516796	0	0	0.0475026	0	0.325187	0.105488	0.0513206	0.152803	0.101639	0.107526	0.0548119	0	0.0642466	0.0545045	0.0615614	0.0640636	0	0.0711584	0	0	0.105397	0.0699759	0	0.196318	0.198676	0
ADPRH	141	ENSG00000144843	3	0	0.0652107	0	0	0	0	1.75571	1.72945	1.07655	1.36354	1.92988	1.6727	0	0	0	0	0	0	0.178035	0.310077	0.0633536	0.167195	0.19001	0.246561	0	0.0527438	0	0.0509342	0	0	0.712554	1.05546	1.15644	0.708559	0.615614	0.640636	0	0	0	0	0	0	0	0	0	0
ADPRHL1	113622	ENSG00000153531	13	3.06379	4.56475	2.90966	4.09678	3.7988	4.25744	5.32378	4.72274	4.62284	5.73823	4.29555	7.33415	3.0682	2.1201	1.87098	2.16972	1.82904	1.65983	1.06821	1.08527	1.01366	0.668781	0.712539	0.493122	4.49842	4.2195	4.67018	4.38034	3.70981	3.22579	2.52135	1.81773	3.46932	2.50721	3.07807	3.33131	1.84745	1.92128	2.73222	2.10519	3.1619	2.72906	5.5289	5.84047	4.42055	3.81306
ADPRM	56985	ENSG00000170222	17	5.91383	6.39065	6.87176	3.29349	3.73442	4.03037	4.02115	3.85801	5.0028	4.14743	2.55243	5.33978	6.07958	3.14986	3.04035	5.52293	4.28682	2.91727	8.18962	7.54522	5.76518	6.91073	5.4628	7.08863	8.40066	7.70059	8.92979	6.87612	7.82618	8.87093	2.90503	3.40091	2.76261	3.5973	2.4009	3.58756	4.37914	5.62151	5.56202	5.6918	6.42919	5.5281	3.97693	3.97545	4.0232	2.50986
ADPRS	54936	ENSG00000116863	1	26.1491	28.171	16.4056	23.2954	25.819	27.1341	23.1641	22.749	22.481	17.6124	16.6842	22.1311	14.9433	13.8109	16.488	14.7936	15.947	15.3408	18.575	17.4677	15.0782	17.5555	14.9158	16.9511	39.2392	42.3533	37.5154	33.8713	29.9326	35.2149	16.8821	15.1868	14.327	15.3703	16.006	16.144	13.3427	14.4452	13.4659	16.2177	14.7555	15.1148	19.7877	18.8956	17.5829	19.2583
ADRA1A	148	ENSG00000120907	8	0	0	0	0	0	0	0	0	0	0	0.0622543	0.0643347	2.61365	0.908614	0.818555	3.22171	0.800207	0.70417	0	0	0	0	0	0	0.162593	0.263719	0.153962	0.152803	0.101639	0.107526	0	0	0	0	0	0	0	0	0	0	0	0	0	0	0	0
ADRA1B	147	ENSG00000170214	5	0	0	0	0	0	0	14.3289	15.5651	15.325	13.3513	12.5131	9.97187	0	0	0	0.0657492	0	0	0	0	0	0	0	0	0	0	0	0	0	0	0	0	0	0	0	0	0	0	0	0	0	0	0	0	0	0
ADRA1D	146	ENSG00000171873	20	0.142502	0	0.185723	0.160658	0.386319	0.0567658	8.43875	8.3812	6.77595	8.74937	7.28375	6.3048	0	0	0	0	0	0	0	0	0	0	0	0	0	0	0	0	0	0	0	0	0.256987	0.218018	0.0615614	0	0	0	0	0	0	0	0	0	0	0
ADRA2A	150	ENSG00000150594	10	0	0	0	0	0	0	0.0566359	0.0665174	0.0633266	0.227256	0.124509	0.193004	0.0568185	0	0	0	0	0.0502978	11.0382	14.677	11.6571	28.5346	34.7719	47.5246	0.650374	0.42195	0.307924	0.35654	0.0508193	0.215053	25.2135	27.5005	27.3691	30.6315	36.5675	34.4022	6.50029	7.04468	5.85476	4.21037	4.74285	3.84867	43.2127	45.1042	38.6425	49.7145
ADRA2B	151	ENSG00000274286	2	0.213753	0.0652107	0	0.0803291	0.128773	0.227063	0.113272	0.0665174	0.506613	0.170442	0.124509	0.257339	0.113637	0.0605743	0.116936	0.131498	0.171473	0.201191	0.0593451	0	0.0633536	0	0.142508	0	0	0.0527438	0.0513206	0.0509342	0.152458	0.215053	0.493307	0.234546	0.19274	0.981081	0.984983	1.21721	0	0	0.195159	0.0779699	0.105397	0.0699759	0.0484992	0	0	0.0482665
ADRA2C	152	ENSG00000184160	4	0	0	0	0	0	0	0.169908	0.465622	1.64649	0.284071	0.560289	1.8657	52.1594	41.7357	43.208	46.3532	39.9532	34.8061	0	0.0516796	0	0.111463	0.142508	0.246561	18.4815	14.821	14.0105	23.1241	20.1753	12.4193	1.47992	1.11409	1.09219	0.981081	1.16967	0.640636	0.205272	0.142317	0.390317	0.389849	0.105397	0.34988	5.33491	4.07361	4.51989	8.68797
ADRB1	153	ENSG00000043591	10	1.71002	1.49985	1.67151	1.20494	1.86721	1.30561	6.6264	4.65622	4.11623	7.61309	6.28768	4.69643	2.04547	3.08929	2.22179	2.23547	2.62925	3.06817	0.712141	1.34367	0.506829	0.557317	0.380021	0.369841	15.6632	9.07193	10.3154	13.956	12.654	7.7419	8.98914	10.2614	9.95823	11.8275	15.2057	12.8768	0	0	0	0	0	0	0	0	0	0
ADRB2	154	ENSG00000169252	5	0	0	0	0	0	0	4.75742	6.51871	10.4489	3.74973	4.04653	5.72578	0	0.0605743	0.292341	0.0657492	0.114315	0.201191	0	0	0	0	0	0	0.379385	0.527438	0.307924	0.0509342	0	0.0537632	0.164436	0	0.0642466	0	0	0	0	0.284634	0	0	0	0.139952	3.44344	3.38649	4.22187	2.46159
ADRB3	155	ENSG00000188778	8	0	0	0	0	0	0	0	0	0	0	0	0	0	0	0	0	0	0	0	0	0	0	0	0	0	0	0	0	0	0	0	0	0	0	0	0	0	0	0	0	0	0	0	0	0	0
ADRM1	11047	ENSG00000130706	20	159.317	158.332	85.1232	129.972	133.216	123.352	58.5615	57.9367	66.7463	57.4959	52.7294	67.8087	145.796	137.14	142.37	133.602	132.663	130.422	59.8792	57.4677	50.4929	66.7109	56.1005	66.0167	102.434	107.017	89.4005	82.4116	73.9421	77.6341	99.8124	92.0006	91.6157	82.9559	87.9097	89.1766	50.1548	55.0766	56.596	66.0405	65.2405	63.6081	169.553	169.325	166.342	179.986
ADSL	158	ENSG00000239900	22	6.62634	7.04275	7.1813	6.50665	5.34408	5.67658	11.2705	12.3057	10.8289	10.7379	10.8322	9.71453	19.1479	20.5347	17.8328	18.9358	21.4913	16.3971	11.0975	9.19897	8.10927	10.9791	9.35801	10.0474	17.4517	17.5109	16.7305	19.0494	18.854	16.6128	4.27533	7.50546	7.51686	5.88649	8.6186	7.11106	6.91083	6.47541	8.39182	7.48511	8.22093	7.62737	9.02084	8.04905	9.13911	11.1013
ADSS1	122622	ENSG00000185100	14	1.35377	1.69548	1.79533	1.44592	1.86721	1.75974	4.30433	5.18836	6.14268	4.0338	4.98034	7.33415	0.909097	0.484594	0.584682	1.18349	0.400103	0.553276	4.33219	4.13437	3.10433	2.4522	2.28012	3.57513	4.28163	5.27438	3.79772	3.46353	2.54097	1.98924	11.1268	9.4991	10.5364	11.2824	11.8814	9.8658	1.77903	1.85012	1.75643	2.02722	1.15936	2.16925	3.63744	4.46624	3.57617	3.47519
ADSS2	159	ENSG00000035687	1	96.1176	93.1861	94.7808	72.9388	83.4449	84.0702	56.9757	61.8612	69.216	52.6667	58.27	59.1235	68.4095	68.5701	64.0811	65.1575	62.8162	64.4818	55.369	54.0052	45.3612	47.2605	53.4404	56.031	42.2201	41.7203	41.775	57.0463	56.1554	51.1826	55.1955	48.4923	48.6347	51.7248	49.2491	50.7384	60.829	62.4059	60.8895	62.9217	68.9294	63.3982	27.0625	26.7484	24.7849	27.3671
ADTRP	84830	ENSG00000111863	6	0	0.0652107	0	0	0.0643865	0	0.226544	0.465622	0.37996	0.284071	0.43578	0.450343	0	0	0	0	0	0	0	0	0	0	0	0	0	0	0	0	0	0	35.0248	34.185	32.6373	23.3824	19.6997	21.7176	3.14751	2.98865	1.95159	1.32549	0.526983	1.04964	1.50347	2.20858	1.68875	0.723998
AEBP1	165	ENSG00000106624	7	0	0	0	0	0	0	1.01945	1.1308	0.759919	1.13628	0.809306	1.4797	2.61365	2.3624	1.34477	2.49847	2.62925	1.55923	0	0	0	0	0.0950051	0	60.9726	49.5264	47.5742	40.9002	38.5719	33.1181	0.383683	0.293182	0.19274	0.654054	0.492491	0.768764	0	0	0	0	0	0.0699759	0.0484992	0.0490796	0.0496691	0.0482665
AEBP2	121536	ENSG00000139154	12	31.4929	26.5407	40.24	42.1728	33.4166	27.872	53.4077	64.4554	45.7851	49.201	74.7674	47.8006	0	0.0605743	0	0	0	0	28.9604	38.9664	54.8643	32.1572	40.9947	48.7574	22.5463	15.4539	26.3788	25.6199	24.9015	22.9031	57.7717	67.7251	64.9533	61.0996	65.3167	67.8434	39.3438	32.8752	39.5196	38.751	41.1047	37.9969	25.7046	23.7545	15.7451	27.5119
AEN	64782	ENSG00000181026	15	99.3239	98.8594	75.6513	82.9799	94.7769	86.6247	37.5496	26.4739	34.133	24.8278	28.388	24.3185	65.5686	69.297	68.2324	53.5856	69.1036	56.9371	87.534	78.8114	72.6033	71.1137	61.7058	70.9479	47.2063	46.942	43.6738	52.2585	49.1931	49.1933	30.9687	27.7937	28.0115	34.1743	35.0284	35.6835	33.3909	35.6504	37.2753	51.0703	42.4748	45.4843	42.5338	44.6134	43.7585	67.8627
AFAP1	60312	ENSG00000196526	4	94.7638	92.4687	78.561	91.4948	90.0767	75.7256	48.4803	60.9965	34.703	44.4854	50.1147	27.6639	11.3637	13.1446	13.1553	6.64067	5.94439	6.53872	26.4086	25.5814	25.5949	27.1971	24.4638	29.7722	45.7972	47.9441	40.5433	17.1139	15.0425	15.215	11.8942	12.1377	12.5923	9.10225	10.1576	9.41736	33.6646	32.8752	34.3479	37.5815	36.5726	39.2565	32.2034	34.9938	33.0299	29.5874
AFAP1-AS1	84740	ENSG00000272620	4	0	0	0.0619078	0	0	0	91.9201	100.242	50.3447	96.584	100.416	58.1585	1.07955	0.84804	0.760086	0.131498	0.0571576	0.201191	92.9344	91.0594	110.235	111.909	115.479	128.088	0.162593	0.158231	0	0.101868	0.0508193	0.107526	120.751	174.267	164.086	134.899	184.13	179.122	53.7129	48.3165	47.7163	61.3623	56.4926	70.1858	82.4971	101.3	81.1096	96.6778
AFAP1L1	134265	ENSG00000157510	5	0	0	0	0	0.0643865	0.0567658	15.0652	15.6316	17.8581	18.1237	18.4273	17.499	0.113637	0.0605743	0	0	0.0571576	0	11.869	11.8863	10.5167	25.8595	23.9413	23.7931	0.75877	1.00213	1.38566	0.35654	0.711471	0.537632	0.164436	0.293182	0.321233	0.708559	0.369368	0.640636	0	0.0711584	0.0975793	0	0	0.0699759	0	0	0.0496691	0
AFAP1L2	84632	ENSG00000169129	10	0.427506	0.717317	0.680985	0.722961	0.579479	0.68119	4.87069	9.37896	4.17956	8.23805	11.8283	5.85445	7.0455	10.1765	8.47789	6.70642	9.08806	8.55063	1.00887	1.03359	1.01366	1.2261	1.23507	1.41773	0.0541978	0	0.102641	0.152803	0.0508193	0.0537632	39.8482	42.9219	41.5033	46.8194	47.4023	48.2399	26.9591	30.8827	31.5181	31.7337	28.6679	32.5388	30.409	36.1226	34.8677	33.4004
AFDN	4301	ENSG00000130396	6	221.662	244.996	240.016	203.152	196.443	160.534	171.097	175.007	159.583	192.713	178.421	183.675	112.842	90.8614	86.9422	116.442	86.3652	79.8729	86.9999	88.1654	97.1211	83.7648	86.1222	90.7344	32.9523	39.0831	39.2603	15.9933	18.5491	24.301	212.232	247.446	252.746	246.905	262.806	248.951	204.383	188.214	192.524	167.947	177.382	198.872	222.611	218.65	201.06	264.501
AFF1	4299	ENSG00000172493	4	62.4159	48.8428	57.5123	86.4341	57.2396	62.7262	97.5837	108.091	57.1206	97.6066	115.295	60.6032	36.023	29.3785	27.597	33.7951	26.7498	28.2171	85.5756	96.3824	126.074	96.3601	102.938	129.321	35.8248	35.1274	45.0082	52.2585	50.3111	58.9782	72.5709	93.1733	86.5402	85.027	94.743	92.1235	108.11	96.9177	101.873	115.707	123.525	139.252	53.2036	58.6992	41.8214	48.9423
AFF2	2334	ENSG00000155966	X	0	0	0	0	0	0	0.339815	0.133035	0.126653	0.454513	0.186763	0.193004	11.2501	5.99685	5.67141	8.6789	5.60145	4.728	0	0	0	0	0	0	9.32203	10.285	13.3434	10.2378	11.0786	15.0537	0	0	0	0	0	0	0	0	0	0	0	0	0	0	0	0.0482665
AFF3	3899	ENSG00000144218	2	0	0	0	0	0	0	0	0.0665174	0.0633266	0.0568141	0	0.0643347	0.0568185	0	0	0	0	0	0	0	0	0	0	0	0.216791	0.316463	0.410565	0	0	0	0	0.0586364	0	0.0545045	0	0.0640636	0.0684241	0	0	0	0	0	0	0	0	0
AFF4	27125	ENSG00000072364	5	254.295	259.278	286.261	270.95	274.802	216.902	274.401	305.448	196.503	311.569	297.327	231.412	105.455	89.2259	91.6196	108.946	93.1669	84.6512	69.2557	75.4005	89.1386	63.5899	69.8763	75.2011	120.428	98.0507	147.444	83.3284	78.77	96.7738	71.5843	86.2542	80.1798	74.0171	77.4443	79.8874	142.459	124.67	137.684	118.124	133.432	137.643	118.58	121.178	98.4938	97.064
AFG1L	246269	ENSG00000135537	6	8.83512	6.52107	7.73847	5.86402	7.53322	7.83368	7.64585	8.97985	8.8024	11.0219	10.1475	11.7089	11.4773	8.66212	7.65933	12.8868	7.08754	8.85242	2.72987	2.63566	2.47079	2.22927	2.42263	2.65053	5.79917	5.27438	5.2347	6.31584	6.75897	6.61287	11.6201	13.1932	13.4918	12.1	14.1591	14.6065	14.3691	13.3066	14.5393	14.4244	17.812	16.7242	8.68135	8.93249	7.64904	6.22638
AFG3L1P	172	ENSG00000223959	16	13.4664	12.5857	10.9577	17.1904	11.9115	12.7155	5.15387	3.72498	4.24288	3.69292	8.27982	3.47407	16.9319	17.2031	15.6695	16.5688	20.2338	15.7432	11.869	9.81912	11.2136	12.0938	10.4506	11.5884	13.2243	13.1859	12.4709	15.8405	17.5835	17.1505	10.9076	14.0727	14.6482	13.2446	16.6216	16.4644	12.2479	11.8835	11.7095	16.2957	15.7041	13.7153	17.7992	14.2331	15.1491	19.2101
AFG3L2	10939	ENSG00000141385	18	86.7125	85.4912	84.1946	76.3126	83.7025	81.459	112.875	108.956	123.867	99.4247	103.031	120.048	164.774	114.183	116.118	143.991	109.4	108.844	137.918	138.243	122.526	137.713	135.857	121	120.753	121.785	120.347	150.256	143.158	140.913	138.29	136.682	134.725	137.678	133.835	136.776	120.7	120.471	118.559	139.254	144.709	131.835	108.978	104.687	101.226	115.791
AFM	173	ENSG00000079557	4	0	0	0	0	0	0.0567658	0	0	0	0	0	0	0	0	0	0	0	0	0	0	0	0	0	0	0	0	0	0	0	0	0	0	0	0	0	0	0	0	0	0	0	0	0	0	0.0496691	0
AFMID	125061	ENSG00000183077	17	10.2601	12.9117	9.96715	13.6559	13.3924	13.1697	10.1945	10.5098	12.982	7.84035	10.2097	11.0012	35.3411	39.4944	41.5124	31.3624	37.2096	37.4216	15.0736	12.7132	10.1999	20.565	16.8634	15.4717	17.7769	18.0911	16.012	25.0087	23.0212	21.7203	11.8394	11.4341	11.2432	16.9509	15.2672	15.6315	7.59507	8.82364	10.6361	11.4616	13.5962	11.686	11.4458	10.503	11.9206	16.2176
AFP	174	ENSG00000081051	4	0	0	0	0	0	0.0567658	29.6206	25.4097	20.2012	31.3614	26.1468	16.8557	0	0	0	0	0	0	0	0	0	0	0	0	0	0.105488	0.0513206	0	0	0	0	0	0	0	0	0	0.0684241	0	0	0	0	0	0	0	0	0
AFTPH	54812	ENSG00000119844	2	63.7696	62.6022	73.7321	64.6649	66.7044	67.2675	99.4527	93.324	99.7394	95.1068	87.8408	92.3846	87.7278	71.5382	71.0388	95.1391	70.4182	71.0708	86.7625	81.0853	90.8491	77.1327	75.9091	70.5781	46.7727	47.1529	51.3206	46.2992	48.0243	48.0643	135.056	120.263	124.895	122.853	106.501	105	102.773	103.607	99.9212	85.533	90.2195	86.4902	114.7	113.521	110.911	104.642
AFTPH-DT	101927402	ENSG00000260101	2	0.142502	0.260843	0.247631	0.0803291	0.257546	0.283829	0.509723	0.665174	0.18998	0.340885	0.373526	0.450343	0.170456	0.181723	0.233873	0.460245	0.800207	0.352085	0.474761	0.413437	0.253415	0.222927	0.0950051	0.0616402	0.48778	0.316463	0.410565	0.35654	0.406555	0.698922	0.219247	0.293182	0.256987	0.163514	0	0.256255	0.136848	0.284634	0.390317	0.467819	0.421586	0.139952	0.193997	0.245398	0.298014	0.193066
AGA	175	ENSG00000038002	4	47.0969	56.6681	61.3506	33.0956	41.6581	45.1856	6.73967	6.71826	9.11903	9.2607	7.65728	12.3523	9.94325	8.17753	6.95771	12.6896	8.40217	7.99735	14.0054	13.8501	12.6074	15.1033	14.2033	11.2185	13.7662	14.5045	15.6015	16.4518	15.9065	14.086	13.4837	8.61956	9.63699	9.86532	9.17265	10.6986	4.92653	4.41182	5.46444	5.45789	8.32633	5.87798	23.7646	20.9079	24.1888	23.8919
AGAP1	116987	ENSG00000157985	2	72.106	69.5798	66.6128	84.3455	82.0284	76.4068	37.8328	42.2386	26.9771	44.6559	51.4843	33.1323	94.0347	62.3915	61.7424	87.315	60.4728	55.6294	52.9952	53.9535	61.8332	71.3366	72.3939	89.0701	37.5591	33.967	35.3599	43.8544	40.1473	36.4515	44.8361	54.2973	54.9309	55.8126	71.7806	66.8824	67.9451	66.3196	72.599	81.0107	83.4741	94.3975	45.2497	46.7729	43.8578	57.6302
AGAP11	119385	ENSG00000271880	10	0	0	0	0	0.257546	0.113532	0	0.133035	0	0	0	0	0	0.0605743	0	0	0	0	0.11869	0.0516796	0	0.501586	0.332518	0.493122	0	0	0	0	0	0	0.109624	0.0586364	0.0642466	0	0.123123	0	0.205272	0.284634	0.487896	0.15594	0.105397	0.34988	0.0969983	0.0490796	0.149007	0.1448
AGAP12P	414224	ENSG00000265018	10	0.285004	0.260843	0.0619078	0.240987	0.321933	0.113532	0.396451	0.133035	0.37996	0.795398	0.560289	0.450343	0.0568185	0	0	0	0.0571576	0.0502978	0.23738	0.155039	0.380122	0.390122	0.0950051	0.431482	0.541978	0.369206	0.564527	0.509342	0.813109	0.698922	0.0548119	0	0	0.0545045	0	0	1.77903	2.27707	2.63464	2.41707	2.31872	3.00896	0.339494	0.245398	0.198676	0.530932
AGAP1-IT1	100506749	ENSG00000235529	2	0.427506	0.326053	0.433354	1.36559	0.837025	0.170297	0.339815	0.798209	0.18998	0.340885	1.24509	0.257339	1.30683	1.39321	0.993959	1.57798	0.97168	0.804765	0.652796	0.671835	0.886951	0.947439	0.855046	1.84921	0.379385	0.210975	0.205282	0.203737	0	0.16129	0.109624	0.410455	0.963699	0.436036	1.6006	1.28127	0.478968	0.569267	0.390317	1.16955	0.737776	1.32954	1.26098	1.71779	1.73842	1.73759
AGAP2	116986	ENSG00000135439	12	0.285004	0.391264	0.247631	0.321316	0.579479	0.397361	0.113272	0.332587	0.37996	0.227256	0.311272	0.0643347	1.36365	1.27206	1.22783	1.64373	1.37178	1.20715	7.18075	8.16537	6.71549	5.68464	7.69542	7.95159	2.98088	3.42835	2.77131	4.22754	5.03111	4.51611	0.109624	0.0586364	0.128493	0.327027	0.0615614	0.640636	16.8323	20.0667	21.1747	22.0655	24.6628	23.6519	4.21943	4.07361	5.31459	1.5928
AGAP2-AS1	100130776	ENSG00000255737	12	3.99006	2.73885	1.6096	3.61481	3.41249	3.06535	0.28318	0.199552	0.759919	0.284071	0.498034	0.707681	9.65915	14.4167	15.4941	8.74465	13.0319	14.2343	4.45088	5.42636	3.86457	4.17988	3.46769	4.49974	10.406	7.96431	8.26262	11.2565	10.4688	9.73114	4.00127	2.46273	2.76261	3.21577	3.26275	2.94693	1.23163	1.42317	0.975793	2.02722	1.58095	2.23923	1.11548	1.12883	0.943713	0.917064
AGAP3	116988	ENSG00000133612	7	46.1707	43.8216	28.1061	45.4662	44.0404	43.142	33.132	35.4538	38.5659	35.2816	36.1697	36.2204	32.5002	27.6825	34.087	27.4174	25.3208	25.9034	47.4761	52.6098	41.2432	53.9483	54.5329	60.8389	61.2977	56.5941	48.9085	72.4794	64.5914	57.7417	58.4843	57.9328	58.7214	52.4878	58.0524	62.0777	53.0286	60.5558	57.9621	69.6271	61.3408	70.5357	49.9541	49.5704	52.1525	58.8852
AGAP4	119016	ENSG00000188234	10	6.12759	4.36912	4.64308	6.50665	4.57144	4.42773	4.4176	4.98881	4.87615	4.8292	5.41612	3.73141	6.53413	10.2976	8.12708	7.42966	8.34501	7.84646	4.39154	5.63307	4.87823	5.07159	4.51274	4.19153	6.44954	6.11828	6.20979	6.57052	6.55569	9.03222	6.85148	8.67819	9.70124	7.2491	10.0961	10.3783	5.74762	7.54279	7.12329	4.67819	6.63998	5.03827	3.34644	2.99386	3.07948	3.37866
AGAP5	729092	ENSG00000172650	10	0.213753	0.326053	0	0.240987	0.19316	0.0567658	0	0.199552	0.18998	0.0568141	0.373526	0.257339	0.170456	0.181723	0.0584682	0.131498	0.457261	0.301787	0.296725	0.0516796	0.316768	0.278659	0	0.308201	0.162593	0.158231	0.256603	0.407474	0.0508193	0.268816	0.328871	0.645001	0.321233	0.817568	0.800298	0.448446	0.0684241	0.213475	0.0975793	0.0779699	0.210793	0.279904	0.0484992	0.0490796	0.0993382	0.096533
AGAP6	414189	ENSG00000204149	10	1.06877	1.10858	0.928616	1.76724	1.22334	0.794722	1.35926	2.26159	1.01323	1.76124	1.99214	0.900685	2.95456	3.63446	1.92945	1.70948	2.74357	2.06221	1.48363	1.34367	1.33043	1.0589	1.37757	2.71217	1.51754	1.31859	1.53962	2.0883	1.52458	1.72042	1.58954	3.10773	4.04754	2.34369	4.61711	4.10007	1.7106	1.20969	1.07337	1.94925	1.47555	1.81937	1.26098	0.981592	0.496691	1.54453
AGAP9	642517	ENSG00000204172	10	5.62883	4.17348	4.14782	6.42632	3.73442	3.06535	1.13272	0.798209	0.56994	0.795398	0.996069	0.83635	7.61369	7.75351	7.19159	7.75841	7.20186	5.83455	4.45088	3.66925	4.18134	4.17988	2.75515	4.86958	4.932	4.85243	5.33734	7.13079	5.69177	6.39782	7.28998	10.1441	11.5001	8.17568	11.6967	11.2752	2.25799	3.34444	3.90317	2.10519	3.1619	4.19855	0.58199	0.539876	0.397353	0.772264
AGBL1	123624	ENSG00000273540	15	0	0	0	0	0	0.0567658	0.339815	0	0	0	0.0622543	0	0	0.0605743	0	0.0657492	0.0571576	0	0	0.0516796	0	0	0	0.0616402	0.108396	0	0	0	0	0.0537632	0	0	0.0642466	0.109009	0.123123	0.512509	0	0.142317	0.0975793	0	0	0	0	0	0.0993382	0.096533
AGBL1-AS1	727915	ENSG00000260125	15	0	0	0	0	0	0	0	0	0	0	0	0	0	0	0	0	0	0	0	0	0	0	0	0	0	0	0	0	0	0	0	0	0	0	0	0	0	0	0	0	0	0	0	0	0	0
AGBL2	79841	ENSG00000165923	11	1.42502	0.847739	1.11434	1.52625	1.86721	1.07855	8.32548	5.58747	6.39599	7.15858	5.22936	8.29917	3.40911	3.9979	5.37907	4.20795	3.82956	4.6274	2.13642	1.96382	1.7739	1.44902	1.42508	0.986244	0.0541978	0.210975	0.102641	0.0509342	0.0508193	0.0537632	10.4691	11.1409	11.8214	8.66622	8.24923	7.87983	2.05272	1.06738	0.780634	1.01361	1.58095	1.53947	0.339494	0.196318	0.298014	0.193066
AGBL3	340351	ENSG00000146856	7	2.85004	2.02153	2.84776	4.65909	3.60564	4.25744	5.49368	5.12184	4.81282	5.45415	3.98428	4.63209	1.76137	2.3624	1.98792	1.70948	1.94336	2.46459	2.07708	2.84238	2.34408	2.73085	1.42508	2.83545	3.19767	2.05701	3.02792	3.82007	4.9803	2.6344	1.47992	1.70046	1.54192	2.56171	1.35435	1.66565	3.6949	3.84255	3.02496	3.19677	3.79428	4.89831	2.42496	2.25766	2.18544	1.83413
AGBL4	84871	ENSG00000186094	1	0	0	0	0	0	0	0.0566359	0.199552	0.18998	0.284071	0.373526	0.128669	0	0	0.0584682	0	0	0.0502978	0	0	0	0	0	0	0	0	0	0	0	0	0	0	0.0642466	0	0	0	0	0	0	0	0	0	0	0.0490796	0	0
AGBL4-AS1	101929721	ENSG00000230114	1	0	0	0	0	0	0	0	0	0	0	0	0	0	0	0	0	0	0	0	0	0	0	0	0	0	0	0	0	0	0	0	0	0	0	0	0	0	0	0	0	0	0	0	0	0	0
AGBL4-IT1	100874313	ENSG00000225623	1	0	0	0	0	0	0	0.0566359	0	0	0	0	0.0643347	0	0	0	0	0	0	0	0	0	0	0	0	0	0	0	0	0	0	0	0	0	0	0	0	0	0	0	0	0	0	0	0	0	0
AGBL5	60509	ENSG00000084693	2	20.8053	21.5847	16.6532	22.4921	22.5353	26.3393	33.3585	32.7266	42.4288	33.2363	31.9987	44.1979	40.6821	38.1618	38.4136	41.8165	41.325	41.4454	23.382	21.0853	16.8521	15.5492	13.8232	12.513	51.4879	51.8999	47.1123	55.5183	56.5619	58.3331	49.5499	41.925	42.2743	45.2932	39.6455	39.8476	21.5536	26.044	20.6868	25.1063	24.3466	25.9611	39.8663	37.6931	40.4803	43.826
AGBL5-AS1	100874031	ENSG00000231636	2	0	0.195632	0.123816	0.0803291	0	0.0567658	0	0	0.126653	0	0	0	0	0.242297	0	0	0	0	0	0	0	0	0	0	0	0	0.0513206	0.152803	0.203277	0.0537632	0	0.117273	0	0.0545045	0	0.0640636	0.0684241	0.0711584	0.0975793	0.0779699	0.105397	0.0699759	0.0484992	0	0	0
AGER	177	ENSG00000204305	6	1.42502	0.97816	0.619078	2.65086	1.99598	1.30561	1.30263	0.864727	1.07655	1.53398	2.36566	1.73704	0.738641	1.15091	0.526214	0.85474	0.97168	1.00596	0.474761	0.465116	0.506829	0.222927	0.332518	0.801323	2.98088	2.32073	2.36075	1.98643	3.25244	2.47311	1.42511	1.70046	1.99165	1.36261	2.21621	2.49848	1.36848	0.711584	1.75643	1.09158	1.26476	1.32954	0.727487	0.638035	0.993382	0.723998
AGFG1	3267	ENSG00000173744	2	143.215	134.269	160.465	141.138	132.829	125.225	124.033	129.044	107.655	120.503	127.372	98.818	124.887	91.8306	96.1802	124.858	90.5948	78.364	56.6152	57.416	73.2368	68.7172	68.7362	71.0712	84.386	71.3096	97.6631	75.7392	76.1782	74.247	162.901	171.922	177.192	151.25	162.522	164.772	92.3041	83.9669	85.2843	82.96	81.05	84.9508	132.112	119.803	115.878	117.915
AGFG2	3268	ENSG00000106351	7	11.4002	10.4989	7.24321	13.6559	10.4306	12.8291	15.6881	15.166	12.9186	11.7605	14.1317	10.8726	5.73867	5.51226	6.31456	5.65443	4.51545	4.97948	20.3554	19.845	16.4719	29.4821	24.0363	28.1079	16.2593	18.3548	14.7803	9.62657	8.63929	8.87093	45.8775	45.9123	44.9726	27.3068	29.1185	26.5223	13.548	14.374	12.5877	16.2957	12.4368	12.2458	26.917	29.1533	27.0696	23.6506
AGGF1	55109	ENSG00000164252	5	22.5153	18.9111	25.1346	19.52	22.0202	24.0687	13.6493	12.9709	16.9082	14.8285	14.5053	15.6333	15.4546	11.6303	12.5707	14.4648	12.4604	10.7134	19.4058	22.9974	20.8433	19.4504	20.0461	19.2317	23.3051	15.8231	22.4271	22.6657	21.2425	17.9569	18.9649	17.3564	18.9528	15.9698	17.545	18.7066	29.0802	27.8229	31.8108	29.3947	33.7269	28.2703	25.0741	17.865	19.2716	18.4378
AGGF1P6	106481737	ENSG00000259836	16	0	0	0	0	0	0	0	0	0	0.0568141	0	0	0	0	0	0	0	0	0	0	0	0	0	0	0	0	0	0	0	0	0	0	0	0	0	0	0	0	0	0	0	0	0	0	0	0
AGGF1P8	100128804	ENSG00000261752	16	0	0	0	0	0	0	0	0	0	0	0	0	0	0	0	0	0	0	0	0	0	0	0	0	0.704572	0.474694	0.923771	0.0509342	0.101639	0.16129	0	0	0	0	0	0	0	0	0	0	0	0	0	0	0	0
AGGF1P9	100127958	ENSG00000260427	16	0	0	0	0.0803291	0.0643865	0	0	0	0	0	0	0	0	0	0	0	0	0.100596	0.0593451	0	0	0.0557317	0	0.12328	0.108396	0	0.0513206	0.0509342	0.0508193	0	0	0	0	0	0	0	0	0	0	0.0779699	0	0	0	0	0	0
AGK	55750	ENSG00000006530	7	40.9693	41.0827	45.8117	33.4169	37.3442	33.3215	47.0644	41.8395	49.8381	37.895	48.9319	37.3784	36.8184	38.6464	38.7059	41.3563	39.3816	38.2263	36.972	38.708	39.5327	40.9628	37.7645	37.1691	43.6834	48.0496	45.778	51.087	52.8013	56.9352	35.847	42.5114	39.8972	39.1342	42.4158	44.6524	35.6489	37.287	32.4939	39.2968	36.0456	36.8773	0	0	0	0
AGKP1	359793	ENSG00000226555	Y	0	0	0	0	0	0	0	0	0	0	0	0	0	0	0	0	0	0	0	0	0	0	0	0	0	0	0	0	0	0	0	0	0	0	0	0	0	0	0	0	0	0	0	0	0	0
AGKP2	392543	ENSG00000228819	X	0	0	0.0619078	0	0	0	0	0	0	0	0.0622543	0.0643347	0	0	0	0	0.0571576	0	0	0	0	0	0	0.184921	0	0.0527438	0.0513206	0.101868	0	0	0	0	0	0	0	0	0	0	0	0	0.105397	0	0	0	0	0
AGL	178	ENSG00000162688	1	70.5385	55.8855	78.0657	87.157	81.2558	76.123	88.8617	99.6431	82.3246	85.6757	98.4863	78.8743	59.3754	53.4265	49.4056	60.6208	51.6705	52.6115	92.7564	98.0878	114.67	69.4417	80.0418	91.659	108.233	96.8903	124.093	121.223	127.607	126.451	68.4052	64.9692	65.5958	70.9649	67.7176	65.8574	121.521	105.528	116.217	130.522	139.334	137.013	19.5937	21.7423	17.9305	15.7349
AGMAT	79814	ENSG00000116771	1	0	0	0	0	0.0643865	0	2.60525	2.19508	2.34309	1.87487	2.30341	1.54403	5.11367	3.63446	3.91737	4.66819	4.8584	4.22502	90.8573	86.0982	71.4629	89.2265	91.87	97.0833	0.0541978	0.105488	0	0.0509342	0.152458	0.107526	40.6704	33.2469	31.2239	48.291	43.8317	46.254	29.696	33.0175	27.0295	48.4973	47.3231	41.4957	45.5892	47.4109	46.8379	65.8355
AGMO	392636	ENSG00000187546	7	0	0	0.0619078	0	0.128773	0	4.13442	5.7205	5.31944	4.09062	6.97248	5.59711	4.03412	3.57388	2.16332	4.33945	2.68641	1.71013	0	0	0	0	0.0475026	0	0.379385	0.263719	0.359244	0.305605	0.406555	0.537632	0	0	0.0642466	0.0545045	0.0615614	0.0640636	0.205272	0.0711584	0.0975793	0.15594	0.31619	0.279904	4.21943	3.53373	3.87419	4.73012
AGPAT1	10554	ENSG00000204310	6	22.9428	18.9111	14.115	21.8495	19.5091	22.536	46.8379	45.764	40.2757	44.2014	37.8506	39.3085	19.3183	23.4423	23.7966	15.4511	24.6921	21.779	21.8983	20.8786	17.6757	23.1287	21.7562	21.6357	53.3849	57.7017	50.3455	49.8646	45.3308	43.8708	59.5805	63.5619	63.4757	58.8104	63.7776	63.9996	16.9692	16.7934	13.3684	21.8316	20.8685	21.8325	24.7346	26.4048	28.361	24.8573
AGPAT2	10555	ENSG00000169692	9	38.6893	41.6696	20.4296	35.8268	39.2114	39.9064	30.8099	31.2632	39.0092	41.0198	38.9089	47.865	15.9092	15.8705	16.5465	12.3609	15.8898	13.6307	38.3369	46.5633	35.9215	42.4118	38.1921	47.463	19.5112	17.8274	16.6792	31.5283	27.4933	24.516	71.8583	73.5887	68.5512	74.0716	85.5088	82.8343	18.3376	23.1976	18.3449	22.2214	21.0793	22.2523	113.925	126.969	118.908	94.9403
AGPAT3	56894	ENSG00000160216	21	85.2875	85.1651	64.1364	82.9799	81.1914	83.5593	61.2234	71.5728	55.8541	54.2575	62.3788	49.1517	63.6368	63.6636	63.4964	60.4235	65.1597	61.9669	67.4754	67.4419	62.0232	57.3479	52.1578	57.572	64.9832	66.4044	61.636	63.7187	63.7783	62.7417	57.8265	58.9882	59.2996	51.0162	55.0975	52.5963	87.3775	95.1388	92.993	81.2446	80.8392	82.5716	51.7971	56.4906	57.6161	50.0524
AGPAT4	56895	ENSG00000026652	6	10.9014	10.825	12.9387	11.0854	8.69218	8.40134	22.5411	23.3476	24.3174	23.5779	24.0924	20.3297	9.71597	11.1457	9.82265	7.75841	9.77395	9.50629	0	0	0	0	0	0	12.2487	13.3969	10.2128	11.2565	11.1294	11.2365	0	0	0	0	0.0615614	0.0640636	2.60011	2.98865	3.61043	2.88489	2.74031	3.98863	0.290995	0.294478	0.0496691	0.1448
AGPAT5	55326	ENSG00000155189	8	86.9975	76.8834	97.2571	69.9666	75.1391	78.053	95.658	104.831	121.904	69.37	96.9922	92.1916	157.671	174.333	173.183	172.723	208.454	193.546	134.654	133.695	143.939	156.439	159.846	160.696	99.5072	78.219	97.8684	134.314	130.606	108.924	57.9361	61.3923	61.5483	62.6257	64.4548	61.8855	119.332	126.52	122.852	149.468	151.771	138.412	86.2315	69.1041	77.0367	112.364
AGPS	8540	ENSG00000018510	2	161.526	154.81	199.157	141.781	159.357	154.971	64.7348	67.2491	72.0024	62.041	69.6003	63.6913	163.751	156.585	155.759	170.027	155.354	157.332	142.072	147.545	148.121	145.404	161.081	159.648	103.138	87.7129	109.775	115.723	117.139	110.752	87.2605	87.251	88.0179	98.5987	87.9713	87.3187	149.712	151.994	153.102	194.847	194.984	184.736	94.0399	82.8464	81.2586	95.4229
AGR2	10551	ENSG00000106541	7	4.56006	4.62996	5.94315	6.42632	9.14288	7.60662	0.28318	0.598657	0.18998	0.284071	0.43578	0.386008	0.0568185	0.181723	0.526214	0	0.171473	0	395.12	347.442	341.793	513.401	519.773	520.921	1.62593	0.738413	0.564527	2.80138	1.52458	2.043	2365.02	1819.84	1891.42	3629.29	2860.45	2973.77	1497.05	1592.52	1875.38	3055.95	2808.71	2675.6	2108.94	2203.87	2250.9	2353.38
AGR3	155465	ENSG00000173467	7	0	0	0	0.0803291	0	0	0	0.199552	0.0633266	0	0	0	0	0	0.0584682	0	0	0	76.021	65.1163	70.6393	65.0947	75.1966	74.7079	0	0.0527438	0	0.152803	0.0508193	0.107526	172.438	139.848	133.376	194.363	161.229	158.045	57.6131	56.4286	73.6724	85.455	88.9547	86.4202	137.156	145.865	150.547	149.964
AGRN	375790	ENSG00000188157	1	270.968	268.994	116.634	360.517	284.266	244.434	214.593	248.842	162.559	317.989	316.75	220.99	37.7843	41.6751	43.208	24.8532	32.6942	26.9596	44.1527	56.3824	39.1525	46.4245	47.5976	71.9958	180.533	124.739	108.235	132.786	110.634	103.924	176.878	188.457	202.762	182.972	231.409	216.215	74.8559	70.8026	101.19	80.387	87.3738	99.2258	141.666	166.478	133.014	177.476
AGRP	181	ENSG00000159723	16	0	0	0	0	0	0	0	0	0	0	0	0.0643347	0	0	0	0	0	0	0	0	0	0	0	0	0	0	0	0	0	0	0	0	0	0	0	0	0	0	0	0	0	0	0	0	0	0
AGT	183	ENSG00000135744	1	0.071251	0	0	0.160658	0.128773	0	65.4145	62.5929	32.6765	81.0169	45.3211	40.2092	0	0	0.0584682	0	0	0	0	0	0	0	0	0	0.325187	0.0527438	0.0513206	0	0.0508193	0	0.0548119	0	0.0642466	0	0	0	0	0	0	0.23391	0	0.139952	0.0484992	0	0.0496691	0.096533
AGTPBP1	23287	ENSG00000135049	9	57.9271	67.4278	76.3942	54.7041	65.5455	57.7308	41.8539	43.702	46.2284	43.4628	46.0059	52.3041	75.6255	60.3926	57.1234	82.9755	53.6138	53.0139	50.562	48.0103	50.9997	46.8146	48.0251	50.2984	78.5327	79.6958	84.3198	111.342	105.094	125.645	49.9884	45.6191	46.8358	55.9216	47.3407	50.6103	48.3758	44.9721	53.1807	49.121	49.1148	52.412	38.0233	31.8527	34.6193	41.3161
AGTR1	185	ENSG00000144891	3	0	0	0	0	0	0	0	0	0	0	0	0	0	0	0	0	0	0	0	0	0	0	0	0	0	0	0	0	0	0	0	0.0586364	0	0	0	0	0	0	0	0	0	0	0	0	0	0
AGTR2	186	ENSG00000180772	X	0	0	0	0	0	0	0	0	0	0	0	0	0	0	0	0	0	0	0	0	0	0	0	0	0	0	0	0	0	0	0	0	0	0	0	0	0.0684241	0.0711584	0	0	0	0	0	0.196318	0.0496691	0.0482665
AGTRAP	57085	ENSG00000177674	1	18.6678	19.498	12.1958	16.8691	16.8049	18.3354	31.4329	30.8641	36.0328	28.4639	23.7189	34.2904	9.37506	8.60155	9.58878	7.23241	9.65964	6.33753	24.0348	24.6512	20.0197	17.667	16.6259	17.2593	24.7142	28.5871	22.6324	27.2498	23.2244	22.6343	23.3499	18.2946	22.4221	17.5505	20.3153	19.6675	14.5743	16.0106	14.6369	20.1942	14.7555	14.485	19.1572	19.4355	20.2153	17.0381
AGXT	189	ENSG00000172482	2	0	0.0652107	0	0	0	0.0567658	0	0	0	0	0	0	0.0568185	0	0	0.525994	0.114315	0.0502978	0	0	0	0.0557317	0	0	0.0541978	0	0.0513206	0	0	0.16129	0.657742	0.82091	0.706713	1.2536	0.43093	1.15315	0.205272	0.213475	0.0975793	1.16955	0.948569	1.25957	0.145497	0.147239	0.0993382	0.241333
AGXT2	64902	ENSG00000113492	5	0	0	0	0	0	0	0.28318	0.133035	0.0633266	0.340885	0.0622543	0	0	0	0	0	0	0	0	0	0	0	0	0	0	0	0	0.0509342	0	0	0	0	0	0	0	0	0.0684241	0	0.0975793	0.0779699	0	0.139952	0	0	0	0
AHCTF1	25909	ENSG00000153207	1	272.606	239.128	296.352	294.085	272.226	272.703	290.146	329.86	307.577	242.767	323.1	243.635	227.615	176.635	164.237	228.873	176.331	166.033	118.097	108.062	128.798	131.638	133.055	144.731	251.749	243.94	259.323	272.549	269.444	299.3	145.032	155.152	162.094	170.708	179.39	172.78	152.449	135.841	137.099	156.564	167.475	161.434	79.1021	81.7175	67.5499	94.7472
AHCY	191	ENSG00000101444	20	184.255	169.156	132.854	137.845	150.664	162.918	165.264	159.176	188.587	146.183	142.811	174.733	325.911	348.484	367.999	297.384	354.549	341.371	243.018	227.08	204.506	230.562	210.674	220.98	251.153	252.854	238.846	290.274	264.667	263.762	248.133	213.906	209.059	233.279	212.018	227.49	107.221	109.228	107.532	142.139	117.939	122.948	183.957	180.269	186.209	242.636
AHCYL1	10768	ENSG00000168710	1	122.623	129.443	147.155	110.693	113.127	119.208	117.236	126.383	89.4172	111.924	128.866	90.3259	65.8527	68.6912	65.0751	66.4067	71.8471	66.6949	86.5251	86.1499	93.7	108.956	107.831	105.651	132.893	127.113	147.957	103.702	97.1158	100.914	106.664	112.816	110.504	100.724	100.099	105.321	61.1027	58.7057	54.9371	69.5491	69.3509	73.5447	94.0399	109.202	98.2454	90.2101
AHCYL2	23382	ENSG00000158467	7	13.1814	12.5204	13.6816	19.3593	13.1992	14.4753	30.3568	32.1944	27.9904	30.9637	31.7497	29.4009	14.0342	11.812	13.5062	15.0566	13.8893	14.3349	146.642	128.682	133.359	170.149	179.037	180.113	31.4889	40.9292	32.1267	22.1055	24.9523	28.2257	30.585	27.8523	31.0954	35.4824	38.2912	35.4913	82.8615	76.9934	61.1822	83.5837	78.5204	74.8042	32.2034	31.7054	32.1856	28.429
AHCYP2	392387	ENSG00000238181	9	0	0	0	0	0	0	0	0	0	0	0	0	0	0	0	0	0	0	0	0	0	0	0	0	0	0	0	0	0	0	0	0	0	0	0	0	0	0	0	0	0	0	0	0	0	0
AHCYP4	129560	ENSG00000232992	2	0	0	0	0	0	0	0	0	0	0	0	0	0	0	0	0	0	0	0	0	0	0	0	0	0	0	0	0	0.0508193	0	0	0	0	0	0	0	0	0	0	0	0	0	0	0	0	0
AHCYP5	391470	ENSG00000213107	2	0	0	0	0	0	0	0	0	0	0	0.0622543	0	0	0	0	0	0	0	0	0	0	0	0	0	0	0	0	0	0	0	0	0	0	0	0	0	0	0	0	0	0	0	0	0	0	0
AHCYP7	645486	ENSG00000259465	15	0	0	0	0	0	0	0	0	0	0	0	0.0643347	0	0	0	0	0	0	0	0	0	0	0	0	0	0	0	0	0	0	0	0	0	0	0	0	0	0	0	0	0	0	0	0	0	0
AHDC1	27245	ENSG00000126705	1	8.26512	8.60781	3.59065	18.6363	12.8773	10.2178	23.3906	34.9217	13.2986	38.1791	52.7916	18.9787	4.03412	4.60365	4.9698	4.0107	4.62977	4.92919	2.31446	2.68734	2.72421	2.89805	2.99266	5.11614	11.0564	9.70485	7.23621	10.4925	8.84256	8.44082	10.9624	15.4214	16.5114	14.5527	22.4699	18.5144	7.66349	6.3331	6.83055	9.90218	8.53712	12.5957	5.8199	6.28219	5.01658	11.0048
AHI1	54806	ENSG00000135541	6	21.6603	18.5198	27.7966	22.1708	17.3844	19.0166	43.3265	49.5555	42.2389	42.1561	47.3133	40.5952	77.3869	69.3576	62.444	77.1896	66.1885	65.3872	98.2161	86.4083	115.494	75.8509	73.439	90.1796	25.0394	22.6271	27.8671	16.5536	16.5163	18.9784	76.9559	104.373	107.228	64.8059	82.3076	80.2077	142.048	119.546	141.392	100.113	104.237	110.632	39.6238	37.2514	35.9107	27.9463
AHNAK	79026	ENSG00000124942	11	1382.7	1179.2	1207.88	1877.13	1545.92	1236.02	732.869	752.778	355.452	1225.71	1068.47	667.022	212.16	300.691	299.591	252.609	349.347	335.134	525.263	573.695	657.737	926.596	1123.77	1248.58	1099.73	1168.43	1320.17	777.817	689.72	952.899	1314.77	1401.76	1401.8	2176.47	2104.91	2141.9	961.221	864.29	1003.02	974.234	963.43	1125.14	962.32	1417.47	963.183	1354.94
AHNAK2	113146	ENSG00000185567	14	326.33	321.489	254.689	554.913	466.094	407.579	181.858	202.479	99.4861	368.667	305.918	251.355	1.98865	1.21149	0.993959	2.76147	2.45778	1.05625	6.29058	7.3385	6.71549	30.8754	29.4991	38.9566	41.4613	39.8216	37.9772	175.316	147.681	172.687	8.11216	7.62274	8.15932	37.5536	39.4609	40.1679	1.43691	1.42317	0.780634	3.19677	2.52952	3.00896	26.723	38.2821	35.9107	62.5534
AHR	196	ENSG00000106546	7	86.2137	79.2962	90.9425	68.119	73.3362	70.3896	102.341	123.589	111.835	85.7893	111.186	128.412	92.387	61.4223	61.5085	84.5535	51.7276	46.4752	136.316	196.176	164.023	126.121	160.559	146.827	39.727	25.8445	37.1048	78.4896	84.2076	54.6234	310.893	268.672	264.375	323.975	280.166	268.106	161.96	157.758	181.107	204.281	228.816	208.598	295.069	182.871	203.643	300.025
AHRR	57491	ENSG00000063438	5	0	0	0.0619078	0.160658	0.0643865	0	0.226544	0.665174	0.253306	0.340885	0.249017	0.0643347	4.09094	3.87675	3.09881	3.8792	4.00103	3.16876	0.23738	0.206718	0.316768	0.278659	0.0950051	0.184921	0.48778	0.210975	0.564527	1.01868	1.11803	1.23655	0.328871	0.527728	0.77096	0.708559	1.10811	0.7047	0.478968	0.142317	0.487896	0.23391	0.105397	0.209928	0.339494	0.343557	0.347684	0.193066
AHSA1	10598	ENSG00000100591	14	92.1275	81.1873	73.6083	89.8079	86.9862	89.9171	73.74	76.2955	77.3218	51.7577	63.1881	68.6451	40.7957	67.5403	70.5711	39.7783	66.1314	78.4646	116.494	113.333	104.66	127.514	128.447	129.136	137.012	163.295	131.843	132.887	126.184	124.354	59.7997	53.3005	56.6655	52.8694	51.5269	52.0197	93.6041	104.176	73.1845	103.232	99.5998	82.9214	79.6356	84.0734	91.0434	94.9403
AHSA2P	130872	ENSG00000173209	2	49.7332	43.4955	43.8307	58.2386	47.1953	42.8014	39.362	36.9172	43.2521	39.7699	38.7844	52.5614	55.6254	73.6583	65.8352	55.8211	76.7627	73.9881	61.0661	59.6899	65.7611	55.7875	48.8326	50.8532	102.651	97.8397	113.162	97.2334	110.532	107.204	56.4562	77.8105	79.1519	63.4978	72.6425	70.0856	72.0505	71.3007	78.2586	58.3995	68.7186	70.5357	48.3052	41.2269	47.434	36.1999
AHSG	197	ENSG00000145192	3	0.142502	0	0	0.0803291	0.0643865	0.0567658	0.226544	0.26607	0.56994	0.284071	0.43578	0.193004	0	0	0.0584682	0	0	0	0	0	0	0	0	0.0616402	0.0541978	0	0	0	0	0	0	0.0586364	0.0642466	0	0	0	0	0	0	0	0	0	0	0	0.0496691	0
AHSP	51327	ENSG00000169877	16	0	0	0	0	0.0643865	0	0	0	0	0.0568141	0	0	0	0	0	0	0	0	0	0	0	0	0	0	0	0	0.102641	0	0	0	0	0	0	0	0	0	0	0	0	0	0	0	0	0	0	0
AICDA	57379	ENSG00000111732	12	0	0.0652107	0	0	0	0	0.0566359	0	0	0.0568141	0	0	0	0	0	0	0	0	0	0	0	0	0	0	0	0	0	0	0	0	0	0	0	0	0	0	0	0	0	0	0	0	0	0	0	0
AIDA	64853	ENSG00000186063	1	39.3306	37.8874	45.1927	51.3303	49.8352	43.3691	23.7871	26.873	19.6946	21.7598	29.633	20.1367	16.8751	16.9608	16.7804	15.3196	15.604	15.6426	12.1657	12.0413	14.3179	11.9823	14.4883	15.6566	16.5303	12.8695	18.0649	21.0358	21.1408	17.6881	16.608	19.2914	17.5393	18.6405	18.7147	20.8847	30.9961	23.0553	27.3222	26.3538	26.2437	29.5998	12.0278	12.8098	10.4802	12.4045
AIDAP2	646890	ENSG00000251429	4	0.926263	0.652107	1.11434	1.28526	1.80282	1.07855	1.01945	1.06428	0.696593	0.568141	0.87156	0.450343	0.170456	0.484594	0.292341	0.0657492	0.0571576	0.201191	0.415416	0.413437	0.316768	0.278659	0.522528	0.493122	0.162593	0.158231	0.0513206	0.0509342	0.254097	0.107526	0.822178	0.234546	0.706713	0.545045	0.86186	0.448446	0.410544	0.498109	0.487896	0.31188	0.31619	0.629783	0.242496	0.294478	0.298014	0.1448
AIF1	199	ENSG00000204472	6	1.06877	0.586896	0.680985	1.12461	1.48089	1.87327	0	0	0	0	0	0	0	0	0	0	0	0	0	0	0	0	0	0	0	0	0	0	0	0	0.0548119	0.117273	0.0642466	0.0545045	0	0	0	0	0	0	0	0	0	0	0	0
AIF1L	83543	ENSG00000126878	9	1.56752	1.43463	1.42388	0.321316	0.772638	1.02178	47.8573	40.3761	48.9515	43.6332	40.6521	42.3965	65.2277	53.3659	60.2807	60.2263	55.0999	53.0642	3.26398	3.15245	2.28073	2.95378	2.80265	3.14365	33.1691	36.3405	31.2542	41.0021	40.2997	37.9031	29.6532	27.2659	27.3691	26.5437	22.1621	25.3692	23.401	23.9092	18.8328	25.6521	22.5549	21.7625	0.0969983	0.147239	0.149007	0.868797
AIFM1	9131	ENSG00000156709	X	28.2866	26.0843	23.7726	27.6332	28.8452	30.5968	62.3561	68.0473	58.7038	62.5523	72.3395	51.7251	25.1706	27.1373	26.0768	22.026	25.3208	24.495	37.8028	39.3798	37.1886	40.9071	41.5647	40.2511	42.2201	43.5136	42.7501	64.2281	61.4406	59.4621	23.4047	25.0378	25.4417	25.3446	29.4264	31.0068	33.1857	31.2385	27.0295	42.9614	34.7809	39.0466	57.326	65.374	62.6824	64.4358
AIFM1P1	645120	ENSG00000225509	10	0	0	0	0	0	0	0	0	0	0	0	0	0	0	0	0	0	0	0	0	0	0	0	0	0	0	0	0	0	0	0	0	0	0	0	0	0	0	0	0	0	0	0	0	0	0
AIFM2	84883	ENSG00000042286	10	15.4615	18.3242	13.7435	16.8691	15.8391	15.2132	4.70078	4.5897	5.12946	3.40885	4.10878	4.95377	28.6365	24.7143	28.8248	27.9434	26.2925	26.004	18.0409	17.5194	16.4086	20.8437	18.2885	18.3071	2.05952	1.89878	2.05282	2.49578	2.54097	2.58063	25.1038	26.2105	27.4333	24.5815	27.2717	27.2911	19.2956	16.9357	18.4425	14.9702	16.8635	17.6339	39.0903	39.4109	39.5863	38.8546
AIFM3	150209	ENSG00000183773	22	0	0	0	0	0	0.0567658	1.86898	1.66294	0.949899	2.44301	1.86763	1.4797	0.568185	0.302871	0.467745	0.591743	0.457261	0.553276	18.8124	16.4858	17.4856	10.589	9.3105	12.3897	0.0541978	0.0527438	0	0	0	0.107526	1.8636	1.99364	1.60617	1.03559	1.35435	1.92191	2.32642	2.13475	2.73222	1.5594	1.68635	2.0293	1.45497	1.57055	1.78809	1.3032
AIG1	51390	ENSG00000146416	6	36.6943	46.2996	53.4883	26.5889	30.0685	29.8021	25.5994	23.5472	26.7872	30.566	25.5865	30.559	71.4209	72.0834	74.4885	69.8914	74.3621	70.9199	19.4058	21.3953	20.0197	21.9026	22.2312	21.0193	14.0914	14.8737	18.5781	17.776	20.2261	20.8064	28.5022	29.9046	31.9948	33.6293	32.9969	37.0288	30.3119	29.8865	28.0053	39.2189	35.3079	40.3061	19.2057	19.9754	20.4637	20.0789
AIM2	9447	ENSG00000163568	1	0	0	0	0	0	0	0.113272	0.0665174	0	0	0	0	0	0	0	0.0657492	0	0	0	0	0	0	0	0	0	0	0	0	0	0	0	0	0	0	0	0	0.0684241	0.0711584	0.0975793	0.31188	0.105397	0.139952	0.145497	0	0.198676	0.0482665
AIMP1	9255	ENSG00000164022	4	66.4772	62.8631	78.1276	58.5599	66.1893	65.7348	53.974	60.3978	66.5563	53.2916	59.5774	64.013	51.5912	51.6699	50.458	55.4923	48.1267	51.7062	66.0511	62.1189	58.3487	61.7507	62.4184	62.3799	55.9864	53.6932	63.8942	62.1398	62.6094	52.2578	83.5881	80.5078	78.8949	80.9392	74.3046	74.506	92.7146	87.3113	93.4809	95.2012	87.2684	88.5195	94.6703	78.8218	82.8977	84.8043
AIMP1P1	170547	ENSG00000234187	20	0	0	0	0	0	0	0.339815	0.598657	0.18998	0.340885	0.684797	0.321673	0.0568185	0.242297	0.0584682	0.262997	0.0571576	0.150893	0.178035	0.155039	0.633536	0.445854	0.0950051	0.308201	0.0541978	0	0.205282	0.0509342	0.0508193	0.16129	0.0548119	0.234546	0	0.109009	0.307807	0.320318	0.752665	1.13853	0.683055	1.40346	0.737776	1.53947	0.339494	0.343557	0.0993382	0.193066
AIMP2	7965	ENSG00000106305	7	38.2618	36.9092	35.9065	27.3922	28.0725	30.8238	29.9038	33.3918	39.5791	23.9187	27.8277	35.9631	88.9778	72.7497	73.4945	89.7477	73.9048	64.9848	70.502	65.4263	62.34	67.714	60.2808	58.6815	147.743	165.299	129.995	192.531	178.732	174.462	47.9056	38.2896	41.7603	31.8306	33.0585	33.8256	51.6602	53.2976	48.6921	52.9416	45.6367	47.9335	70.5178	63.0673	72.6162	77.9987
AIP	9049	ENSG00000110711	11	23.8691	21.8456	12.8149	20.8052	20.4105	20.2086	22.8809	20.4209	23.9375	20.3395	16.6219	25.4765	29.6593	38.0407	41.0447	30.5734	36.4094	37.4719	7.53682	9.76744	7.03225	8.69415	7.03038	8.69127	36.9087	34.8109	33.5637	41.1039	35.8276	35.6988	20.4448	16.6527	16.7684	15.4793	15.4519	13.8377	13.3427	13.947	12.4901	13.3329	10.9612	10.1465	31.9124	32.7852	35.116	28.5255
AIPL1	23746	ENSG00000129221	17	0	0	0	0	0	0	0	0	0	0	0	0	0	0.0605743	0	0	0	0	0	0	0	0	0	0	0	0	0	0	0	0	0	0	0	0	0	0	0	0	0	0	0	0	0.0484992	0	0.0496691	0
AIRE	326	ENSG00000160224	21	0	0	0	0	0	0.0567658	0	0	0	0	0	0	0.0568185	0	0.0584682	0	0.0571576	0	0	0	0	0	0	0	0	0	0	0	0	0	0.0548119	0	0	0	0	0	0	0.0711584	0	0	0	0	0	0	0	0
AIRN	100271873	ENSG00000268257	6	0	0	0	0	0	0	0	0	0	0	0	0.0643347	0	0	0	0	0	0	0	0	0	0	0	0	0	0	0	0	0	0	0	0	0	0	0	0	0	0	0	0	0	0	0	0	0	0
AJAP1	55966	ENSG00000196581	1	0	0	0	0	0	0	0	0	0	0	0	0	0	0	0	0	0	0	0	0	0	0	0	0	0	0	0	0	0	0	0	0	0	0.0545045	0	0	0	0	0	0	0	0	0	0	0	0
AJM1	389813	ENSG00000232434	9	3.3488	1.95632	0.742893	2.4902	1.99598	1.24885	2.60525	1.86249	3.35631	3.57929	3.48624	3.92441	0.909097	0.666317	0.701618	0	0.571576	0.603574	3.91678	5.37468	3.67451	3.95695	3.89521	4.37646	2.92668	1.6878	2.10414	5.60277	4.42128	3.70966	1.09624	1.46591	1.86315	2.18018	1.72372	2.24223	4.17387	4.19835	7.5136	5.6918	6.42919	5.66805	2.32796	3.14109	3.12915	3.81306
AJUBA	84962	ENSG00000129474	14	337.659	354.42	271.837	215.121	252.781	241.255	33.8683	37.1167	40.4657	49.5987	32.559	54.6201	32.9548	15.3253	15.7864	43.1972	16.69	17.051	18.6937	20.3101	15.1415	20.7322	18.716	22.1288	153.109	126.48	118.499	24.041	20.9376	15.8601	22.3084	19.5259	19.274	24.2545	27.7026	24.3442	32.5014	34.583	33.4697	34.5407	29.7218	31.839	44.5222	28.2699	36.8048	51.4521
AJUBA-DT	107984660	ENSG00000258457	14	0.855012	1.04337	0.928616	1.12461	0.772638	1.24885	0.226544	0.731692	0.126653	0.96584	0.373526	1.4797	0.454548	0.302871	0.116936	0.525994	0.0571576	0.100596	0.296725	0.258398	0.316768	0.111463	0.0950051	0.246561	0.867165	0.791157	1.43698	0.407474	0.508193	0.483869	0.383683	0.410455	0.513973	0.763063	0.615614	0.512509	1.02636	1.85012	2.04916	2.41707	2.9511	2.86901	0.921484	0.588955	0.695367	0.530932
AK1	203	ENSG00000106992	9	1.71002	1.49985	1.30006	1.44592	2.12475	1.93004	2.43534	2.39463	2.15311	2.78389	1.80537	2.63772	1.76137	1.27206	1.16936	1.18349	1.20031	0.855063	0.712141	0.723514	0.69689	0.947439	1.09256	0.554762	2.70989	2.74268	2.56603	3.871	3.25244	3.44084	0.712554	0.762274	0.642466	1.09009	0.677176	0.7047	1.77903	2.5617	2.04916	3.50865	2.21333	2.16925	4.80142	4.61348	4.66889	6.22638
AK2	204	ENSG00000004455	1	105.879	106.946	101.9	95.1096	98.7689	98.0346	203.549	187.446	227.216	169.079	185.767	193.647	117.955	117.454	117.58	107.829	116.03	115.132	172.397	157.778	151.479	178.509	175.712	173.764	130.075	138.4	125.017	122.548	117.443	114.032	151.061	150.696	151.365	161.987	162.03	165.22	120.837	126.377	125.78	140.268	129.743	130.855	158.156	158.773	165.15	185.73
AK2P1	266920	ENSG00000185839	1	0.427506	0.652107	0.866709	0.562303	0.386319	0.283829	1.07608	1.26383	1.64649	1.1931	1.24509	1.41536	0.39773	0.181723	0.526214	0.723241	0.457261	0.402383	1.36494	0.981912	0.69689	0.891708	1.09256	1.47937	1.02976	1.26585	0.769809	0.96775	1.06721	0.430106	0.164436	0.351819	0.256987	0.109009	0.369368	0.0640636	1.64218	1.99244	2.53706	2.10519	2.74031	2.23923	0.630489	1.07975	1.24173	1.0136
AK3	50808	ENSG00000147853	9	111.579	119.988	129.449	105.552	122.785	125.055	23.7871	26.4074	23.9375	20.6803	23.9057	20.6514	54.9435	53.79	51.9782	54.4404	53.9568	52.4606	76.1397	85.7364	76.9113	84.2106	84.7921	79.4542	109.046	82.4385	110.339	78.0312	79.0749	66.8277	23.7335	25.9173	25.0562	25.7261	27.8258	29.0208	116.595	115.348	118.461	122.491	121.522	117.35	126.243	99.9261	118.312	133.891
AK3P3	100419075	ENSG00000230042	7	0.285004	0.326053	0.371447	0.481974	0.386319	0.283829	0.906175	1.39687	1.07655	1.1931	1.92988	1.15802	1.36365	0.908614	0.701618	1.11774	0.685891	0.905361	0.296725	0.258398	0.380122	0.390122	0.380021	0.431482	0.975561	1.16036	1.18037	0.662145	0.914748	1.07526	0.383683	0.469091	0.77096	0.327027	0.43093	0.960955	1.09478	0.355792	0.683055	1.01361	0.526983	1.04964	0.824486	0.638035	0.397353	0.917064
AK4	205	ENSG00000162433	1	35.9105	35.5398	35.2874	28.9988	32.8371	25.3176	44.9123	51.2849	41.289	36.3042	43.4535	35.5127	23.9206	15.507	13.2138	20.0535	13.6607	10.0093	28.1296	25.8915	28.7626	26.0267	29.0716	28.3545	13.3869	15.2957	16.0634	30.4587	32.9817	34.6235	6.30336	6.56728	5.52521	6.21351	5.4174	5.57354	0.205272	0.640426	0.0975793	0.389849	0.421586	0.769735	26.0925	21.1533	19.0729	8.20531
AK5	26289	ENSG00000154027	1	0	0	0	0	0	0	0.906175	1.1308	0.506613	1.70442	1.18283	0.900685	0	0.0605743	0	0.197248	0	0.100596	0	0	0	0	0	0	0.162593	0.0527438	0.256603	0.152803	0.0508193	0.16129	0.0548119	0	0	0.109009	0	0	0	0.0711584	0	0	0	0	0	0	0	0
AK6	102157402	ENSG00000085231	5	16.2452	17.0852	24.825	13.4953	16.4829	15.27	8.43875	9.9111	11.7154	6.87451	10.2097	8.29917	11.5342	13.3869	11.109	13.0841	13.3177	14.2846	14.1835	13.3333	16.5353	13.5985	13.9658	13.6225	12.6823	9.7576	11.9577	12.5298	13.3147	8.87093	13.2645	10.8477	9.44426	11.4459	9.66514	10.7627	16.8323	14.6586	17.3691	19.0247	19.4984	14.485	11.7368	11.6809	11.0265	14.3834
AK6P1	100132086	ENSG00000256614	12	0	0	0.0619078	0	0	0	0	0	0	0	0	0	0	0	0	0	0	0	0	0	0	0	0	0	0	0	0	0	0	0	0	0	0	0	0	0	0	0	0	0	0	0	0	0	0	0
AK6P2	100128817	ENSG00000257173	12	0	0.130421	0.123816	0	0	0	0.0566359	0	0	0	0	0.0643347	0	0	0	0	0	0	0	0.103359	0	0.0557317	0.0475026	0.12328	0	0	0.0513206	0.101868	0.0508193	0	0	0	0	0	0	0	0	0	0	0	0	0	0.0484992	0.0490796	0.0496691	0
AK7	122481	ENSG00000140057	14	1.71002	0.652107	1.42388	0.722961	1.22334	1.47591	2.49198	2.59418	2.15311	3.57929	2.11665	2.76639	0.568185	0.84804	0.233873	1.57798	0.514419	0.603574	2.25511	2.37726	2.15402	2.4522	2.75515	2.52725	0.433583	0.527438	0.975092	1.83363	1.21966	1.45161	9.20839	7.68137	8.99453	9.6473	8.86484	8.71266	23.5379	23.9804	22.3457	27.0556	28.7733	24.4216	15.6652	17.4233	13.9073	13.3216
AK8	158067	ENSG00000165695	9	0.356255	0.717317	0.433354	0.481974	0.257546	0.283829	1.4159	1.59642	1.8998	2.78389	1.18283	2.38038	0.511367	0.363446	0.467745	0.197248	0.457261	0.402383	0.11869	0	0.0633536	0.0557317	0.0950051	0	0.867165	0.527438	1.28302	1.37522	0.914748	0.698922	0.274059	0.0586364	0.19274	0.218018	0.43093	0.128127	0	0	0	0	0	0	0.0484992	0.0490796	0	0
AK9	221264	ENSG00000155085	6	3.13504	2.60843	3.59065	3.61481	3.21933	3.91684	4.19106	5.05533	6.77595	4.65876	4.54456	7.84883	7.15914	4.66422	5.02826	9.27064	6.3445	5.43217	6.5873	5.83979	5.25835	5.6289	5.27278	5.23942	2.05952	1.95152	3.02792	1.22242	1.72786	2.15053	2.85022	2.81455	2.56987	2.94324	3.20119	2.56255	12.9321	12.5239	15.3199	12.0074	16.4419	13.5053	5.7714	6.72391	6.05963	4.68185
AKAIN1	642597	ENSG00000231824	18	0	0	0	0	0	0	0	0	0	0	0	0	0.0568185	0	0	0	0	0	0	0	0	0	0.0475026	0	0	0	0	0	0	0	0	0	0	0	0	0	0	0	0	0	0	0	0	0	0	0.0482665
AKAP1	8165	ENSG00000121057	17	52.6545	47.2125	41.9116	55.0254	52.5394	55.9711	38.0027	40.3096	37.6793	29.032	36.232	29.5296	112.103	123.269	117.696	100.925	111.457	104.519	262.009	255.349	253.161	313.491	260.837	273.806	47.0437	45.7816	46.3425	54.9071	50.921	54.3008	88.7404	94.9324	93.9286	86.9892	103.669	98.1455	126.174	127.516	117.583	137.383	143.55	145.06	165.479	180.024	167.732	208.415
AKAP10	11216	ENSG00000108599	17	45.6719	44.0824	47.0499	45.6269	41.2718	39.6793	31.263	30.5315	30.2068	29.6002	28.2635	30.4946	29.8297	26.2287	27.0708	30.0474	27.6643	26.0543	27.2987	26.0465	28.7626	27.0856	27.789	28.9093	43.6293	44.463	47.3176	43.7525	43.5014	47.688	29.2147	31.0773	32.83	27.1432	28.1336	27.4833	30.2434	33.3021	28.3956	28.6929	31.8298	30.5095	62.3699	56.9814	63.5764	58.6921
AKAP11	11215	ENSG00000023516	13	103.813	84.513	119.358	106.677	95.6784	95.8207	91.8634	115.009	69.5326	101.47	114.112	80.0323	99.7165	74.7487	75.5409	97.3089	72.0758	71.7247	53.5886	66.0465	87.8715	58.4626	68.6887	87.7757	87.5295	71.0459	106.08	77.0635	80.3454	90.2684	79.1483	86.1956	88.0821	80.1216	80.6454	77.7092	101.062	93.1463	95.9204	101.517	106.029	111.682	96.6103	94.0856	74.8513	87.5072
AKAP12	9590	ENSG00000131016	6	0.498757	1.56506	0.804801	0.0803291	0.321933	0.113532	17.5571	30.5315	30.0801	15.6807	26.3336	14.6683	20.6251	14.1138	17.4235	20.1193	18.2333	17.9563	0.35607	0.878553	0.506829	0.0557317	0.19001	0.184921	119.615	130.172	117.832	70.493	64.3881	63.8169	4.1657	3.10773	2.44137	2.72523	1.10811	1.15315	0	0.142317	0.0975793	0	0.210793	0.419855	0.58199	0.0981592	0.298014	0.1448
AKAP13	11214	ENSG00000170776	15	160.315	142.159	142.512	186.926	162.19	150.373	126.921	143.212	85.6176	148.853	155.075	89.8112	103.239	111.396	111.616	114.338	112.943	110.504	169.964	176.537	202.732	184.472	188.775	208.344	109.696	126.269	128.045	112.921	110.126	128.978	132.864	154.272	156.698	149.724	166.339	162.017	231.479	229.344	213.113	183.229	186.657	201.251	168.292	174.822	155.762	133.023
AKAP14	158798	ENSG00000186471	X	0	0	0	0.160658	0	0	0	0	0	0	0	0	0.113637	0	0	0	0	0.0502978	0	0	0	0.0557317	0.0475026	0.0616402	0.0541978	0	0.0513206	0.101868	0	0	2.90503	3.28364	3.59781	2.3982	2.15465	0.896891	0.821089	0.711584	0.878213	0.857669	1.15936	1.11961	0.0484992	0	0.0496691	0.0482665
AKAP3	10566	ENSG00000111254	12	0.142502	0.456475	0.309539	0.321316	0.450706	0.397361	0.226544	0.133035	0.18998	0.113628	0.186763	0.450343	0.170456	0.302871	0	0.328746	0.171473	0.201191	0.890176	0.465116	0.823597	0.167195	0.617533	0.246561	0	0.0527438	0.153962	0.0509342	0	0	0.931802	1.40727	1.15644	1.36261	0.492491	0.7047	2.12115	2.13475	1.85401	1.71534	1.79174	1.60945	0.193997	0.490796	0.447022	0.241333
AKAP4	8852	ENSG00000147081	X	0	0	0	0	0	0	0	0	0	0	0	0	0	0	0	0	0	0	0	0	0	0	0	0	0	0	0	0	0	0	0	0	0	0.0545045	0	0	0.0684241	0.0711584	0	0.0779699	0.105397	0.279904	0	0	0	0.096533
AKAP5	9495	ENSG00000179841	14	14.8202	12.2596	14.796	16.5478	18.4789	17.6542	22.3712	22.2833	29.7002	17.3851	18.5518	21.6164	6.02277	5.39111	3.80043	7.56116	4.45829	4.6777	4.80695	3.97933	3.61116	1.95061	1.75759	2.21905	9.59302	7.06767	9.64827	10.5943	11.8917	11.0752	0.822178	0.762274	0.449726	0.545045	0.615614	0.832827	1.91587	1.63664	1.26853	1.32549	1.68635	1.67942	3.29794	3.19017	2.53312	4.15092
AKAP6	9472	ENSG00000151320	14	2.70754	3.26053	3.28111	2.81152	2.96178	3.29242	7.64585	9.17941	7.97915	9.48796	7.40826	9.97187	10.6819	7.20834	7.07465	10.0596	6.80176	7.0417	8.72373	7.39018	9.81981	6.96647	5.03527	5.73254	9.9724	10.0741	13.0868	7.89481	9.04584	11.6129	0.328871	0.293182	0	0.436036	0.246246	0.640636	4.31072	5.1234	3.80559	5.45789	5.05904	5.87798	0	0	0	0
AKAP7	9465	ENSG00000118507	6	0	0	0	0	0.0643865	0	2.60525	3.25935	4.0529	2.67026	3.17497	6.04746	9.26142	5.63341	7.25005	8.74465	4.8584	5.78425	0.296725	0.361757	0.443475	0.33439	0.0475026	0	4.28163	3.53383	5.2347	5.14436	5.48849	4.89245	4.82344	4.9841	5.20398	5.28694	5.9099	6.59856	1.09478	0.925059	0.683055	0.779699	0.31619	0.139952	3.58894	3.68097	5.11592	2.70293
AKAP8	10270	ENSG00000105127	19	42.4656	44.1476	34.3588	41.8514	41.3361	36.4437	22.1446	23.7467	26.7872	19.26	21.9135	21.0374	68.58	46.6422	44.7866	59.8975	50.756	46.1734	36.972	33.6951	33.0706	34.8323	30.9242	34.2103	47.9109	49.1572	52.1417	52.2585	43.7046	48.7632	34.7507	38.5241	41.1178	33.5748	38.599	37.9257	37.1543	39.1371	45.0816	41.1681	44.7935	40.9359	26.529	26.7975	27.5663	25.1951
AKAP8L	26993	ENSG00000011243	19	54.5783	56.342	42.4068	61.4517	58.7849	49.5566	33.132	31.6623	37.806	31.1909	35.1114	40.9168	64.8868	46.5816	46.7745	54.9664	42.9825	47.3806	31.2749	38.4496	30.8532	33.9406	32.8243	35.5664	85.741	79.6431	74.2609	85.5695	78.0077	72.5803	24.8298	29.025	30.6456	25.4536	28.7492	29.4693	29.9697	29.5307	35.031	33.1372	32.146	31.1393	23.0371	21.3005	20.9107	22.2026
AKAP8P1	646114	ENSG00000234146	9	0	0	0	0	0	0	0	0	0	0	0	0	0	0	0	0	0	0	0	0	0	0	0	0.12328	0	0	0	0	0	0	0	0	0	0	0	0	0	0	0	0	0	0	0	0	0	0
AKAP9	10142	ENSG00000127914	7	178.983	156.636	232.464	178.411	174.487	161.499	165.887	221.57	162.623	203.679	209.859	167.077	172.16	138.109	125.239	193.303	130.662	141.84	188.717	189.716	215.719	169.146	193.003	206.618	103.084	94.4641	117.422	111.75	114.699	148.279	320.595	363.135	374.494	388.508	385.251	380.346	418.892	378.136	419.493	365.601	418.635	409.849	225.133	233.913	190.978	186.743
AKIP1	56672	ENSG00000166452	11	13.7514	12.1944	12.1958	11.969	10.1087	12.8858	11.044	13.503	14.3118	14.7717	13.8205	16.148	40.0003	27.4402	28.8248	39.055	24.5206	23.8915	7.65552	7.44186	7.47573	7.35659	6.41285	5.79418	24.6058	26.6356	23.2482	18.6929	17.0245	17.0967	3.2339	3.51819	3.08384	3.32478	2.09309	3.26725	15.5323	15.0856	13.5635	13.7227	13.5962	13.9952	10.6698	11.4355	11.8709	11.3909
AKIRIN1	79647	ENSG00000174574	1	103.385	116.14	107.843	88.4423	107.525	107.401	103.304	90.2642	101.323	83.5167	82.3002	92.3202	65.7391	62.0281	57.3573	69.0367	66.1885	64.5824	30.266	28.8889	22.8707	33.3833	33.4418	29.6489	108.883	94.2004	99.408	89.8989	82.2257	69.247	81.3956	75.8169	76.5177	79.1405	78.6755	76.1717	32.0225	31.8078	33.177	30.6422	32.8837	33.2386	34.5314	34.503	34.1227	40.8817
AKIRIN1P1	100418731	ENSG00000257786	12	0	0	0	0	0	0	0	0	0	0	0	0	0	0	0	0	0	0	0	0	0	0	0	0	0	0	0	0	0	0	0	0	0	0	0	0	0	0	0	0	0	0	0	0	0	0
AKIRIN2	55122	ENSG00000135334	6	16.0315	16.3679	18.0771	15.2625	12.4266	12.9994	11.8369	14.7669	11.0822	14.0331	14.6298	11.7732	23.5797	16.4156	15.611	20.448	16.8043	13.7816	4.62892	7.90698	6.84219	6.79927	6.65036	8.32143	19.8906	14.2936	18.6294	10.5434	10.6721	10.5376	13.4289	13.4277	17.0896	13.0811	15.021	16.4644	14.1638	10.5314	15.2224	11.4616	12.226	12.4557	10.7183	8.44169	9.93382	9.31544
AKNA	80709	ENSG00000106948	9	12.3264	16.107	15.9103	8.03291	7.59761	6.75513	6.90958	8.51423	6.14268	8.69256	8.46659	7.14115	91.762	16.8397	16.605	85.474	21.3769	18.0569	12.2844	13.9018	14.7614	8.0811	7.55291	11.5267	5.31139	4.6942	5.02942	18.7947	13.6196	20.1074	10.1402	15.2455	15.4834	12.9721	16.6831	15.3753	4.37914	3.55792	4.19591	3.35271	3.68888	3.63875	21.8246	24.5398	21.0597	20.8994
AKNAD1	254268	ENSG00000162641	1	0.071251	0.130421	0.247631	0.0803291	0.19316	0	0.0566359	0.0665174	0	0	0	0	0.170456	0.0605743	0.233873	0.0657492	0.0571576	0.201191	0	0	0	0	0	0	0	0.0527438	0	0.0509342	0.101639	0.16129	0	0	0	0	0	0	0	0	0	0	0	0	0	0	0	0.096533
AKR1A1	10327	ENSG00000117448	1	55.2195	57.4506	43.0878	45.7072	47.3885	55.0061	66.6038	55.409	65.923	49.201	48.3716	57.9012	37.7843	55.6072	53.2645	46.8792	62.016	53.8187	88.1868	85.9948	79.5722	107.284	91.68	97.8847	78.641	88.1876	77.956	84.6018	78.1093	82.7416	111.158	96.9847	98.0404	101.16	92.6499	91.611	76.9771	83.113	81.4787	84.2855	78.7312	85.3006	83.855	79.1163	84.7851	79.3984
AKR1B1	231	ENSG00000085662	7	78.7324	79.7527	68.7795	61.5321	63.8714	64.0886	7.87239	12.6383	13.9319	8.01079	15.6258	16.92	0	0.0605743	0.116936	0	0	0.0502978	0	0	0	0	0	0	8.18387	8.439	8.82714	11.7658	11.6884	11.1827	10.7979	9.61637	8.73754	5.28694	7.32581	8.20015	32.9804	34.9388	30.5423	54.5789	48.0608	49.8928	0.290995	0.638035	0.695367	0.917064
AKR1B10	57016	ENSG00000198074	7	0.213753	0.195632	0.371447	0.803291	0.643865	0.851487	0.96281	0.864727	0.316633	0.681769	0.809306	0.450343	0	0	0	0	0	0	181.537	145.788	127.911	554.475	503.052	476.787	0.975561	0.896644	0.102641	1.37522	0.406555	1.23655	120.915	114.4	116.415	192.019	167.878	170.73	111.258	115.063	78.4537	242.33	159.043	129.036	924.151	999.261	1129.28	1018.52
AKR1B15	441282	ENSG00000227471	7	0.142502	0	0	0	0	0.0567658	0	0	0	0.0568141	0.0622543	0.0643347	0.0568185	0	0	0	0	0	0.0593451	0	0	0	0.0950051	0	0	0	0	0	0	0	1.53473	1.75909	1.41343	2.3982	2.21621	2.37035	0	0	0	0.0779699	0.210793	0	9.60283	11.8282	10.7285	10.329
AKR1B1P1	401982	ENSG00000229991	1	0.071251	0	0.0619078	0.0803291	0	0.113532	0.0566359	0.133035	0.0633266	0.113628	0.0622543	0.0643347	0	0	0	0	0	0	0	0	0	0	0	0	0	0	0	0	0	0	0	0.0586364	0	0	0	0.0640636	0	0	0	0.0779699	0	0	0	0	0	0
AKR1C1	1645	ENSG00000187134	10	0	0.130421	0.123816	0.0803291	0.0643865	0.113532	9.28829	4.05756	2.91302	9.88566	4.42006	2.83072	0.454548	0.484594	0.584682	0.460245	0.914522	0.653872	13.5307	11.1111	9.62975	7.63525	8.55046	7.39683	3.36027	3.11188	3.64376	2.64858	3.04916	4.13977	45.165	43.6841	45.7436	44.2032	44.2011	47.9196	25.2485	25.9017	10.8313	20.74	14.0177	10.4264	0.872985	0.687114	1.24173	0.241333
AKR1C2	1646	ENSG00000151632	10	0.142502	0.130421	0.123816	0	0.0643865	0	1.24599	1.66294	1.20321	2.04531	2.1789	1.22236	0.170456	0.242297	0.467745	0.788991	0.514419	0.553276	9.85128	8.32041	6.46207	15.2148	10.7356	10.7254	0.108396	0.263719	0.256603	0.101868	0.0508193	0	284.309	265.447	268.101	158.717	169.355	168.231	14.7796	18.2877	9.07487	6.62744	6.95617	4.12858	4.55892	8.39261	12.2186	1.49626
AKR1C3	8644	ENSG00000196139	10	0.285004	0.456475	0.309539	0.160658	0.708252	0.567658	28.9409	29.3342	21.4677	35.7929	28.6992	25.6695	0.113637	0	0.0584682	0.131498	0.114315	0.0502978	113.705	105.478	88.6951	137.602	111.346	111.137	7.15411	9.12467	8.92979	0.203737	0.152458	0.215053	239.528	191.331	203.598	144.437	130.633	134.79	126.174	140.538	104.02	78.9835	69.6671	62.0686	85.795	110.773	141.855	52.707
AKR1C4	1109	ENSG00000198610	10	0	0	0	0	0	0	0.0566359	0	0.18998	0.170442	0.0622543	0.0643347	0	0	0	0	0	0	0.178035	0.155039	0.126707	0.167195	0.142508	0.12328	0	0	0	0	0	0	13.6482	10.7305	9.5085	9.21126	6.95644	8.00796	8.62143	8.61017	5.85476	3.82052	2.84571	2.93899	1.06698	0.687114	0.695367	0.434399
AKR1C7P	648947	ENSG00000215267	10	0.071251	0.0652107	0.0619078	0	0.0643865	0	0.0566359	0	0	0.0568141	0	0	0	0	0	0.131498	0	0.0502978	0	0.0516796	0	0	0	0	0	0	0	0	0	0	0.0548119	0.879546	0.128493	0.109009	0.307807	0.320318	0.273696	0.42695	0	0.389849	0.105397	0.279904	0.290995	0.196318	0.447022	0
AKR1C8P	340811	ENSG00000264006	10	0	0	0	0	0	0	0	0	0	0	0	0	0	0	0	0	0.0571576	0	0	0	0	0	0.0475026	0	0	0	0	0	0	0	0.0548119	0.0586364	0.256987	0.0545045	0	0.128127	0.615817	0.569267	0.292738	0.15594	0.526983	0.209928	0	0	0	0
AKR1D1	6718	ENSG00000122787	7	0	0.0652107	0.0619078	0	0.0643865	0.170297	0.0566359	0	0	0.340885	0.186763	0.128669	0	0	0	0	0	0	0	0	0	0	0	0	0	0	0	0	0	0	0	0	0.0642466	0.0545045	0.0615614	0	0.205272	0.284634	0	0.23391	0.210793	0.139952	0	0	0	0
AKR1E2	83592	ENSG00000165568	10	0	0	0	0	0	0	3.96451	3.25935	3.03968	3.6361	3.48624	2.95939	0	0.0605743	0	0	0	0.0502978	0.23738	0.258398	0.190061	0.222927	0.237513	0.369841	15.6632	16.1396	17.295	10.6962	11.1803	13.0645	5.91968	6.56728	7.32412	5.94099	7.32581	8.13608	0	0	0	0	0	0.0699759	0.0484992	0	0	0
AKR7A2	8574	ENSG00000053371	1	29.2129	30.7794	19.7486	30.2841	32.1933	31.278	32.3391	30.8641	41.6056	28.4639	28.0144	33.5184	20.3979	29.6814	29.5264	18.1468	26.9212	24.0424	51.8083	55.4522	43.5873	66.9338	58.6657	62.9347	38.7514	39.8216	36.7969	52.1057	42.9932	46.0751	56.237	49.4305	45.9363	56.0306	52.3888	50.5462	45.6388	54.4362	53.2783	55.1247	56.4926	54.9311	43.9887	45.006	47.583	56.7132
AKR7A3	22977	ENSG00000162482	1	0.498757	0.456475	0.309539	0.642632	0.515092	0.737956	0.453087	0.997762	1.20321	0.795398	0.747052	1.35103	0.738641	0.242297	0.292341	0.394495	0.514419	0.45268	25.0436	31.1111	26.4185	35.8355	31.9692	44.4426	0.48778	0.632925	0.615847	1.01868	0.559013	1.18279	29.434	25.7414	23.45	29.2689	30.6576	28.7005	20.5956	20.1378	19.8086	29.9404	31.4082	28.3402	13.1918	12.2699	14.6027	26.981
AKR7L	246181	ENSG00000211454	1	0.071251	0.130421	0.185723	0.240987	0.386319	0.113532	0.453087	0.399105	0.759919	1.1931	0.87156	0.579012	0.511367	0.42402	0.409277	0.591743	0.514419	0.905361	8.24897	7.75194	8.04591	10.1989	10.3081	10.4788	0.379385	0.105488	0.359244	0.509342	0.508193	0.430106	7.89291	9.79228	9.57275	10.8464	16.4369	14.094	4.17387	4.69645	4.68381	8.34278	7.48316	8.81696	2.95845	2.8957	3.42717	7.62611
AKT1	207	ENSG00000142208	14	206.557	199.61	122.515	202.911	197.473	188.235	66.7171	66.5174	76.5619	59.598	63.8729	80.2253	59.2617	75.7179	77.1195	53.8486	74.0191	71.8253	159.045	146.873	139.885	182.02	151.201	174.195	248.822	269.521	232.739	219.272	193.266	205.913	101.402	97.2778	92.9006	96.3095	103.177	101.925	105.715	111.149	113.68	115.084	109.191	110.912	152.869	156.809	154.521	160.197
AKT1S1	84335	ENSG00000204673	19	21.6603	20.5414	12.1958	33.8185	28.4588	28.61	47.3476	51.0189	40.529	48.7465	52.6671	38.5365	17.9547	18.2329	20.6977	15.5168	18.5762	18.5599	6.29058	7.18346	6.9689	9.02854	7.4104	8.62963	16.9097	14.7683	13.5486	18.0307	15.0933	14.086	30.8591	37.1169	33.344	35.0464	42.1696	39.7195	14.0269	15.4414	18.1497	17.4653	16.3365	19.7332	17.0232	15.8036	15.7451	18.4861
AKT2	208	ENSG00000105221	19	164.376	161.07	108.029	161.06	164.636	168.254	181.971	178.267	173.262	167.999	176.553	170.358	72.8982	94.4959	95.1277	70.6804	101.683	89.2786	56.1404	57.7778	51.2531	71.8382	53.2029	66.0167	66.2297	68.0395	65.1772	73.0397	63.1176	65.5911	34.367	36.5305	38.9977	39.2432	43.4624	42.4101	60.4184	64.0426	69.1837	78.9835	78.5204	82.4316	95.0583	91.6807	100.878	123.176
AKT3	10000	ENSG00000117020	1	0	0.130421	0	0	0.0643865	0	61.7898	80.5526	71.4958	78.0626	99.3579	80.8687	24.8297	28.8939	28.1817	31.5596	34.6375	34.7558	0	0	0	0	0	0	4.22743	4.2195	5.79923	2.54671	2.99834	3.54837	0	0	0.128493	0.0545045	0.0615614	0	1.16321	1.13853	0.878213	1.32549	1.47555	0.699759	0	0	0	0
AKTIP	64400	ENSG00000166971	16	37.1218	45.9735	46.5546	29.3201	37.151	30.4265	30.5268	27.3387	28.687	34.4294	25.8355	37.8288	35.7389	21.0799	19.1191	37.6086	17.0901	17.8557	13.7681	10.5426	9.5664	11.8709	12.7782	11.2802	8.94264	10.3378	8.92979	13.141	12.2983	13.172	15.8954	14.0727	16.2544	20.1122	17.6066	16.9769	17.0376	17.7184	20.9795	20.5841	21.3955	18.8235	21.6791	18.6502	19.6193	24.1815
ALAD	210	ENSG00000148218	9	10.1889	11.0858	8.10992	16.7888	17.5775	15.0429	18.0669	19.4231	15.7683	21.4189	17.369	20.3297	8.06823	7.57179	9.47185	7.16667	8.91659	8.50033	23.9161	21.7054	20.1465	23.0172	17.6235	20.9577	21.4623	20.1481	20.2716	24.1938	22.5638	24.2472	14.1963	14.7764	15.8689	14.9887	13.9744	14.8628	32.2277	29.8865	26.0537	23.7808	26.6653	27.1507	19.6422	22.2331	21.3577	18.3413
ALAS1	211	ENSG00000023330	3	60.2071	61.4285	56.8313	49.322	59.6219	60.6259	53.1245	49.6885	52.3711	49.3146	48.0603	55.9068	52.5572	58.5753	57.2404	51.8104	53.5567	52.4103	65.1016	57.9328	51.6966	62.0294	59.4732	60.0376	33.711	35.813	30.3305	26.7914	22.7671	23.387	60.293	51.1896	52.1683	43.2766	43.5855	45.4852	35.17	30.9539	27.7125	28.615	25.0844	24.4216	105.292	114.944	114.388	108.165
ALAS2	212	ENSG00000158578	X	0	0	0	0	0	0	0.113272	0.133035	0.126653	0	0	0	0	0	0	0	0	0	0	0	0	0	0	0	0	0	0	0	0	0	0	0	0	0	0	0	0	0	0	0	0	0	0	0	0	0
ALB	213	ENSG00000163631	4	0	0	0	0	0	0	0.453087	0.199552	0.37996	0.852212	0.124509	0.386008	0.511367	0.726891	0.760086	0.986238	1.65757	1.25745	0.11869	0.258398	0.190061	0.222927	0.142508	0.0616402	0	0	0.0513206	0	0	0	0.0548119	0	0	0.109009	0	0	0.205272	0.0711584	0.0975793	0.0779699	0.31619	0.139952	0	0	0	0
ALCAM	214	ENSG00000170017	3	128.394	118.618	153.036	252.715	310.214	328.334	251.407	276.313	256.156	238.733	239.368	232.956	54.2617	51.9727	52.7383	52.4679	46.6978	48.2356	21.3049	21.0853	22.0471	31.99	29.8791	30.3886	1012.36	907.351	1063.88	202.922	185.745	145.214	0.548119	0.175909	0.513973	0.545045	0.615614	0.384382	362.374	352.448	369.533	463.999	482.822	453.584	100.054	74.3556	84.7355	96.5813
ALDH16A1	126133	ENSG00000161618	19	53.7233	44.278	20.12	50.3663	52.1531	56.6523	23.2774	20.0217	22.481	23.1233	21.291	24.8332	21.0797	22.2913	26.3692	19.133	26.2353	19.767	32.8772	40.8785	24.6446	29.7607	29.9741	39.7579	37.6133	33.3868	25.9682	40.5946	32.3211	28.7095	23.7335	18.1773	18.8885	22.0743	22.9624	22.8707	27.5065	27.8229	29.7617	39.1409	39.4183	33.5185	45.7347	42.2085	44.0565	43.8743
ALDH18A1	5832	ENSG00000059573	10	91.4863	87.7084	85.6803	88.362	88.6602	94.4583	125.052	131.305	135.266	111.867	113.178	112.007	156.649	135.989	139.564	140.177	143.008	135.301	290.375	276.279	265.452	221.645	218.464	214.446	175.276	195.996	173.104	165.485	162.825	169.408	314.127	302.095	290.074	273.94	259.358	258.305	165.655	175.904	143.832	107.287	101.391	96.7767	121.781	133.055	126.358	118.88
ALDH1A1	216	ENSG00000165092	9	0.071251	0.0652107	0	0.321316	0.19316	0.283829	127.091	145.341	258.879	89.4822	95.6849	145.525	0	0.121149	0.116936	0.0657492	0	0.0502978	233.582	223.204	200.641	263.444	245.541	230.103	86.8791	131.227	130.303	26.6895	28.0523	29.6235	242.488	223.053	222.55	324.901	301.097	305.648	4.99496	5.55035	2.63464	28.0692	19.2876	15.3247	171.251	170.65	204.388	285.303
ALDH1A2	8854	ENSG00000128918	15	0.142502	0.195632	0.371447	0.0803291	0.0643865	0.170297	1.30263	4.12408	8.8024	0.511327	4.23329	10.2935	0.227274	0.0605743	0.233873	0.460245	0.571576	0.301787	0.23738	0.361757	0.443475	0.222927	0.332518	0.184921	0.108396	0.0527438	0.0513206	0	0	0	0.219247	0.175909	0.128493	0.0545045	0	0	0.889513	0.853901	0.487896	0.0779699	0	0.0699759	0.145497	0.0981592	0	0
ALDH1A3	220	ENSG00000184254	15	0.071251	0	0	0.160658	0.19316	0.113532	504.286	484.58	221.39	282.025	219.571	131.05	134.66	279.066	277.782	127.751	254.809	242.134	7.35879	6.40827	6.90555	2.67512	3.04016	3.08201	0.75877	0.685669	0.82113	0.203737	0.355735	0.268816	86.1094	94.8737	92.9649	20.1667	21.9159	19.6675	28.5328	29.7442	18.8328	10.37	8.11554	10.9862	2.13396	2.45398	2.63246	0.579198
ALDH1A3-AS1	101927751	ENSG00000259583	15	2.99254	1.30421	1.6096	2.4902	3.15494	2.1571	3.73797	5.05533	4.49619	4.31787	3.61075	5.0181	2.61365	2.48355	2.86494	3.68196	2.51494	2.81668	9.6139	9.97416	9.24963	6.96647	6.27034	6.22566	3.63125	4.43048	4.05433	6.21398	4.42128	5.21503	5.75525	7.21228	7.77384	6.43153	7.57205	6.91887	13.8901	12.6662	8.68456	10.9158	8.53712	11.3361	23.2796	26.2085	28.5597	9.41197
ALDH1B1	219	ENSG00000137124	9	65.4084	59.8634	45.5022	63.3796	62.7768	61.4206	29.9604	31.0636	37.3627	26.0777	31.0026	28.8219	34.2616	35.5571	40.343	30.0474	36.5809	31.8385	100.293	92.1447	86.4777	81.1454	72.5839	69.3452	48.7238	56.0666	48.9599	74.4149	72.57	69.9997	28.831	27.2073	25.3774	31.2311	26.8408	28.8927	40.2333	40.9872	36.5922	55.1247	43.2126	45.9742	65.4254	70.6746	73.1626	94.5541
ALDH1L1	10840	ENSG00000144908	3	0.285004	0	0	0.160658	0.257546	0.283829	16.8209	15.9642	16.4016	19.6009	17.2444	19.3647	0.511367	0.302871	0.175405	0.0657492	0.400103	0.0502978	0	0	0	0	0	0	0.0541978	0.0527438	0	0.203737	0.152458	0.0537632	18.0331	16.0664	17.6678	10.6284	11.8198	11.9799	13.4795	15.0144	17.174	19.4145	19.1822	22.1824	132.5	150.429	148.411	97.6914
ALDH1L1-AS1	100874204	ENSG00000250218	3	0	0	0	0	0	0	0	0	0.0633266	0	0	0	0.113637	0	0	0	0	0	0	0.0516796	0	0	0	0	0	0	0	0	0	0	0	0	0	0	0	0	0	0	0	0	0	0	0	0	0	0.0482665
ALDH1L1-AS2	100862662	ENSG00000246022	3	0	0	0	0	0	0	0	0	0.0633266	0	0	0.0643347	0	0	0	0	0	0	0	0	0	0	0	0	0	0	0	0	0	0	0.548119	0.234546	0.77096	0.163514	0.123123	0.320318	0	0	0	0	0	0	0	0.0490796	0.0496691	0
ALDH1L2	160428	ENSG00000136010	12	0	0	0.185723	0.160658	0.128773	0.170297	4.02115	4.52319	5.12946	16.4761	4.73133	23.0961	0.511367	0.545169	0.175405	0.131498	0.457261	0.402383	13.412	13.3333	15.1415	15.2148	20.9011	21.4508	22.2753	23.1545	23.6075	51.9529	48.2276	48.7632	18.5264	25.6241	24.8634	52.3788	58.7296	61.9495	0.34212	0.0711584	0.195159	0.31188	0.210793	0.209928	2.42496	2.94478	2.13577	4.77839
ALDH2	217	ENSG00000111275	12	46.5269	56.8637	53.1169	30.6857	50.801	51.3731	5.72023	4.52319	4.68617	5.39734	2.80144	8.62084	51.4208	47.5508	46.833	52.7966	48.9269	46.9782	161.419	145.065	122.969	202.25	181.08	168.956	23.2509	18.5658	22.3245	35.3484	35.1162	28.7633	43.5206	36.6478	38.548	34.9919	29.6726	35.8116	92.0988	93.8579	81.4787	96.3708	93.6975	85.5805	72.4092	67.3372	71.2751	61.5881
ALDH3A1	218	ENSG00000108602	17	12.3977	12.064	8.7909	21.6085	24.2093	24.7499	0.226544	0.0665174	0.316633	0.113628	0	0.0643347	0	0	0	0	0	0	72.0449	68.7855	56.5114	260.936	168.112	180.606	5.14879	5.80182	4.10565	51.3417	45.28	43.0106	45.9871	46.7919	45.0369	57.5023	72.5193	70.5341	8.21089	7.54279	4.48865	6.23759	4.32126	5.24819	304.332	368.735	479.505	591.313
ALDH3A2	224	ENSG00000072210	17	158.177	160.288	164.613	151.019	160.451	152.416	56.1828	54.1452	61.8701	51.8713	58.021	56.6145	80.4551	73.3555	67.94	80.5428	69.1607	65.3369	175.127	159.173	151.605	220.753	210.911	210.132	101.621	106.648	100.794	148.932	150.425	151.29	136.207	140.727	143.912	152.613	152.118	156.956	136.643	129.651	118.071	138.007	133.327	126.796	438.723	445.888	511.989	664.244
ALDH3B1	221	ENSG00000006534	11	9.61889	10.0424	5.44788	9.15751	10.495	12.9426	29.2808	23.4141	20.3912	26.9867	15.5013	23.5465	0.39773	0.0605743	0.0584682	0.328746	0.285788	0.352085	3.91678	3.30749	3.4211	6.96647	6.60286	7.45847	107.258	110.92	80.9839	41.2567	38.7752	36.0213	45.3842	39.345	39.3832	49.8716	47.5254	45.8055	10.8794	11.5277	10.8313	6.31556	6.32379	5.17822	38.2173	43.779	46.3909	18.6309
ALDH3B2	222	ENSG00000132746	11	0.641259	0.652107	0.495262	0.88362	0.965798	1.07855	0.679631	0.798209	0.696593	1.47717	1.36959	0.96502	0	0	0	0	0	0	0	0.155039	0.126707	0.445854	0.0475026	0.246561	0.108396	0.263719	0.0513206	0	0.0508193	0.0537632	0.986613	0.879546	0.77096	0.708559	0.86186	1.53753	0	0	0	0	0	0	0.0969983	0.0490796	0.149007	0.096533
ALDH4A1	8659	ENSG00000159423	1	30.9229	31.6924	18.2628	27.9545	29.1671	27.0205	15.7448	16.6959	16.8449	18.9191	18.365	21.9381	8.23869	10.8428	10.6412	8.1529	10.4027	8.90272	20.0586	21.7054	19.1962	20.8437	18.1935	20.0331	29.05	28.7454	26.0709	26.1802	22.2589	23.5483	18.2523	14.7177	15.098	9.6473	12.1276	10.7627	27.5749	31.5943	26.9319	24.5605	20.4469	23.0221	39.9633	40.098	48.477	48.6527
ALDH5A1	7915	ENSG00000112294	6	32.633	30.1273	29.3443	35.9071	36.0564	37.1249	13.8758	14.6338	16.085	17.726	16.6219	24.4472	29.1479	20.1712	21.5163	26.4969	21.2055	21.1251	5.4004	6.30491	6.71549	5.29451	4.46524	3.94497	27.0989	23.9457	26.4814	26.6386	34.1506	30.3224	32.8323	35.5337	36.9418	29.4324	34.8438	34.0819	71.9137	65.1811	67.037	77.814	88.5331	85.0907	31.8154	32.8833	28.4107	36.2964
ALDH6A1	4329	ENSG00000119711	14	39.2593	42.5174	45.5641	45.9482	52.1531	55.1764	15.9713	14.7669	16.7182	19.0327	15.3768	18.5927	16.591	13.9321	13.4477	19.5933	14.0036	14.6367	121.361	118.811	114.163	74.7362	69.6863	68.6672	50.8918	50.0011	55.3236	65.6033	66.4717	69.6771	42.8081	40.635	41.1821	52.1063	48.9413	49.0087	52.4813	54.5073	48.7896	50.9923	61.13	54.3013	41.4668	47.1164	44.9008	42.1367
ALDH7A1	501	ENSG00000164904	5	80.5849	74.9271	70.6368	79.9274	76.2336	77.6557	15.1218	19.8222	21.6577	20.9076	28.5125	24.1255	43.5798	56.0312	51.8028	43.1315	50.413	53.4666	42.9658	41.0853	40.6097	33.3276	32.2067	34.0254	44.659	40.6655	45.0595	49.7118	53.6652	50.86	0	0.0586364	0.0642466	0.0545045	0	0	47.5547	45.2567	40.593	43.4292	48.5878	43.9449	30.7485	32.7852	29.1557	30.2631
ALDH7A1P1	541	ENSG00000251400	5	0.926263	0.97816	1.23816	0.803291	0.708252	0.908253	0.169908	0.26607	0.443286	0.454513	0.560289	0.450343	0.170456	0.42402	0.409277	0.394495	0.514419	0.301787	0.949521	0.568475	0.886951	0.111463	0.522528	0.739683	0.75877	0.8439	0.718489	0.713079	1.01639	0.860211	0	0	0	0	0	0	0.889513	0.925059	1.07337	0.935639	0.843173	0.629783	0.290995	0.392637	0.149007	0.386132
ALDH8A1	64577	ENSG00000118514	6	0.783761	0.456475	0.928616	0.722961	0.837025	0.68119	0.566359	0.864727	0.316633	0.511327	0.311272	0.128669	0.39773	0.545169	0.116936	0.197248	0.22863	0.502978	0.11869	0.0516796	0.316768	0.613049	0.380021	0.739683	0.270989	0.210975	0.102641	0.152803	0.101639	0.107526	0.0548119	0.175909	0.128493	0.327027	0.0615614	0.128127	0.957937	0.498109	0.683055	0.31188	1.15936	0.699759	0.484992	0.147239	0	0.096533
ALDH9A1	223	ENSG00000143149	1	75.4548	82.1654	78.9324	72.9388	79.1954	80.2669	65.1879	63.3246	71.0525	65.4499	58.2078	70.2534	37.2161	40.4636	41.6293	40.107	39.4959	34.9067	67.3567	61.3953	58.8555	64.4816	62.8459	57.0172	45.1468	47.6276	46.7531	59.5421	57.9849	60.7524	44.6169	39.8728	37.7128	46.0563	42.8467	48.4321	73.6927	74.3605	68.5006	79.3734	82.4201	73.9645	73.3307	76.1225	74.3546	77.7574
ALDOA	226	ENSG00000149925	16	5.84258	3.58659	6.12887	4.81974	5.7304	5.73335	6.11668	6.91781	6.9026	6.59044	6.59896	6.81947	2.67047	3.9979	3.8589	1.57798	3.54377	3.87293	5.10368	4.34108	3.10433	5.7961	4.75026	5.0545	5.31139	3.79755	2.30943	4.43128	4.31964	2.15053	7.8381	6.56728	7.77384	7.08559	7.14112	6.66262	4.03702	3.77139	3.3177	3.43068	5.05904	3.14892	8.05086	9.47236	8.39407	8.20531
ALDOB	229	ENSG00000136872	9	0.142502	0.0652107	0.123816	0	0.0643865	0.227063	0	0.0665174	0	0.0568141	0	0.0643347	0	0	0	0	0	0	1.36494	1.80879	1.7739	0.445854	0.522528	0.369841	0	0	0	0.0509342	0	0.107526	0.60293	0.234546	0.321233	0.490541	0.43093	0.256255	17.9271	16.2241	9.66035	15.438	12.226	10.7063	0.242496	0.294478	0.149007	0.917064
ALDOC	230	ENSG00000109107	17	6.55509	5.4777	4.7669	6.82797	8.17709	11.5802	1.52917	1.39687	1.07655	1.64761	2.67693	0.900685	1.98865	4.30077	5.78835	2.36697	3.71525	4.47651	4.33219	4.08269	3.86457	3.78976	4.51274	3.82169	19.8906	22.4688	21.8113	39.3212	42.3833	42.2579	55.3052	45.5019	48.8917	46.8739	45.5554	48.6884	18.7482	19.8532	18.9304	28.7709	21.6063	21.1327	40.5938	68.466	37.9472	37.6479
ALG1	56052	ENSG00000033011	16	28.9992	26.9972	19.0057	29.3201	30.0041	30.6535	42.2504	39.7774	45.9118	30.9069	38.5354	33.3253	12.841	21.0193	20.23	11.9006	19.3764	15.3408	31.9277	34.8837	29.1427	36.6157	30.8292	32.2995	33.4943	33.967	27.6105	29.5928	28.6113	28.387	55.2504	53.5937	53.1962	54.0685	46.7251	52.8525	27.917	28.9615	26.2488	34.4627	25.9276	29.04	50.7301	55.8526	57.3678	56.134
ALG10	84920	ENSG00000139133	12	19.5228	17.6069	23.8964	21.6888	20.2174	19.0733	13.1395	16.6959	14.7551	11.8173	14.8165	12.4166	19.0342	21.201	20.1715	21.5	22.4629	19.0629	21.4829	24.186	26.5452	22.2927	20.9011	22.6836	18.7524	12.553	20.2716	19.1003	22.3097	17.8494	32.7227	33.2469	33.1513	35.4824	36.4444	35.1709	26.0696	25.5459	24.2972	31.4998	32.6729	29.8797	25.4136	18.503	20.563	25.0986
ALG10B	144245	ENSG00000175548	12	25.5791	23.6063	27.3632	26.0266	21.8914	24.7499	18.5199	23.0816	21.721	18.4646	21.4155	22.0668	28.2956	24.1691	22.6272	32.7431	25.0922	19.7167	11.7503	12.9199	14.8881	13.6543	14.2033	10.8487	43.0331	23.1018	46.9584	48.3366	51.8357	37.7955	26.5838	28.8491	29.3607	27.8518	25.1171	27.0349	0.0684241	0.142317	0.390317	0.15594	0.421586	0	0.58199	0.147239	0.447022	0.193066
ALG11	440138	ENSG00000253710	13	27.4316	21.8456	26.4346	28.9988	25.8834	25.4311	11.1573	11.441	9.7523	11.6469	11.019	9.52153	19.4319	20.7164	18.1836	18.607	21.8342	19.5156	11.3349	11.5245	13.3043	13.5428	11.9231	12.8828	15.9342	13.5552	17.449	12.7336	14.9917	14.6236	13.3193	18.9982	17.3466	16.6784	18.53	17.1691	7.04768	4.69645	6.14749	5.06804	6.2184	6.15788	15.7137	15.2638	15.1491	14.6248
ALG12	79087	ENSG00000182858	22	14.1077	13.629	9.90524	19.1986	15.8391	16.4621	14.4422	14.8999	15.9583	11.0788	15.0655	14.6683	17.9547	14.9013	16.8388	15.2538	16.1184	14.9385	18.1002	16.3307	13.8111	17.667	13.9658	14.1156	22.7089	23.9984	21.1441	25.6709	22.1572	21.3978	15.7858	14.7177	15.8689	13.7351	15.5135	17.6175	17.0376	17.7896	18.4425	20.662	20.2361	18.4037	55.0465	52.417	54.6857	49.618
ALG13	79868	ENSG00000101901	X	42.3231	34.04	42.0973	41.8514	36.7647	27.4179	37.6629	40.4426	30.2701	38.5768	43.1422	30.2373	48.2958	40.1608	39.2906	54.8349	36.6952	37.1701	31.809	33.54	46.1848	34.1078	34.7719	41.1757	26.6111	24.3149	29.0988	27.097	28.8146	27.0429	36.3403	42.3355	41.1821	40.1153	49.5569	46.6383	43.5861	42.8374	42.447	48.2634	42.5802	44.4347	51.2151	42.5029	37.6988	40.3991
ALG14	199857	ENSG00000172339	1	6.76885	5.67333	5.20025	7.06896	6.76058	4.99539	12.29	11.441	14.8184	9.31751	10.0229	13.4459	4.26139	4.36135	5.08673	4.93119	6.28734	4.22502	10.5634	8.37209	9.31298	11.5365	10.8306	11.2802	13.4953	13.0805	14.2158	14.0578	13.4163	14.0322	13.8126	11.3755	13.2991	14.7162	12.1892	15.119	10.332	11.9546	10.441	15.6719	14.3339	13.5753	12.9493	12.4662	12.1689	13.1285
ALG14-AS1	101928098	ENSG00000230427	1	0	0	0	0	0	0	0	0	0	0	0	0	0	0	0	0	0	0	0	0	0	0	0	0	0	0	0	0	0	0	0	0	0	0	0.0615614	0	0	0	0	0	0	0	0	0	0	0
ALG1L	200810	ENSG00000189366	3	1.78128	1.76069	1.17625	1.04428	2.18914	1.58944	0.339815	0	0.316633	0.568141	0.249017	0.514677	0.113637	0.181723	0	0.131498	0.114315	0.251489	2.96725	3.15245	2.47079	2.89805	2.99266	3.14365	0.216791	0	0.102641	0.305605	0.304916	0.376342	5.70043	5.68773	6.55316	7.35811	8.31079	7.11106	0.34212	0.569267	0.195159	0.701729	1.58095	1.7494	0.775986	0.883433	0.794705	0.723998
ALG1L10P	106479037	ENSG00000254016	12	0	0	0	0	0	0.0567658	1.01945	0.931244	0.886573	0.795398	0.87156	0.900685	7.21596	10.5399	9.47185	4.86544	6.63028	5.18068	0	0.0516796	0	0	0.142508	0	0.0541978	0	0	0.0509342	0.0508193	0	0.0548119	0	0	0	0	0	1.16321	1.20969	0.683055	1.16955	1.37016	1.11961	1.89147	1.86502	1.58941	1.78586
ALG1L11P	106480789	ENSG00000249889	8	0	0	0	0	0	0	0	0.0665174	0	0.0568141	0	0	0.0568185	0.0605743	0.116936	0	0	0.0502978	0	0	0.0633536	0	0	0	0	0	0	0	0	0	0	0	0	0	0	0	0	0	0	0	0	0.0699759	0	0	0	0
ALG1L13P	106479038	ENSG00000253981	8	0	0	0	0.0803291	0	0	0.28318	0.0665174	0.126653	0.170442	0.0622543	0	0.454548	0.605743	0.935491	0.723241	1.08599	1.60953	0	0	0	0	0	0	0.0541978	0	0	0	0	0	0.0548119	0	0	0	0.0615614	0	0	0	0.0975793	0.0779699	0.210793	0.139952	2.57046	1.52147	2.38412	0.579198
ALG1L2	644974	ENSG00000251287	3	0.213753	0.456475	0.123816	0.321316	0.128773	0.454127	0.169908	0.26607	0.18998	0.284071	0.124509	0.0643347	0.511367	0.726891	0.584682	0.394495	0.685891	0.301787	1.1869	1.03359	1.33043	1.72768	0.997554	0.986244	0.0541978	0	0	0	0.0508193	0.0537632	1.97323	2.11091	2.31288	1.63514	1.66216	2.37035	0.547392	0.640426	0.780634	0.701729	0.31619	0.629783	0.921484	1.07975	0.447022	0.482665
ALG1L3P	100132066	ENSG00000251087	4	0	0.0652107	0	0	0	0	0	0	0	0	0	0.0643347	0	0	0	0	0.0571576	0.0502978	0	0	0	0	0	0	0	0.0527438	0	0	0	0	0	0	0	0	0	0	1.9843	1.7078	1.07337	2.26113	1.47555	2.44916	1.16398	1.03067	0.943713	1.0136
ALG1L5P	647415	ENSG00000226943	7	0	0	0	0	0	0	0	0	0.18998	0.113628	0	0	0.0568185	0.121149	0.0584682	0	0	0	0	0.103359	0.190061	0.501586	0.617533	0.431482	0.0541978	0	0.102641	0	0	0	0.60293	1.05546	0.706713	0.163514	0.615614	0.576573	0.34212	0.355792	0.195159	0.389849	0.421586	0.629783	0.872985	1.12883	1.04305	0.337866
ALG1L8P	645015	ENSG00000227620	11	0.071251	0	0	0	0	0	0	0	0	0.0568141	0.0622543	0	0	0.0605743	0	0	0	0	0.0593451	0	0	0	0	0	0	0.0527438	0	0	0.0508193	0	0	0	0	0	0	0.0640636	0	0	0	0.0779699	0	0	0	0	0.149007	0.0482665
ALG1L9P	285407	ENSG00000248671	11	0.356255	0.130421	0.185723	0.160658	0.19316	0.454127	1.07608	1.06428	0.886573	0.852212	0.933815	0.83635	1.25001	1.33263	1.57864	0.788991	1.65757	0.905361	0.830831	1.08527	1.20372	1.00317	0.522528	0.801323	0.812967	1.37134	1.18037	1.52803	1.21966	1.45161	1.20586	1.52455	1.34918	1.14459	1.72372	1.72972	0.478968	0.782742	1.17095	1.09158	0.737776	1.32954	0.436492	0.343557	0.0993382	0.193066
ALG2	85365	ENSG00000119523	9	45.8144	50.9947	44.8831	37.835	44.3623	46.0371	24.8065	19.8222	27.4204	19.9986	19.4233	23.8038	46.1367	34.7091	34.2039	55.2293	42.3538	36.3653	34.7762	34.832	28.7626	34.5537	32.1117	29.4024	65.9588	59.8642	62.4572	48.5403	48.2784	38.7633	22.9114	23.3959	19.531	21.1477	23.024	18.5785	29.9013	29.8865	31.0302	30.954	31.4082	28.6201	52.6216	51.0919	51.0101	54.4929
ALG3	10195	ENSG00000214160	3	20.164	16.8896	11.6387	18.8773	17.2556	15.7241	44.1194	38.048	38.8192	31.9295	36.4188	34.6764	26.4206	35.436	37.6535	23.9985	34.6947	31.8888	55.4283	59.0181	52.2034	68.3828	57.9056	59.9143	15.2296	18.2493	16.3713	20.2209	17.8376	16.7741	38.6972	35.5923	37.777	35.1554	39.7071	37.0929	21.6904	24.9766	22.2481	34.2288	32.5675	28.5502	45.0072	47.6563	50.1658	59.4161
ALG3P1	442131	ENSG00000251568	5	0	0	0	0	0	0	0	0.0665174	0	0	0.0622543	0.0643347	0.0568185	0.0605743	0	0	0.114315	0	0	0	0	0	0	0	0	0	0	0.0509342	0	0	0.0548119	0	0.0642466	0	0.0615614	0.0640636	0	0	0	0	0	0	0	0	0	0.0482665
ALG5	29880	ENSG00000120697	13	37.6205	40.4306	46.8023	42.976	39.7909	40.9849	19.0863	16.4298	20.8345	16.5897	18.5518	15.2473	55.0572	64.1482	61.9763	59.3058	62.7591	62.5705	27.8328	24.7028	28.9526	26.7512	27.884	27.9847	28.3997	30.4332	33.2558	35.3993	32.5752	34.1396	31.6264	27.9696	29.9389	34.5014	31.7657	32.8647	41.1913	37.8563	39.0317	41.7139	41.3155	38.3468	54.1251	53.006	49.6194	56.5684
ALG6	29929	ENSG00000088035	1	18.8103	17.2808	21.9773	20.8052	18.994	19.1868	25.6561	26.8065	28.0537	20.7372	26.8939	22.3885	17.9547	20.5347	22.101	18.6728	20.5196	18.6605	29.7912	30.7494	31.7402	27.7544	25.8414	27.1833	29.6462	21.8887	31.2029	33.4638	38.5719	31.4515	22.8565	23.5718	24.8634	25.8896	26.0405	25.0489	17.4481	20.0667	17.2715	23.9368	25.506	20.9228	26.432	20.8588	22.5994	23.6023
ALG8	79053	ENSG00000159063	11	47.0969	47.0821	52.1882	50.8483	47.8392	54.1546	49.0467	48.3582	52.4344	36.1338	45.8192	34.5477	52.614	66.0866	56.071	54.5061	69.1607	59.5526	65.7543	55.1421	61.0096	58.6298	54.4854	52.8257	55.7696	58.5983	58.8134	53.4809	55.4947	58.118	54.8667	50.0169	50.6906	51.5613	53.9278	55.5432	43.1756	46.8222	42.6421	50.6804	46.9015	48.2134	67.3168	64.6378	62.7817	70.9035
ALG9	79796	ENSG00000086848	11	5.70008	4.76038	5.94315	5.46238	5.08653	3.74654	4.13442	4.5897	5.0028	5.28371	6.10092	4.24609	19.6024	13.2658	13.5646	20.974	15.0896	14.6367	9.37652	8.99225	11.1502	9.47439	7.83792	9.67751	6.17855	5.22163	5.43998	7.07986	6.96225	6.45158	7.50922	8.91274	10.7934	8.06667	10.527	10.8908	6.02132	5.19456	5.85476	5.76977	8.85331	8.18718	20.6606	22.8711	18.5762	21.913
ALK	238	ENSG00000171094	2	0	0	0	0	0	0	0	0.0665174	0	0.0568141	0	0	0	0	0	0	0	0	0	0	0	0	0	0	0	0	0	0	0	0	0	0	0	0	0	0	0	0	0	0	0	0	0	0	0	0
ALKAL1	389658	ENSG00000196711	8	0	0	0	0	0	0.0567658	0	0	0	0	0	0	0	0	0	0	0	0	0	0	0	0	0	0	0	0	0	0	0	0	0	0	0.0642466	0.0545045	0	0.0640636	0	0	0	0	0	0	0	0	0	0
ALKAL2	285016	ENSG00000189292	2	0	0	0	0	0	0	0	0	0.0633266	0	0	0.0643347	0	0.0605743	0.0584682	0	0	0	0	0	0	0	0	0	1.40914	0.949388	1.33434	2.13924	1.88032	1.45161	0	0	0	0.0545045	0.123123	0.128127	0	0	0	0	0	0	0	0	0	0
ALKBH1	8846	ENSG00000100601	14	17.7415	20.9326	16.6532	19.3593	16.3542	17.0865	12.5165	11.6406	13.1086	10.6242	12.5131	11.9019	17.5569	12.9023	13.4477	17.6865	11.1457	11.0655	21.661	19.2765	18.0558	19.5618	19.3335	17.3825	24.66	25.6862	23.8641	23.9391	22.8687	24.0859	11.1816	10.2027	10.8577	10.6284	10.4039	10.7627	12.0426	10.1757	11.2216	12.0853	12.226	10.2865	13.6768	13.4969	12.9636	14.8178
ALKBH2	121642	ENSG00000189046	12	15.1052	11.8031	10.71	9.80014	11.332	9.76372	25.3163	21.9508	30.1435	16.7602	17.5557	23.3535	28.7502	25.7441	26.4861	25.5107	27.7214	26.2052	15.4891	14.832	14.4446	14.4345	14.4408	13.5608	26.1776	27.9542	24.018	24.6012	23.9867	21.8279	18.4716	15.0109	17.0254	16.7329	16.9909	17.4253	17.2429	17.7184	18.8328	21.7536	20.8685	21.4826	16.3442	14.773	16.1921	19.017
ALKBH3	221120	ENSG00000166199	11	26.8616	28.6275	25.4441	18.3954	20.7968	21.8548	2.26544	1.39687	1.39319	2.44301	1.68087	1.80137	18.2388	14.5984	13.0384	19.133	16.8615	15.5923	0.0593451	0	0	0.0557317	0	0	18.3731	16.6143	20.015	18.7947	17.3802	20.3225	23.0758	20.1123	19.8522	19.1311	17.4834	18.7706	22.3062	22.0591	20.5892	20.8959	19.2876	19.8732	0	0	0	0
ALKBH3-AS1	100507300	ENSG00000244926	11	0	0	0.0619078	0	0.0643865	0	0	0	0	0	0	0	0	0	0	0	0	0	0	0	0	0	0	0	0	0	0	0	0	0	0.0548119	0	0	0	0	0	0	0	0	0	0	0	0	0	0	0
ALKBH4	54784	ENSG00000160993	7	10.9014	9.52076	6.56222	11.4067	10.6882	12.2047	8.94847	7.58299	11.0188	8.23805	9.4004	8.87818	8.06823	8.7227	9.41338	9.00764	10.0597	9.60688	12.6998	11.7829	9.05957	10.5333	11.4006	9.49259	14.6876	13.1332	14.4211	16.4518	14.5851	13.0107	11.8942	10.4959	11.8214	12.7541	11.6967	12.8768	10.332	10.8872	9.07487	12.7871	11.2774	10.7763	13.5798	15.0184	14.0563	15.7349
ALKBH5	54890	ENSG00000091542	17	77.3786	68.0147	54.8503	73.5011	68.3141	74.42	40.2681	45.4979	46.9884	39.3154	40.154	46.7713	88.921	67.1769	67.5308	81.3318	67.1602	63.8782	59.2857	62.4806	53.0903	61.8622	57.8106	62.873	89.86	88.0821	73.7477	102.632	84.6142	74.5696	59.5257	56.5255	57.3722	54.668	61.8692	60.9886	72.5979	80.2667	71.428	80.0751	79.0474	79.4926	105.971	121.816	111.557	115.212
ALKBH6	84964	ENSG00000239382	19	1.71002	2.02153	1.05243	2.81152	2.06037	1.93004	1.52917	1.79597	2.21643	1.98849	1.92988	1.93004	1.19319	0.969189	1.63711	1.38073	1.65757	1.35804	0.771486	0.878553	0.760244	0.390122	0.285015	0.678042	2.05952	1.63506	1.59094	1.83363	2.74424	1.66666	1.31548	1.70046	1.47767	1.14459	1.9084	1.85785	0.957937	1.49433	1.36611	1.16955	1.47555	0.979663	1.01848	0.932512	1.24173	0.917064
ALKBH7	84266	ENSG00000125652	19	10.1176	10.8902	4.45736	8.43455	10.6882	9.70696	9.79801	7.71602	14.3118	10.0561	9.15138	15.0543	13.0683	14.0532	14.7925	11.4404	11.1457	10.5625	15.6671	23.1008	12.4807	12.5954	15.1533	16.7045	54.6856	44.3575	41.2618	49.2025	39.4358	34.3547	15.8954	11.0823	13.2348	12.9721	12.3738	14.094	19.4324	22.5572	23.9069	17.3873	23.1872	18.7535	7.22637	8.14721	7.79805	8.30184
ALKBH8	91801	ENSG00000137760	11	17.3852	16.8244	18.6961	15.6642	16.0966	14.7591	11.3838	13.6361	14.0585	11.7037	10.272	13.0599	67.2163	37.4349	39.466	73.3761	34.9233	37.3713	21.4236	20.1034	19.9564	19.8405	19.3335	19.1701	16.151	15.3484	20.0664	16.6555	16.1097	17.1505	9.92095	10.9064	10.408	8.4482	9.97295	9.09704	17.3113	17.5761	19.4183	20.8959	23.8196	20.363	24.6861	25.865	25.0332	26.6914
ALLC	55821	ENSG00000151360	2	0	0	0	0	0	0	0.0566359	0	0	0	0	0	7.0455	8.29868	8.06861	9.46789	10.2312	10.6128	0	0	0	0	0	0	0	0	0	0.0509342	0	0.0537632	0	0	0	0	0	0	0	0	0.0975793	0	0	0	0	0	0	0
ALMS1	7840	ENSG00000116127	2	92.27	70.5579	92.1188	105.874	94.9057	82.0266	92.7696	112.414	97.4597	104.481	119.466	98.4964	129.887	111.093	108.225	127.159	111.457	105.676	82.2523	76.3824	94.1435	69.8318	75.1016	84.4471	179.07	188.612	199.791	208.728	222.995	264.999	99.8124	128.414	125.859	109.118	125.893	123.451	92.4409	87.169	84.4061	103.7	99.5998	111.682	103.158	112.785	93.5269	108.31
ALMS1-IT1	100874291	ENSG00000230002	2	1.85253	2.34758	3.2192	1.9279	1.86721	2.1571	4.24769	4.78926	4.62284	4.31787	7.47052	4.18175	3.75002	2.96814	2.51413	2.76147	2.85788	2.76638	1.48363	0.568475	1.45713	1.28183	1.61509	1.47937	2.22211	1.05488	2.82263	2.24111	3.20162	2.58063	3.28871	4.3391	4.94699	3.43378	4.61711	4.35633	0.615817	1.99244	0.780634	1.32549	1.47555	1.46949	2.03696	1.9141	1.58941	2.99252
ALMS1P1	200420	ENSG00000163016	2	0	0.130421	0.185723	0.401645	0	0.113532	0.339815	0.133035	0.253306	0.454513	0.311272	0.450343	0.454548	0.242297	0.175405	0.131498	0.114315	0.150893	0.0593451	0	0	0	0.0475026	0.0616402	0.0541978	0.369206	0.153962	0.254671	0.152458	0.0537632	0.219247	0.527728	0.256987	0.327027	0.307807	0.640636	0.136848	0.0711584	0.292738	0	0.421586	0.279904	0	0.0490796	0	0.0482665
ALOX12	239	ENSG00000108839	17	0	0	0	0	0	0	0	0	0	0	0	0	0	0	0	0	0	0	0	0	0	0	0	0	0	0	0	0	0	0	0	0.0586364	0.0642466	0	0.0615614	0.0640636	0	0	0	0	0	0	0	0	0	0.0482665
ALOX12-AS1	100506713	ENSG00000215067	17	1.21127	1.49985	0.866709	2.40987	1.99598	1.9868	4.13442	5.78702	3.03968	4.8292	6.34994	3.28107	1.25001	1.99895	1.98792	1.57798	2.17199	1.81072	3.32332	3.77261	5.51177	3.73403	2.85015	3.82169	1.57174	1.6878	2.15547	2.24111	2.28687	2.90321	2.08285	2.63864	1.73466	2.18018	3.01651	2.62661	5.88447	4.98109	7.41602	7.32917	6.113	6.92761	1.93997	2.25766	2.03643	2.41333
ALOX12B	242	ENSG00000179477	17	0.783761	0.652107	0.371447	1.52625	1.15896	0.794722	0.28318	0.465622	0.443286	0.568141	0.249017	0.450343	0.738641	0.42402	1.1109	0.460245	0.285788	0.553276	0.0593451	0	0	0	0	0	0.75877	0.8439	0.667168	0.713079	1.06721	0.698922	0.219247	0.527728	0.321233	0.272523	0.184684	0.128127	1.43691	1.99244	1.36611	0.935639	1.26476	1.25957	1.35798	1.42331	1.4404	1.11013
ALOX12P2	245	ENSG00000262943	17	0	0	0	0	0	0	4.4176	7.05085	4.68617	6.13592	7.65728	5.14677	0.0568185	0	0	0	0.0571576	0.0502978	0	0.103359	0	0	0.0475026	0.12328	0	0	0.102641	0	0.0508193	0	0.0548119	0	0	0	0	0	1.77903	1.35201	2.63464	1.48143	0.948569	2.44916	3.58894	5.00612	3.57617	3.37866
ALOX15	246	ENSG00000161905	17	0	0	0.123816	0.0803291	0.0643865	0.283829	0	0.0665174	0	0.0568141	0.124509	0	0.0568185	0	0	0	0	0	0.0593451	0	0	0	0	0	0	0	0	0	0.0508193	0.0537632	0.822178	0.645001	0.77096	0.763063	0.738737	0.448446	0	0	0	0	0	0	0.0484992	0	0.0496691	0.241333
ALOX15B	247	ENSG00000179593	17	0	0.0652107	0	0.0803291	0	0	0.0566359	0.0665174	0	0	0	0	0.0568185	0	0	0	0	0	0	0	0	0	0	0	0.0541978	0.0527438	0.0513206	0.203737	0	0	0	0	0	0	0.0615614	0	14.5059	12.4527	13.3684	14.6583	16.7581	17.7039	0	0	0.0496691	0.0482665
ALOX15P2	642959	ENSG00000188101	9	0	0	0	0	0	0	0	0	0.0633266	0	0	0	0	0	0	0	0	0	0	0	0	0	0	0	0	0	0	0	0	0	0	0	0	0	0	0	0	0	0	0	0	0	0	0	0	0
ALOX5	240	ENSG00000012779	10	7.19635	7.49923	6.25268	4.4181	4.3139	3.51948	0.113272	0.0665174	0.253306	0	0	0.193004	0	0	0	0	0	0	14.3615	14.3669	12.9875	24.522	22.6587	21.6357	0	0	0	0	0	0	0.274059	0.175909	0.38548	0.0545045	0	0	28.2591	29.0326	25.273	11.6175	8.53712	9.79663	2.08546	1.66871	1.58941	0.1448
ALOX5AP	241	ENSG00000132965	13	0.427506	0.260843	0.309539	0	0.0643865	0	0.0566359	0.0665174	0.126653	0.0568141	0.124509	0	0	0	0	0	0	0	0	0	0	0	0	0	0.0541978	0	0	0	0	0	0	0	0	0.0545045	0	0	0	0	0	0	0	0	0	0	0	0
ALOXE3	59344	ENSG00000179148	17	0.356255	0.391264	0.185723	0.0803291	0.257546	0.170297	0.169908	0.399105	0.18998	0.568141	0.43578	0.321673	0.454548	0.363446	0.584682	0.525994	0.857364	0.352085	0	0.0516796	0	0	0	0.0616402	0.108396	0.0527438	0.307924	0.35654	0.254097	0.16129	0	0.0586364	0	0.109009	0.0615614	0.128127	0	0	0.0975793	0.0779699	0	0.0699759	0.145497	0.0981592	0	0.0482665
ALPG	251	ENSG00000163286	2	0.142502	0.260843	0.247631	0.321316	0.450706	0.170297	0.0566359	0.53214	0.126653	0.113628	0.124509	0.257339	0.0568185	0	0	0	0	0.0502978	0	0	0	0	0	0	0.108396	0.0527438	0.256603	0.0509342	0	0	5.75525	4.57364	5.84644	24.091	22.2852	21.8457	27.8486	31.9501	23.3214	34.6186	24.5574	24.0717	0.242496	0.0981592	0.248345	0
ALPI	248	ENSG00000163295	2	0.213753	0.0652107	0.247631	0.562303	1.03018	0.567658	0	0	0	0	0	0	0	0.302871	0.0584682	0	0	0	0	0	0	0	0	0	0.0541978	0	0	0	0	0	0.986613	0.469091	0.835206	4.8509	3.26275	2.24223	0	0	0	0	0	0	0	0	0.0496691	0.096533
ALPK1	80216	ENSG00000073331	4	8.62137	10.1077	10.6481	6.98863	7.91954	6.6416	21.0686	21.0195	19.4413	23.9187	19.1743	20.1367	0.284093	0.302871	0.233873	0.525994	0.400103	0.402383	18.0409	17.2093	21.857	16.4966	18.0985	19.2934	9.53882	12.3948	10.7773	5.19529	6.96225	7.15051	11.072	13.545	14.5197	11.6095	13.9744	13.133	69.2451	63.4021	57.7669	54.423	53.1199	57.1703	29.439	26.3557	27.4173	16.2658
ALPK2	115701	ENSG00000198796	18	1.42502	2.60843	1.85723	1.28526	1.80282	1.75974	9.11838	17.7602	15.325	19.8849	20.0459	23.8038	0.170456	0	0.0584682	0.591743	0.0571576	0	0.0593451	0	0.0633536	0	0	0	2.22211	2.26798	2.25811	0.0509342	0	0.107526	0	0	0	0	0	0	0	0.0711584	0.0975793	0	0	0.0699759	0.0969983	0.0490796	0.0993382	0
ALPK3	57538	ENSG00000136383	15	0.783761	0.652107	0.247631	1.12461	0.386319	0.510892	6.96622	6.45219	3.60962	7.27221	6.22543	2.89506	0.284093	1.09034	0.877023	0.328746	0.800207	0.402383	1.30559	1.24031	1.14037	1.17037	0.997554	1.72593	1.19235	1.31859	1.28302	1.47709	0.813109	1.29032	3.01465	3.16637	3.01959	1.36261	1.84684	2.8188	0.273696	0.711584	0.292738	0.857669	0.421586	1.11961	2.03696	2.4049	2.38412	0.386132
ALPL	249	ENSG00000162551	1	0	0	0	0.0803291	0	0.0567658	0.113272	0.133035	0.37996	0.227256	0.249017	0.321673	0	0	0	0	0	0.0502978	0	0	0	0	0	0	0	0.158231	0.153962	0.152803	0.101639	0.0537632	0	0	0	0.0545045	0	0	0	0	0	0	0	0	0	0	0	0
ALPP	250	ENSG00000163283	2	4.56006	3.84743	2.22868	4.9804	5.21531	4.37097	0.0566359	0.399105	0.253306	0	0.43578	0.514677	1.19319	1.81723	1.57864	0.197248	0.400103	0.352085	0	0	0	0	0	0	2.27631	1.95152	1.07773	0	0	0.0537632	8.27659	5.04273	5.07548	16.6239	17.1141	17.2331	4.72126	6.40426	5.26928	6.70541	4.42666	6.22786	0	0	0.0496691	0
ALS2	57679	ENSG00000003393	2	93.9801	84.513	92.8616	118.405	108.363	103.768	40.5513	42.6377	45.0886	42.9515	48.8696	43.6832	72.0459	68.6912	61.1577	71.4037	64.9882	65.1357	28.8417	32.1964	33.3874	36.0027	34.0118	36.4294	57.9375	57.8072	63.3296	31.1717	29.9834	33.0106	79.1483	93.9356	96.4984	66.768	81.5689	79.4389	50.3601	52.7284	47.7163	46.7819	45.4259	49.8228	45.3467	39.8036	41.573	36.1516
ALS2CL	259173	ENSG00000178038	3	25.0091	28.3666	17.8913	28.7578	29.6178	21.9116	19.9925	18.1593	18.8713	19.3168	16.9332	22.3241	1.64774	1.09034	1.34477	1.64373	1.08599	1.40834	26.7053	34.677	30.7265	41.0185	33.2518	44.196	0.162593	0	0.0513206	0.152803	0	0.0537632	12.0038	15.5387	15.8689	16.7874	19.8228	19.9238	27.917	27.6806	28.2004	20.818	21.2901	22.3923	34.5799	33.6195	36.8048	37.0687
ALX1	8092	ENSG00000180318	12	0	0	0	0	0	0	0	0.0665174	0	0.0568141	0	0.0643347	0	0.0605743	0	0	0	0	0	0	0	0	0.0950051	0	4.49842	5.9073	4.67018	9.2191	10.2147	10.3763	2.02804	1.99364	2.56987	3.70631	3.13963	2.17816	0	0	0	0	0	0	0	0	0	0
ALX3	257	ENSG00000156150	1	0	0	0	0	0	0	0	0.0665174	0	0.0568141	0	0	0	0	0	0	0	0	0	0	0	0	0	0	0	0	0	0	0	0	0	0	0	0	0	0	0	0	0	0	0	0	0	0	0	0
ALX4	60529	ENSG00000052850	11	0	0	0	0	0	0	0.169908	0.0665174	0.0633266	0	0.124509	0.128669	0	0	0	0	0	0	0	0	0	0	0	0	4.76941	4.37773	3.95169	6.92706	5.38685	6.18277	0	0	0	0	0	0	0	0	0	0	0	0	0	0	0	0
ALYREF	10189	ENSG00000183684	17	81.5111	76.2965	51.1358	67.1551	64.1934	65.5645	35.0576	36.1855	41.9222	26.4754	37.4148	29.9799	104.148	142.41	140.85	101.78	145.923	152.754	59.4638	59.0181	44.601	57.4594	54.8655	57.8802	105.415	100.477	83.7552	120.205	109.211	88.7093	28.8858	28.7905	30.3244	28.7239	31.7657	28.3802	49.539	50.4513	59.3282	64.2472	56.071	61.4388	103.691	101.938	104.603	131.333
AMACR	23600	ENSG00000242110	5	3.6338	3.19532	1.36197	4.49843	3.7988	4.42773	5.55032	3.85801	4.36954	4.37469	2.98821	2.83072	1.59092	1.21149	1.34477	1.31498	1.82904	1.65983	1.24625	1.29199	0.823597	0.501586	1.09256	0.986244	2.65569	2.37347	1.38566	2.95419	1.77868	1.6129	1.64436	1.34864	1.47767	2.4527	2.95495	2.49848	3.21593	4.12719	3.3177	3.27474	3.89967	3.21889	0.678988	0.539876	0.347684	0.289599
AMBN	258	ENSG00000178522	4	0	0	0	0	0	0	0.0566359	0	0.0633266	0.0568141	0	0	0	0	0	0	0	0	0	0	0	0	0.0475026	0	3.63125	2.95365	4.00301	14.5672	7.67372	7.47308	0	0	0	0	0	0	0	0	0	0	0	0	0	0.0490796	0	0.0482665
AMBP	259	ENSG00000106927	9	0	0	0	0	0	0	1.98226	1.59642	1.07655	1.87487	1.24509	1.28669	0	0	0	0	0	0	0.178035	0.155039	0.0633536	0.222927	0.142508	0.184921	0.108396	0.263719	0.256603	0.152803	0.152458	0.376342	0.548119	0.351819	0.38548	0.763063	0.86186	0.7047	0.136848	0.142317	0.0975793	0.857669	1.26476	0.979663	1.06698	1.32515	0.943713	1.97893
AMBRA1	55626	ENSG00000110497	11	70.8235	65.2107	50.3929	65.3878	56.467	59.0365	82.1221	79.1558	78.0817	59.4844	61.943	55.0061	42.3866	39.7367	42.6818	39.5153	38.5814	36.5162	79.5818	76.3307	75.5175	50.7716	45.6025	51.4079	53.981	55.9611	53.5787	45.3315	39.7407	46.3439	324.541	382.485	380.212	247.232	300.666	296.358	34.212	34.4407	35.2261	36.4119	33.7269	36.6674	73.8642	70.0857	75.5467	51.5486
AMD1	262	ENSG00000123505	6	208.552	206.066	241.502	195.682	201.465	199.702	192.562	149.797	154.644	144.592	159.994	109.884	191.422	213.706	195.81	196.722	215.198	202.046	232.692	215.245	213.438	230.061	227.3	215.987	141.185	118.146	146.982	162.888	163.333	137.15	162.791	155.152	151.044	183.462	177.051	180.083	161.481	165.941	167.739	206.698	200.253	176.199	213.736	193.275	194.256	271.451
AMD1P1	100133024	ENSG00000228339	10	0	0	0	0	0	0	0	0	0	0	0	0	0	0	0	0	0	0	0	0	0	0	0	0	0	0	0.0513206	0	0	0.0537632	0	0	0	0	0	0	0	0	0	0.0779699	0	0	0	0	0	0
AMDHD1	144193	ENSG00000139344	12	0.356255	0.195632	0.371447	0.240987	0.450706	0.794722	0.339815	0.598657	1.45651	0.511327	0.684797	1.4797	3.52275	1.57493	1.75405	2.56422	1.37178	1.71013	2.07708	2.06718	1.39378	2.84232	1.61509	1.84921	1.02976	0.8439	0.923771	0.764013	0.76229	0.806448	0.328871	0.0586364	0.321233	0.163514	0.246246	0.0640636	0.615817	0.284634	0.780634	1.16955	1.26476	0.909687	0	0	0	0
AMDHD2	51005	ENSG00000162066	16	9.33388	6.52107	3.2192	11.8084	8.94973	9.1393	15.6881	15.3655	18.808	14.4308	15.0655	17.499	9.94325	15.3859	15.8449	9.92813	19.5479	12.8259	18.1596	18.5013	14.9515	16.4966	13.9183	18.3071	13.5495	12.5003	10.2128	16.6555	13.3147	13.2257	11.4009	13.1932	12.0784	11.3914	14.036	14.6706	9.23725	8.11206	10.3434	9.43436	10.2235	10.6363	17.8477	16.1963	20.3147	16.5072
AMELX	265	ENSG00000125363	X	0	0	0	0	0	0.0567658	0	0	0	0	0	0	0	0	0	0	0	0	0	0	0	0	0	0	0	0	0	0	0	0	0	0	0	0	0	0.128127	0	0	0	0	0	0	0	0	0	0
AMER1	139285	ENSG00000184675	X	14.2502	11.5423	11.0815	14.6199	13.3924	14.7591	27.9215	28.1369	24.3174	21.9871	27.3919	20.2654	52.7276	40.4636	35.6656	48.0627	35.6092	34.3534	14.8363	14.4186	15.2682	15.2148	16.5784	17.9373	44.2254	44.463	43.1606	46.1464	45.5341	49.5159	15.7858	18.4118	18.3103	18.695	23.5165	22.8067	15.9428	16.4376	16.3933	18.4789	17.812	20.293	13.4343	13.0552	13.4107	20.465
AMER2	219287	ENSG00000165566	13	0	0	0	0	0	0.0567658	0	0	0	0	0	0	0	0	0	0	0	0	0	0	0	0	0	0	0.0541978	0	0	0	0	0	0	0	0	0	0	0	0	0	0	0	0	0	0	0	0	0
AMER3	205147	ENSG00000178171	2	0	0	0	0	0	0	0.0566359	0.0665174	0	0	0	0	0	0	0	0.0657492	0	0.0502978	0	0	0	0	0	0	0	0	0	0	0	0	0	0	0	0	0	0	0	0	0	0	0	0	0	0	0	0
AMFR	267	ENSG00000159461	16	125.331	135.769	112.115	119.61	129.739	126.815	154.163	155.518	166.042	153	136.959	178.85	158.126	158.402	164.997	146.292	154.726	126.7	62.075	61.7054	53.5338	65.2061	56.7656	55.9077	73.7632	78.1663	71.7462	79.6611	72.3667	73.1717	42.2051	38.3482	41.3106	34.9919	32.3197	33.5053	69.5188	77.8473	72.599	67.7558	67.6646	67.1769	132.839	123.877	129.189	136.884
AMH	268	ENSG00000104899	19	0.855012	0.130421	0.123816	0.722961	0.386319	0.737956	0.96281	1.33035	1.32986	1.36354	2.24115	2.63772	0.681823	1.39321	0.584682	1.18349	0.97168	0.905361	2.3738	4.28941	2.21738	2.11781	2.32763	4.00661	2.5473	1.10762	1.02641	1.22242	1.52458	0.806448	0.822178	0.703637	0.513973	0.872072	0.43093	1.02502	3.6949	4.2695	6.34265	5.22398	4.32126	5.5281	6.20789	4.12269	4.8179	6.22638
AMHR2	269	ENSG00000135409	12	0	0	0	0	0	0	0.0566359	0	0	0	0	0	0.0568185	0	0.0584682	0	0.0571576	0	0	0	0	0	0	0	0.0541978	0	0.153962	0.0509342	0	0	0	0	0.0642466	0	0	0	0	0	0	0	0	0	0.0484992	0	0.0496691	0
AMIGO1	57463	ENSG00000181754	1	0.356255	0	0	0	0	0.0567658	4.07779	4.78926	5.9527	5.68141	4.23329	7.39848	15.966	7.63236	9.23797	16.3716	7.25902	8.39974	2.90791	2.06718	2.47079	1.33756	2.23262	2.21905	0.48778	0.263719	0.564527	0.203737	0.0508193	0.322579	4.33014	3.98728	4.69	5.39595	5.35584	5.38135	4.72126	4.55414	3.61043	4.28834	3.58348	4.61841	5.5774	5.88955	6.70533	6.37118
AMIGO2	347902	ENSG00000139211	12	342.504	366.354	333.992	380.92	474.4	412.574	3.39815	5.98657	3.54629	6.0223	5.8519	6.04746	41.023	80.685	79.6921	63.974	131.463	122.475	7.41813	7.44186	7.98256	9.69732	10.5931	9.24603	1.08396	1.26585	0.82113	0	0	0	3.83683	3.98728	2.8911	4.19685	3.13963	1.66565	2.80539	3.98487	3.12254	1.79331	3.0565	3.35884	2.71595	2.6503	2.88081	1.68933
AMIGO3	386724	ENSG00000176020	3	0	0	0	0	0	0.0567658	0	0	0	0	0	0	0	0	0	0	0	0	0	0	0.0633536	0	0	0	0	0	0	0	0	0	0	0	0	0	0	0	0	0	0	0	0	0	0	0	0	0
AMMECR1	9949	ENSG00000101935	X	66.2634	62.0806	72.4321	59.6042	62.8412	58.4688	70.5683	78.4241	70.4825	67.2111	74.3316	67.1654	56.3072	63.1184	55.8371	62.5275	66.8744	66.2422	43.5593	44.3928	45.1711	29.1477	31.0192	27.8614	85.8494	63.6617	81.805	82.2078	87.9175	71.5051	45.439	41.6319	45.4866	45.7838	41.7386	41.7054	48.239	46.1818	51.6194	67.9118	68.7186	63.1882	56.1135	51.779	49.6691	61.7329
AMMECR1L	83607	ENSG00000144233	2	47.8807	49.4297	48.1023	39.9235	38.8251	36.841	28.2613	28.0704	28.8136	28.2366	25.1507	26.4415	79.0914	52.4573	53.1476	80.6085	54.2997	50.1972	26.2305	23.3075	23.6309	24.0204	24.2263	22.3138	39.456	36.7097	39.2089	31.3755	28.8146	29.516	28.9407	29.6114	30.6456	27.5248	31.027	30.238	28.8065	29.9577	30.5423	24.8724	28.1409	25.2613	17.1687	17.9141	18.4272	20.5133
AMMECR1LP1	100420921	ENSG00000233273	13	0	0	0	0	0	0	0	0	0	0	0.124509	0.0643347	0	0	0	0	0	0	0	0	0	0	0	0	0	0	0	0	0	0	0	0	0	0	0	0	0	0	0	0	0	0	0	0	0	0
AMN	81693	ENSG00000166126	14	16.9577	14.1507	6.3765	12.3707	11.654	12.375	0.226544	0.332587	0.126653	0.284071	0.124509	0.128669	0.0568185	0.121149	0	0	0	0.0502978	55.1316	87.7519	47.4519	66.3765	84.0795	117.116	0.325187	0.316463	0.256603	0.458408	0.304916	0.268816	46.8093	43.2737	50.3051	54.777	57.0674	54.7104	63.4975	68.739	87.6262	67.6779	76.5179	75.9938	33.7069	38.5766	36.8048	30.1183
AMN1	196394	ENSG00000151743	12	6.91135	9.65118	11.9482	4.9804	5.47285	6.30101	6.85294	8.24816	9.43567	6.70407	6.03867	8.10617	10.1137	14.7801	16.488	13.5443	15.2039	15.3911	8.24897	8.99225	9.5664	10.7562	9.12049	8.69127	3.08928	2.58445	3.79772	3.871	4.31964	3.0645	15.1281	11.1409	12.4638	11.3369	10.3423	9.67361	3.76332	4.41182	4.78138	3.74255	3.79428	3.84867	11.1548	9.91408	10.4802	6.51598
AMOT	154796	ENSG00000126016	X	2.99254	2.15195	2.22868	9.63949	6.76058	9.08253	18.1235	21.3521	13.7419	24.2596	30.6914	21.9381	18.4092	15.3253	12.9799	17.9495	11.8888	13.2786	4.45088	5.52972	6.0186	10.8677	11.5431	12.4513	103.247	95.7827	120.296	92.191	88.5781	98.4404	1.42511	2.05228	1.79891	2.23468	1.72372	2.49848	17.585	15.0856	15.9054	29.1607	28.1409	31.839	9.11784	9.81592	7.84771	17.6655
AMOTL1	154810	ENSG00000166025	11	32.8467	25.3017	29.0966	40.4858	35.9277	40.474	121.88	113.08	75.4853	124.877	112.431	81.0617	98.012	89.1654	86.299	96.5856	91.6808	87.8703	0	0	0	0	0.380021	0	76.0396	77.0587	88.4254	74.313	74.4503	77.5803	50.8106	60.5128	60.1991	63.9338	74.0584	67.459	0	0	0	0.0779699	0	0.0699759	0.0484992	0.147239	0	0.0482665
AMOTL2	51421	ENSG00000114019	3	126.043	150.18	102.024	108.685	97.8675	93.4366	201.057	159.974	136.152	233.051	146.609	119.341	24.3752	16.8397	16.2542	20.5138	12.8033	11.3673	9.67325	17.1576	11.7204	14.7132	17.671	19.0468	154.301	175.637	145.545	6.57052	6.14914	4.83869	65.9935	63.2101	61.741	70.1473	73.5043	75.2107	28.4644	29.4596	44.3986	14.7363	21.0793	22.5322	62.4669	45.4477	60.2486	90.4515
AMPD1	270	ENSG00000116748	1	0	0	0	0	0	0	0.0566359	0	0	0	0	0	0.0568185	0	0.0584682	0	0	0.0502978	0.0593451	0	0	0.0557317	0	0	0	0.0527438	0	0	0	0.0537632	0	0	0.128493	0.0545045	0	0.0640636	0	0	0	0	0	0.0699759	0	0	0	0.0482665
AMPD2	271	ENSG00000116337	1	24.7241	20.2153	13.0006	23.6971	19.2516	15.6106	68.4728	66.1183	57.6906	54.7688	65.1803	59.2522	24.432	30.166	28.474	21.1055	27.9501	25.0986	24.8656	28.6822	25.4048	32.7145	30.2591	37.2923	94.6836	97.2068	87.0398	74.7205	69.775	62.9029	44.0687	42.3941	42.0815	45.4568	46.4173	45.5493	28.6697	30.8116	30.6399	39.9986	36.3618	38.5567	22.3581	26.6993	25.9273	29.7322
AMPD3	272	ENSG00000133805	11	0.142502	0.0652107	0.123816	0.240987	0.257546	0.227063	0.566359	0.598657	0.37996	0.568141	0.622543	0.772016	2.95456	2.05953	1.34477	1.64373	1.77189	1.10655	0.0593451	0.103359	0.0633536	0.33439	0.665036	0.369841	0.325187	0.474694	0.769809	0	0.254097	0	0.657742	1.34864	0.706713	1.03559	1.16967	0.896891	2.53169	1.99244	2.73222	2.72895	1.68635	2.58911	0	0.0981592	0	0
AMPH	273	ENSG00000078053	7	0	0	0	0	0	0	0	0	0	0	0.0622543	0.193004	0	0	0	0	0	0	0	0	0	0	0	0	1.46334	1.47683	1.43698	0.509342	0.863929	0.537632	0	0	0	0	0	0	0	0	0	0	0	0	0	0	0	0
AMT	275	ENSG00000145020	3	0.071251	0.195632	0.247631	0.0803291	0.0643865	0.0567658	0	0.0665174	0.0633266	0.284071	0.249017	0	0	0.121149	0	0.0657492	0	0	0	0.0516796	0.0633536	0	0	0	0.162593	0.0527438	0.102641	0.305605	0.203277	0.0537632	0	0.0586364	0.0642466	0.109009	0.0615614	0.0640636	0.273696	0.0711584	0.195159	0.23391	0	0.209928	0.0484992	0.0490796	0	0.1448
AMTN	401138	ENSG00000187689	4	0	0	0	0	0	0	0	0	0	0	0	0.0643347	0	0	0	0	0	0	0	0	0	0	0	0	0	0	0	0	0	0	0	0	0	0	0	0	0	0	0	0	0	0	0	0	0	0
AMY1A	276	ENSG00000237763	1	0.213753	0.0652107	0.0619078	0.160658	0	0	0.0566359	0.0665174	0.0633266	0	0	0.0643347	0	0	0	0	0.0571576	0	0	0	0	0	0	0.0616402	0	0	0	0	0	0	0	0	0	0	0	0	0	0.0711584	0	0.0779699	0	0	0	0	0.0496691	0.0482665
AMY1B	277	ENSG00000174876	1	0	0	0	0	0	0	0	0	0	0	0	0	0	0	0	0	0	0	0	0	0	0	0	0	0	0	0	0.0509342	0	0	0	0	0	0	0	0	0	0.142317	0.0975793	0	0	0	0	0	0	0
AMY2A	279	ENSG00000243480	1	0	0	0	0	0	0	0.0566359	0	0	0	0	0	0	0	0	0	0	0	0	0	0	0	0	0	0	0	0	0	0	0	0	0	0	0	0	0	0	0	0	0	0	0	0	0	0	0.0482665
AMY2B	280	ENSG00000240038	1	0.356255	0.391264	0.742893	0.481974	0.579479	0.454127	3.6247	3.32587	3.67294	3.40885	2.30341	3.47407	0.79546	0.545169	0.233873	0.591743	0.342946	0.352085	2.55184	1.75711	2.21738	2.00634	1.52008	1.72593	3.95644	3.05914	3.28452	4.0238	4.57374	5.32256	1.69917	1.46591	1.47767	1.74414	1.6006	1.53753	8.68986	9.7487	10.441	7.40714	8.32633	9.79663	1.55197	0.736194	1.04305	0.917064
AMZ1	155185	ENSG00000174945	7	0.071251	0	0	0.160658	0	0	0.113272	0.133035	0	0	0.124509	0.128669	0.113637	0	0.0584682	0	0.0571576	0.0502978	0.11869	0	0	0	0	0	0	0	0	0	0.0508193	0.0537632	0.0548119	0.234546	0.38548	0.490541	0.492491	0.128127	0	0	0	0	0	0	0	0.0490796	0	0
AMZ2	51321	ENSG00000196704	17	32.1342	35.8007	40.1781	30.766	34.8975	34.0027	47.291	41.9725	51.4845	43.5196	41.6481	59.7026	97.3302	124.298	117.17	85.8027	97.4537	95.1635	24.1534	24.6512	21.6036	17.2768	18.716	17.0127	30.2424	27.796	29.3041	27.5045	30.0342	30.6988	38.1491	32.8364	30.5172	39.9518	30.1651	31.2631	26.138	26.1151	22.2481	25.4962	21.6063	24.2117	50.0026	46.1839	46.0929	46.8668
AMZ2P1	201283	ENSG00000214174	17	4.63132	4.10827	3.83828	3.29349	3.02617	3.68978	6.28659	6.91781	7.91583	6.53362	7.15924	8.94252	11.0796	9.14672	10.115	13.2813	9.54532	9.3554	5.16302	6.51163	5.51177	4.79293	4.65525	3.94497	3.36027	3.95578	4.77282	4.48221	4.92948	4.83869	1.97323	2.40409	2.05589	2.18018	2.33933	2.05004	8.96355	7.89858	9.75793	9.43436	9.1695	9.23682	3.54044	4.02453	3.82452	4.73012
AMZ2P2	100421018	ENSG00000219249	6	0.071251	0	0	0	0	0	0	0	0	0	0	0.0643347	0	0	0	0	0	0	0.0593451	0	0	0	0	0	0	0	0	0	0	0	0	0	0	0	0	0	0	0	0	0	0	0	0.0484992	0	0	0
ANAPC1	64682	ENSG00000153107	2	136.232	125.726	139.912	132.945	127.678	133.797	84.3875	95.3195	97.713	71.0745	83.483	80.6757	157.728	145.742	137.166	148.725	135.921	124.638	116.672	109.561	112.833	112.355	112.724	113.726	112.731	119.57	115.009	141.19	136.653	145.591	95.3178	108.243	108.448	91.0225	100.961	101.349	97.5043	98.2697	97.0914	117.735	105.397	104.124	69.8873	64.4906	62.136	75.1992
ANAPC10	10393	ENSG00000164162	4	6.05634	4.49954	7.61465	5.78369	5.02215	4.54127	3.51143	3.19284	2.97635	3.01115	4.3578	2.25171	6.30686	5.81513	5.84682	6.90367	5.48713	5.88485	3.38267	2.5323	3.48445	3.56683	2.75515	3.26693	4.66101	2.84816	3.69508	4.32941	4.37046	3.33332	3.56277	2.99046	4.04754	4.68739	3.93993	5.12509	5.06338	4.76761	4.39107	4.67819	4.63745	3.70872	5.18941	3.92637	3.22849	4.34399
ANAPC11	51529	ENSG00000141552	17	25.3654	28.3014	17.9533	24.9823	25.6902	26.5096	32.2258	29.6003	36.6028	26.3617	22.6606	37.3141	35.5116	40.2213	42.7987	31.1651	42.8111	31.6373	40.6514	36.0207	33.5141	40.3498	28.359	32.8542	36.8003	32.8594	36.489	37.7932	33.2867	31.6665	28.9407	21.93	21.9081	23.0554	21.8543	21.8457	16.9007	19.3551	18.4425	19.6484	20.0253	16.0945	52.5731	47.0183	54.04	50.7764
ANAPC13	25847	ENSG00000129055	3	28.1441	29.2796	29.53	31.3283	33.4166	32.8106	38.3425	35.3208	39.2625	37.7246	32.9325	39.4371	21.591	18.6569	16.605	21.0398	19.7765	19.3144	37.0313	30.801	32.247	31.4327	32.3968	29.7722	34.5782	32.8594	37.8233	30.1531	31.4572	29.3009	41.8763	34.4196	33.7937	51.6703	45.8633	41.1289	31.0645	32.8752	37.0801	37.1137	38.4697	38.0669	42.9217	40.1471	45.7949	50.7281
ANAPC15	25906	ENSG00000110200	11	16.459	12.7813	11.2672	14.2986	16.8693	16.3486	9.85465	11.1749	14.8818	10.6811	10.2097	11.5802	13.6365	15.1436	15.7279	13.0841	15.604	17.051	18.2783	18.2429	12.544	15.382	14.2033	13.5608	13.1159	16.878	15.3962	20.119	21.3441	17.5806	13.0452	12.9	12.5923	12.209	11.2042	12.4924	12.0426	11.8123	9.75793	12.865	13.807	14.555	27.596	26.3557	27.8644	31.9042
ANAPC16	119504	ENSG00000166295	10	61.2046	79.1658	76.9513	55.427	66.4469	66.0754	90.844	77.8919	91.317	94.9932	72.1527	115.095	92.5006	84.1983	81.9724	100.531	77.1056	77.8107	68.7809	68.0103	63.8605	55.1744	50.1627	49.0656	65.3626	61.2355	71.1304	69.0159	69.6225	64.247	171.177	148.585	151.558	148.307	130.264	132.035	67.6714	72.0123	67.6224	58.2435	62.5002	57.3802	94.5248	83.0427	87.4672	83.6942
ANAPC1P1	100286979	ENSG00000233673	2	1.35377	0.97816	2.16677	1.28526	0.901411	1.47591	1.30263	0.997762	1.51984	1.02265	0.809306	0.707681	1.13637	0.969189	0.760086	1.05199	0.685891	0.754467	1.30559	1.49871	1.45713	1.11463	1.47258	1.29444	1.24655	0.8439	0.615847	0.916816	1.3213	0.645158	0.0548119	0.0586364	0	0.0545045	0	0	1.02636	0.925059	1.07337	0.545789	0.526983	0.909687	0.484992	0.638035	0.695367	0.627465
ANAPC1P2	285074	ENSG00000285793	2	0.498757	0.391264	0.495262	0.160658	0.128773	0.454127	0.339815	0.465622	0.886573	0.511327	0.311272	0.514677	1.30683	1.33263	2.45566	1.44648	0.97168	0.955659	0.35607	1.96382	0.443475	0.222927	1.47258	1.2328	2.4931	0.8439	0.615847	3.00512	2.54097	0.698922	0.383683	1.05546	0.77096	0.436036	0.554053	0.512509	0.478968	1.20969	2.63464	0.545789	0.843173	0.979663	0.339494	0.343557	0.149007	0.289599
ANAPC1P3	100420889	ENSG00000230395	2	0.071251	0	0	0	0	0	0	0	0	0	0	0	0	0.0605743	0	0.0657492	0	0	0	0.0516796	0.0633536	0	0	0.0616402	0	0	0	0	0	0	0	0	0	0	0	0	0	0	0	0	0	0	0	0	0	0
ANAPC1P4	730268	ENSG00000234231	2	0.142502	0.130421	0	0.160658	0.128773	0	0	0.133035	0.0633266	0.113628	0.0622543	0	0.113637	0.121149	0.116936	0.0657492	0	0	0	0	0	0	0	0	0.162593	0.158231	0.153962	0.0509342	0	0	0	0.0586364	0.128493	0	0	0	0.0684241	0	0	0	0	0	0	0	0.0993382	0.0482665
ANAPC1P5	100420890	ENSG00000275597	2	0.071251	0.0652107	0.185723	0	0.0643865	0	0	0.0665174	0	0	0	0	0.0568185	0	0	0.131498	0	0.0502978	0.11869	0	0.126707	0.0557317	0.0950051	0.12328	0	0.0527438	0.0513206	0	0	0	0.0548119	0	0	0	0	0	0	0	0	0.0779699	0	0.0699759	0	0	0.0496691	0
ANAPC2	29882	ENSG00000176248	9	24.1541	19.9545	9.22426	21.7692	22.4709	22.0819	19.8792	19.0905	18.428	14.6012	18.8631	17.2417	14.8296	18.5357	15.8449	14.9908	18.5762	13.2283	22.8479	25.2196	20.3365	20.565	16.5309	20.7728	26.2859	25.3698	25.4037	28.2176	25.1048	24.0322	17.1561	18.8809	17.8606	15.3158	19.7612	16.8487	25.3169	26.1151	33.177	27.0556	26.9815	27.3606	24.0556	25.0306	21.8047	20.2237
ANAPC4	29945	ENSG00000053900	4	47.3107	40.1698	45.9356	38.5579	40.4347	38.0331	30.64	34.1234	32.2333	25.9072	29.1973	29.0149	38.523	38.1618	30.6958	42.211	40.8105	37.1701	46.2298	44.8062	55.8779	42.3561	41.9448	47.7095	34.3072	32.8066	38.0286	40.3908	41.2653	39.4622	30.9687	32.895	33.601	32.0487	35.7672	36.3882	46.3231	45.0433	43.6179	51.6161	50.5904	46.464	33.6584	30.822	31.0928	33.9796
ANAPC5	51433	ENSG00000089053	12	113.645	110.858	108.648	118.807	109.715	111.318	218.954	216.714	246.024	181.407	193.549	214.363	164.206	171.97	159.326	153.13	162.385	149.888	1263.22	1101.14	1104.06	1114.75	980.881	1007.14	165.466	179.54	164.688	191.003	180.561	204.999	166.847	176.144	175.201	181.609	197.92	200.775	161.207	157.047	165.494	200.461	203.732	186.556	135.943	126.92	137.981	161.838
ANAPC7	51434	ENSG00000196510	12	42.6794	38.2787	38.6304	41.5301	36.8291	35.2516	38.9655	37.9149	45.5952	31.1341	39.2825	37.5714	74.6596	56.3341	59.9884	74.7569	56.8147	59.3514	54.4194	50.2326	47.1985	51.942	47.6926	48.6958	59.0756	64.4529	57.0685	62.0379	61.0848	64.247	33.8189	38.7	34.7574	36.4635	38.4143	37.1569	39.3438	40.9872	35.8116	40.2325	37.205	38.2068	39.6723	35.0428	37.4008	47.8321
ANCV1RP	113939904	ENSG00000287794	5	0.071251	0	0	0.160658	0	0.0567658	0	0	0	0	0	0	0	0.0605743	0	0	0	0	0	0	0	0	0	0	0.867165	0.316463	1.07773	0.203737	0.304916	0.752685	0	0	0	0	0	0	0	0	0	0	0	0	0	0	0	0
ANG	283	ENSG00000214274	14	0.926263	0.847739	0.433354	1.84757	1.80282	1.93004	0.849539	0.53214	0.949899	0.738583	0.560289	0.96502	0.79546	0.787466	0.877023	0.723241	1.14315	0.502978	2.31446	2.94574	2.28073	4.01268	4.08522	3.45185	0.812967	0.632925	0.410565	0.611211	0.203277	0.967738	6.79667	3.6941	4.43302	11.1189	7.14112	8.4564	0.889513	1.28085	1.17095	4.28834	1.79174	2.3092	1.21248	1.76687	0.943713	1.39973
ANGEL1	23357	ENSG00000013523	14	42.2518	33.9096	33.1826	40.6465	36.1208	38.7143	29.5073	29.1346	28.6236	24.4869	28.7615	28.1786	23.4661	21.0799	21.224	22.552	19.948	18.0569	58.811	55.8139	59.0456	60.246	49.6402	51.9011	39.6728	44.1465	41.7237	41.1549	36.5391	45.1073	18.0331	18.2946	17.4108	20.2212	22.039	21.5894	23.3326	24.1939	26.6391	32.5134	26.033	28.4102	22.0671	22.5766	21.8047	30.6492
ANGEL2	90806	ENSG00000174606	1	69.6122	60.9068	78.4371	61.4517	60.5233	61.2503	42.307	48.7573	50.218	47.7807	40.403	51.2747	38.523	31.9227	28.4155	39.9755	34.3517	33.096	29.8506	30.9044	31.2333	27.9773	28.7391	27.9847	44.0628	40.8237	47.4202	49.6609	50.4636	49.5697	36.121	39.2864	37.3273	39.8428	42.4774	41.6414	38.6596	32.0924	33.6648	32.8253	34.8863	35.3378	34.8709	30.6257	31.2419	32.8212
ANGPT1	284	ENSG00000154188	8	0	0	0	0.0803291	0	0.113532	16.8209	18.0262	20.6445	15.6239	18.9876	19.8151	8.92051	6.29973	6.19763	10.2569	5.2585	7.79616	0	0	0	0	0	0	1.62593	1.52957	2.56603	14.1597	15.3983	13.1182	0	0	0	0	0	0	0.0684241	0.0711584	0.0975793	0.23391	0.105397	0	0.727487	0.687114	0.943713	1.1584
ANGPT2	285	ENSG00000091879	8	0.926263	1.239	2.66203	2.00823	2.51107	3.40595	0.0566359	0	0	0	0	0	61.5913	131.325	127.987	148.988	272.07	313.909	0	0	0	0	0.0475026	0	0.0541978	0	0	0.101868	0.254097	0	0.219247	0.0586364	0.0642466	0.109009	0.184684	0.0640636	0	0	0	0	0	0	0.0969983	0	0	0
ANGPT4	51378	ENSG00000101280	20	0	0	0	0.0803291	0	0	0.0566359	0	0.0633266	0	0	0.0643347	0	0	0	0	0	0.0502978	0	0	0	0	0	0	0	0	0.0513206	0	0	0	0	0	0	0	0	0	0	0	0	0	0	0	1.01848	2.11042	1.4404	0.482665
ANGPTL1	9068	ENSG00000116194	1	0.071251	0	0	0	0	0	0.339815	0.332587	0	0	0.0622543	0.0643347	0.0568185	0.121149	0.175405	0.0657492	0	0.0502978	0	0	0	0	0	0	9.05104	7.27864	7.85205	3.25979	2.8967	3.76342	0	0.175909	0.0642466	0	0.0615614	0.128127	0	0.142317	0	0	0	0	0	0	0.0993382	0
ANGPTL2	23452	ENSG00000136859	9	0.071251	0	0	0.0803291	0.128773	0.0567658	0.0566359	0.0665174	0	0	0	0	0	0	0	0	0.0571576	0	0	0	0.0633536	0	0	0	15.4464	16.9835	16.6792	20.0172	18.4982	22.4193	0	0	0.0642466	0.109009	0	0	0	0	0	0	0	0	0.0484992	0.0981592	0.0993382	0.0482665
ANGPTL3	27329	ENSG00000132855	1	0	0	0	0	0	0	1.52917	1.99552	1.39319	0.681769	0.684797	0.386008	0	0	0	0	0	0	0.0593451	0.0516796	0.190061	0	0	0	0	0	0	0	0	0	0.109624	0.293182	0.0642466	0.0545045	0.0615614	0.0640636	0	0	0.0975793	0.0779699	0	0	0	0	0	0
ANGPTL4	51129	ENSG00000167772	19	0.213753	0.521685	0.55717	0.0803291	0	0	9.85465	7.18388	4.55952	4.88601	2.8637	2.50905	0	0	0.0584682	0	0	0	0.0593451	0.103359	0.190061	0.111463	0.0475026	0.184921	19.2402	20.5173	17.9622	5.39903	4.77702	3.17203	0.767366	1.46591	1.9274	1.1991	0.923421	1.08908	0	0.0711584	0.0975793	0	0	0.0699759	1.11548	1.52147	1.04305	0.530932
ANGPTL5	253935	ENSG00000187151	11	0	0	0	0	0.0643865	0	0	0	0	0	0	0	0	0	0	0	0	0	0	0	0	0	0	0	0	0	0	0	0	0	0	0.0586364	0	0	0.0615614	0.128127	0	0	0	0	0	0	0	0	0	0
ANGPTL6	83854	ENSG00000130812	19	0.071251	0.130421	0.247631	0.562303	0.128773	0.0567658	0.113272	0.133035	0.126653	0.397699	0.124509	0.128669	0.39773	0.242297	0.526214	0.0657492	0.171473	0.150893	0.0593451	0.0516796	0	0.0557317	0.0950051	0	0.270989	0.105488	0.102641	0	0.0508193	0.0537632	0.164436	0.117273	0	0.0545045	0.123123	0.192191	0.136848	0.0711584	0.0975793	0.15594	0.105397	0.34988	0.921484	1.42331	0.993382	1.25493
ANGPTL7	10218	ENSG00000171819	1	0.285004	0.130421	0.185723	0.240987	0.257546	0.340595	0	0	0	0.113628	0	0	0	0	0	0	0	0	0	0	0	0	0	0	0	0	0	0	0	0	0	0	0	0	0	0	0	0	0	0	0	0	0	0	0	0
ANGPTL8	55908	ENSG00000130173	19	0	0	0	0	0	0	0	0	0	0	0	0	0	0	0	0	0	0	0	0	0	0	0	0	0	0	0.0513206	0	0	0	0	0	0	0	0.0615614	0	0	0	0	0	0	0	0	0	0	0
ANHX	647589	ENSG00000227059	12	0	0	0	0	0	0	0.0566359	0	0	0	0	0	0	0	0	0	0	0	0	0	0	0	0	0	0	0	0	0	0	0	0	0	0	0	0	0	0	0	0	0	0	0	0	0	0	0
ANK1	286	ENSG00000029534	8	1.99503	1.17379	0.495262	4.01645	3.28371	2.61123	0.226544	0.399105	0.316633	0.681769	0.373526	0.257339	0	0.121149	0.409277	0.0657492	0.400103	0.301787	0.415416	0.310077	0.316768	1.0589	1.47258	1.41773	0.0541978	0	0	0	0.0508193	0	0.274059	0.410455	0.0642466	0.272523	0.184684	0.0640636	43.9967	48.1031	56.9863	90.757	90.8518	100.695	1.93997	0.981592	1.04305	2.12373
ANK2	287	ENSG00000145362	4	21.1615	20.3457	26.2489	10.0411	12.3622	10.2746	35.3408	39.2453	32.1066	49.9964	42.5197	46.6426	123.864	164.035	143.656	120.124	118.545	111.359	0	0	0	0	0.0950051	0	11.8151	15.8231	15.4475	50.2721	49.803	60.6449	0	0	0	0.0545045	0	0	0	0	0.0975793	0	0	0.0699759	0.0484992	0.0981592	0	0
ANK3	288	ENSG00000151150	10	62.8434	56.9289	70.3272	84.1045	69.0223	73.0009	95.6014	103.767	82.1346	112.435	104.463	98.7537	24.4888	18.778	16.1372	26.9572	20.7482	16.1959	27.9515	29.5607	42.3202	28.3674	33.2993	37.4156	16.8555	16.9835	21.5033	23.7863	24.19	34.6235	57.6621	74.0578	78.0597	59.4644	75.2896	74.1216	99.6939	90.6558	93.7737	79.2954	82.4201	89.1493	35.5014	42.9447	31.0928	33.1591
ANKAR	150709	ENSG00000151687	2	0.997514	0.456475	0.928616	0.963949	0.772638	1.07855	2.77516	4.45667	3.54629	3.6361	3.73526	4.18175	7.9546	9.69189	7.30852	10.3884	8.00207	6.63931	9.37652	6.30491	10.1366	4.84866	4.18023	6.41058	1.62593	1.42408	1.95018	1.6299	1.47376	1.45161	7.28998	11.9032	10.2152	8.77523	12.066	10.2502	15.806	13.5201	18.9304	12.7091	16.6527	13.9252	4.94691	3.82821	2.93048	3.42692
ANKDD1A	348094	ENSG00000166839	15	0.356255	0.130421	0.433354	0.160658	0.965798	0.510892	0.736267	0.665174	0.696593	0.852212	0.809306	0.386008	5.34094	4.4825	5.72988	6.24618	6.80176	5.68365	0	0	0	0	0.0475026	0	1.89692	2.16249	2.05282	3.20886	4.31964	4.30106	0.986613	0.586364	0.835206	0.545045	0.492491	1.08908	0.136848	0	0	0.0779699	0	0.34988	0.290995	0.147239	0.0496691	0.386132
ANKDD1B	728780	ENSG00000189045	5	0.570008	0.0652107	0.433354	0.401645	0.19316	0.737956	1.35926	1.66294	0.633266	1.30672	1.4941	1.09369	0.0568185	0.302871	0	0.0657492	0.0571576	0.100596	1.66166	1.13695	2.34408	1.56049	1.18756	1.41773	0.216791	0.105488	0.205282	0.152803	0.203277	0.16129	0.767366	1.05546	1.02795	1.03559	1.53904	1.47346	1.7106	1.77896	1.56127	1.5594	0.737776	1.32954	0.290995	0.343557	0.447022	0.1448
ANKEF1	63926	ENSG00000132623	20	24.5103	23.9975	24.7631	20.4839	24.5956	26.5664	30.8666	26.2744	36.0328	30.0547	25.213	40.1448	0	0	0	0	0	0.0502978	24.6282	23.7726	22.4905	21.9583	25.0814	20.218	4.06484	3.79755	4.00301	2.39391	1.77868	3.01074	29.8725	26.2691	29.3607	30.9041	28.2567	25.8817	29.3539	27.4671	22.0529	28.6929	30.2488	30.0197	57.4715	57.2759	55.7287	60.5262
ANKFN1	162282	ENSG00000153930	17	0.285004	0.326053	0.55717	0.240987	0.579479	0.283829	0	0.332587	0.0633266	0.0568141	0.124509	0.0643347	0.113637	0	0.0584682	0.131498	0	0.100596	0.11869	0.0516796	0.0633536	0.613049	0.427523	0.554762	0.379385	0.632925	0.461885	0.101868	0.101639	0.16129	0.274059	0.0586364	0.128493	0.0545045	0.123123	0	6.02132	4.83877	4.00075	4.9121	3.0565	5.66805	2.08546	2.01226	2.28478	1.49626
ANKFY1	51479	ENSG00000185722	17	91.13	70.1015	74.2274	100.17	84.797	85.7164	60.3172	78.291	40.719	58.2913	69.8493	44.7769	32.2729	37.4955	37.8289	34.7156	39.2673	36.2144	45.0429	51.5245	63.5437	53.7811	56.0055	66.7564	56.3657	55.0118	60.9689	52.4623	51.0734	57.5266	37.6009	45.6778	47.9922	40.4969	47.7717	46.5743	76.3613	72.9374	77.0876	81.0887	87.9007	85.6505	82.982	97.5212	84.8845	85.3352
ANKH	56172	ENSG00000154122	5	29.4979	26.0191	27.6728	25.5446	22.3421	22.0251	3.28488	7.05085	8.10581	3.29522	8.34208	8.55651	29.9434	33.9822	35.1394	27.2202	31.7225	26.9596	102.726	102.997	114.67	43.0249	40.0922	46.4151	19.5112	22.4688	23.2996	24.5503	22.2081	22.0429	32.9419	38.5241	36.9418	27.9608	28.7492	27.9317	53.0286	49.2416	43.2276	43.7411	40.1561	47.7935	12.0278	14.2331	13.212	17.1346
ANKHD1	54882	ENSG00000131503	5	4.48881	2.21716	3.83828	6.02468	3.28371	3.86008	3.56806	3.59194	2.97635	3.52247	6.10092	3.28107	3.9773	4.30077	3.62503	5.65443	3.71525	5.08008	3.79809	2.94574	6.1453	4.68146	4.18023	4.37646	2.5473	2.47896	3.7464	4.94062	4.26882	3.70966	4.00127	6.15683	6.03918	5.34144	7.44893	7.047	6.15817	3.77139	6.14749	6.00368	6.42919	6.71769	3.68594	2.60122	2.13577	2.79946
ANKHD1-EIF4EBP3	404734	ENSG00000254996	5	1.85253	0.717317	1.30006	2.08856	1.22334	1.30561	1.69908	1.99552	0.949899	1.70442	4.10878	0.83635	0.79546	0.908614	0.993959	1.31498	0.97168	0.754467	1.60232	1.29199	3.16768	2.00634	1.18756	2.58889	1.08396	1.10762	1.33434	1.6299	0.914748	1.12903	1.31548	1.87637	2.82685	1.30811	2.03153	2.1141	1.9843	2.06359	2.92738	2.26113	2.21333	2.86901	1.84297	1.47239	1.09272	1.1584
ANKIB1	54467	ENSG00000001629	7	103.599	98.9246	116.944	87.4783	95.8715	96.5019	98.6031	98.7784	84.541	103.231	105.085	81.7693	69.6027	66.9952	63.1456	70.6147	60.8157	61.3633	86.8812	87.7519	94.9671	92.7933	100.23	103.925	61.8397	55.381	66.7168	58.2688	61.6947	59.6772	138.236	140.024	145.005	145.309	145.593	148.692	135.48	132.141	131.049	125.454	133.432	133.444	124.788	116.908	112.401	108.889
ANKK1	255239	ENSG00000170209	11	0	0	0.0619078	0.0803291	0	0	0	0	0	0.0568141	0	0	0.0568185	0.181723	0.175405	0.0657492	0.114315	0.201191	0.11869	0.0516796	0.126707	0	0.0475026	0	0.0541978	0	0	0	0.101639	0	0.548119	0.703637	0.835206	0.654054	0.554053	0.768764	0.34212	0.142317	0.585476	0.545789	0	0.489831	0	0.0490796	0	0
ANKLE1	126549	ENSG00000160117	19	0.356255	0.195632	0.185723	0.321316	0.321933	0.510892	0.226544	0.332587	0.37996	0.284071	0.747052	0.707681	0.227274	0.726891	0.175405	0.0657492	0.400103	0.150893	0.11869	0.155039	0.316768	0.278659	0.285015	0.184921	0.812967	1.26585	0.975092	1.17149	0.914748	0.860211	0.109624	0.175909	0.0642466	0	0.184684	0.128127	0.0684241	0.0711584	0	0	0.210793	0.279904	0	0.0981592	0	0.096533
ANKLE2	23141	ENSG00000176915	12	171.43	179.981	163.436	194.075	189.94	165.586	72.3241	77.2933	75.612	69.995	84.2923	83.8281	181.251	165.671	157.923	176.602	162.956	156.678	72.0449	73.4884	73.8703	77.3556	79.1393	82.6595	49.3742	47.2057	44.9055	58.065	56.9685	50.9138	79.8061	88.3651	91.7442	74.7802	87.9713	85.4609	77.0455	78.4877	73.6724	76.3325	76.7287	76.5536	86.28	81.4721	78.1791	91.8029
ANKMY1	51281	ENSG00000144504	2	19.0953	15.6506	10.2148	13.0133	9.72236	10.1043	6.79631	7.58299	7.28256	6.76088	8.96462	5.98312	15.5683	11.8726	12.2199	11.9006	11.1457	9.55659	27.7735	26.3049	31.8035	25.7481	21.8037	32.8542	19.5112	18.4076	16.7305	23.3279	21.8015	22.7956	28.8858	37.4687	37.6485	17.4959	28.6261	26.8427	16.627	19.6397	20.1989	19.8044	19.393	21.3427	12.0763	13.8404	11.5729	12.8872
ANKMY2	57037	ENSG00000106524	7	24.8666	22.2368	24.8869	26.1069	28.0725	29.9724	28.318	33.7909	35.3996	29.8274	28.7615	39.5658	32.6138	27.5007	30.8712	31.2309	24.0634	25.4004	43.0252	37.7261	38.0122	34.6651	37.3845	37.0458	33.3317	31.91	39.4142	34.0241	35.726	37.9568	54.7022	51.8932	51.847	57.9928	53.9278	59.3229	86.6249	88.2364	94.6519	87.3263	93.3814	92.998	59.557	64.4906	60.4473	82.584
ANKRA2	57763	ENSG00000164331	5	21.8741	21.9108	23.1535	19.038	20.6037	20.7763	7.53258	8.31468	8.04248	7.38583	5.54063	10.6152	9.14779	7.08719	8.12708	10.9801	6.80176	7.99735	14.1835	13.9535	11.7204	13.2084	12.0181	12.9444	8.29227	9.23016	9.9562	6.11211	6.65733	7.15051	19.8967	15.4214	17.2181	16.1878	13.051	14.1581	32.9804	34.0137	37.0801	23.235	23.5034	23.302	21.5336	20.957	21.8544	13.3216
ANKRD1	27063	ENSG00000148677	10	424.015	623.218	697.7	345.254	488.436	443.966	24.7499	17.8267	38.6292	15.5671	8.15531	11.7732	0.39773	0.726891	0.760086	0.262997	0.22863	0.653872	0	0	0	0	0	0	0.379385	0.369206	0.667168	0	0	0	0	0	0	0	0	0	0.136848	0	0.195159	0	0	0.34988	0.0969983	0.0981592	0.0993382	0.193066
ANKRD10	55608	ENSG00000088448	13	140.721	119.27	144.059	169.655	147.316	154.687	49.783	55.9412	48.6348	45.5081	55.8421	49.988	100.398	130.416	117.112	106.711	128.09	117.848	83.7953	88.1654	98.0081	83.1517	79.5668	85.8648	74.3594	61.8157	70.8224	89.1349	88.6797	79.3545	72.8998	85.8437	89.1743	59.3009	74.1199	69.7653	61.7185	62.4771	65.6709	54.1891	59.0221	64.7977	152.239	111.46	121.938	97.4501
ANKRD11	29123	ENSG00000167522	16	143.571	131.53	123.011	118.967	100.829	86.2273	34.0382	51.0189	28.687	64.4272	59.4529	41.5602	77.3869	69.1758	63.7888	79.2278	75.2766	71.8253	39.5238	37.9845	48.9724	39.2909	40.2822	57.8802	56.2573	47.6276	51.4232	56.9445	48.6341	51.0213	50.1529	83.4396	80.5653	56.0851	87.4788	81.4249	46.8021	39.8487	51.1315	42.9614	55.017	58.9897	68.0928	77.3985	58.2122	64.1462
ANKRD11P1	100287912	ENSG00000234429	2	0	0	0.123816	0.0803291	0.128773	0	0	0	0	0.0568141	0	0	0.0568185	0	0	0.0657492	0	0.0502978	0	0	0	0	0	0	0	0	0.0513206	0	0	0	0	0	0	0	0	0	0	0	0	0	0	0	0	0	0	0
ANKRD12	23253	ENSG00000101745	18	43.4631	41.0175	55.8408	58.1582	58.3986	48.5915	43.9495	58.6019	43.3787	51.8713	56.2156	48.5083	49.6026	37.132	36.4257	56.6758	40.982	46.2237	34.8356	31.1111	39.7861	32.6588	32.0642	39.2032	34.6866	33.8615	47.1123	33.4129	39.8932	46.9353	82.6563	91.2969	94.4426	100.561	103.177	102.438	73.6243	65.6792	76.8925	63.3895	74.41	74.8742	28.469	30.3803	23.6425	24.4711
ANKRD13A	88455	ENSG00000076513	12	67.6172	67.5583	70.7606	54.6238	62.133	61.818	57.712	54.8769	60.6036	42.3265	44.6363	49.795	23.0683	21.1404	21.984	24.656	20.8054	17.9563	44.5682	38.3462	38.0755	45.0312	39.5221	35.8746	27.9119	24.7896	28.1237	27.4536	27.7474	27.0429	42.5888	40.635	42.4028	31.7761	31.3348	30.4943	60.2132	62.4059	53.8638	57.3079	57.6519	54.7911	62.6124	60.4661	56.1757	41.7023
ANKRD13B	124930	ENSG00000198720	17	6.19884	3.6518	3.40493	4.49843	3.21933	3.63301	14.3289	15.9642	16.4016	10.2834	14.6298	11.8376	46.2503	42.8866	42.0971	38.8578	38.067	36.3653	7.12141	10.2326	7.9192	10.9791	12.5407	16.1497	24.2264	21.9942	17.6543	44.0581	39.8424	35.8063	6.85148	7.50546	6.81014	6.32252	9.78826	9.54548	7.59507	6.90236	6.44023	12.7871	9.80188	12.1758	9.99083	10.6503	9.88415	15.1074
ANKRD13C	81573	ENSG00000118454	1	50.3745	52.7554	53.3026	59.3632	56.467	54.0978	65.1879	72.1049	70.4192	58.6322	67.4837	61.7613	37.5002	37.4349	31.7482	37.4771	37.2096	35.9629	23.0852	23.5142	24.3278	25.2465	25.0814	23.8548	42.7621	43.9356	47.6768	39.6268	40.0456	39.4084	43.3562	41.8078	44.0089	40.8239	41.1846	41.9617	58.0236	58.3499	59.5234	58.0096	62.0786	58.5698	27.984	26.9938	28.9074	26.6914
ANKRD13D	338692	ENSG00000172932	11	22.4441	17.9981	11.4529	22.4921	20.9256	18.8463	17.104	14.8334	16.9715	18.0101	18.8008	17.0487	29.7729	39.8579	40.6354	29.3899	40.239	39.7353	8.30831	9.09561	7.41238	7.63525	6.98288	8.81455	14.9586	15.0847	11.6498	17.4704	16.8212	15.5376	21.5411	23.22	25.3774	23.1644	28.6261	25.6895	15.8744	17.2203	14.832	18.4009	17.812	17.354	24.2496	22.9202	23.2451	27.5602
ANKRD16	54522	ENSG00000134461	10	5.05882	4.82559	2.90966	4.01645	4.18512	4.20067	8.8352	7.91558	9.24569	6.47681	8.09306	8.74951	15.7956	12.9629	13.857	13.4786	10.517	11.1158	6.34992	7.75194	4.81488	6.13049	6.22284	7.95159	12.3029	11.0762	8.62186	17.5723	15.3474	13.0645	4.22051	3.98728	4.04754	4.30586	4.86335	5.06103	5.61077	4.69645	7.12329	7.79699	8.32633	7.13754	3.73443	4.51532	3.62584	4.44052
ANKRD17	26057	ENSG00000132466	4	190.953	160.353	175.756	211.105	170.238	176.144	160.45	192.102	132.353	158.398	188.195	137.161	128.637	122.36	118.164	131.893	123.746	135.15	158.985	170.284	198.867	169.48	188.3	209.084	179.449	209.762	216.316	174.908	174.31	206.666	67.5282	83.2051	78.0597	80.7757	88.9562	86.1015	156.486	143.242	158.078	172.313	177.277	185.156	111.936	121.079	108.527	125.541
ANKRD18A	253650	ENSG00000180071	9	0.071251	0	0	0	0	0	3.90788	5.45443	2.8497	4.0338	7.40826	4.69643	6.36368	4.54307	5.20367	8.02141	5.08703	5.02978	4.33219	5.01292	10.39	3.90122	4.84526	7.52011	2.92668	3.0064	6.26111	4.17661	3.35408	6.66664	0	0.0586364	0.0642466	0.163514	0.123123	0	10.8794	9.46407	8.39182	9.51233	11.0666	14.0652	4.46192	4.26993	2.23511	3.90959
ANKRD18B	441459	ENSG00000230453	9	0	0	0.0619078	0.0803291	0.0643865	0.113532	5.32378	10.5098	4.30621	6.59044	11.5793	4.24609	0	0.0605743	0.0584682	0.0657492	0.114315	0.150893	1.36494	2.42894	3.35774	1.17037	2.51764	3.20529	0.108396	0.105488	0.153962	0.0509342	0.101639	0.0537632	1.3703	1.87637	2.37713	1.79865	3.13963	2.88286	0.410544	0.0711584	0.390317	0.31188	0.632379	0.34988	0.0969983	0.245398	0.0993382	0
ANKRD18DP	348840	ENSG00000226435	3	0	0	0	0	0	0	0.0566359	0.133035	0.126653	0.0568141	0.249017	0.0643347	6.64777	7.75351	8.24401	8.1529	8.57364	10.3111	0.0593451	0	0	0	0	0	0.108396	0	0.0513206	0	0	0	0	0	0.0642466	0	0	0	0	0	0	0	0	0	0	0	0	0
ANKRD18EP	100131031	ENSG00000217165	6	0	0	0	0	0	0.0567658	0	0	0	0.0568141	0	0	0	0	0	0	0	0	0	0	0	0	0	0	0	0	0	0	0	0	0	0	0	0.0545045	0	0.0640636	0	0	0	0	0.105397	0	0	0	0	0.0482665
ANKRD19P	138649	ENSG00000187984	9	0	0	0	0	0	0	0.113272	0.0665174	0	0	0.124509	0.450343	1.30683	1.02976	0.993959	1.77523	1.02884	0.955659	0	0	0	0	0	0	0	0	0	0	0	0	0.0548119	0	0.128493	0	0	0	0	0	0	0	0	0	0	0	0	0
ANKRD2	26287	ENSG00000165887	10	0.142502	0	0	0.160658	0.450706	0.227063	4.92732	3.12632	3.35631	2.84071	1.68087	2.38038	0	0	0.0584682	0	0	0.100596	0	0	0	0	0	0	0.75877	0.949388	1.18037	0	0.203277	0.107526	0	0.0586364	0	0	0.0615614	0	0	0	0	0	0	0.0699759	0	0.0981592	0	0
ANKRD20A1	84210	ENSG00000260691	9	0	0.0652107	0.247631	0.321316	0.0643865	0.0567658	0.396451	0.399105	0.126653	0	0.373526	0.128669	0	0	0	0	0	0	0	0	0	0	0	0	0.108396	0.210975	0.205282	0.152803	0.101639	0.322579	0	0	0	0	0	0	0	0	0	0	0	0	0.0969983	0.0490796	0.0496691	0
ANKRD20A11P	391267	ENSG00000215559	21	0.783761	0.391264	0.680985	0.803291	0.643865	0.908253	0	0	0	0.113628	0.124509	0.128669	0	0	0	0.0657492	0	0	0.0593451	0	0.0633536	0.0557317	0.0475026	0.0616402	0.162593	0.0527438	0.153962	0.101868	0.152458	0.215053	0	0	0	0	0	0	0.0684241	0	0.0975793	0	0	0	0.0484992	0.147239	0.0993382	0
ANKRD20A17P	100421363	ENSG00000251056	4	0	0.0652107	0.123816	0.0803291	0.128773	0	0.0566359	0.133035	0.37996	0.170442	0.124509	0	0.0568185	0.0605743	0.0584682	0.0657492	0	0	0	0	0	0	0	0	2.11372	1.47683	2.71999	1.57896	1.11803	2.20429	0	0	0	0	0	0	0	0.0711584	0.0975793	0	0	0.0699759	0	0.0490796	0	0.096533
ANKRD20A18P	391269	ENSG00000249493	21	0	0	0.123816	0.321316	0	0.0567658	0	0	0	0.113628	0.0622543	0.0643347	0.113637	0.181723	0.233873	0.197248	0.0571576	0.100596	0	0	0	0	0	0	0.0541978	0	0.102641	0.0509342	0.101639	0.0537632	0	0	0.0642466	0	0	0	0	0	0	0	0	0	0	0	0	0
ANKRD20A2P	441430	ENSG00000183148	9	0	0	0	0	0	0	0	0	0	0	0.0622543	0	0	0	0	0	0	0	0	0	0	0	0	0	0	0	0	0	0	0	0	0	0	0	0	0	0	0	0	0	0	0	0	0	0	0
ANKRD20A8P	729171	ENSG00000229089	2	0	0.0652107	0	0.160658	0	0	0.113272	0.864727	0.759919	0.511327	0.622543	0.900685	0	0	0	0	0	0	0	0	0.0633536	0	0	0	0	0.158231	0	0	0	0	0	0	0.0642466	0	0	0	0.136848	0.0711584	0.195159	0.0779699	0	0	8.00236	7.7055	6.60599	8.06051
ANKRD22	118932	ENSG00000152766	10	1.35377	1.239	1.73342	0.803291	0.386319	0.794722	9.11838	6.8513	6.14268	6.41999	6.10092	3.02373	0	0.121149	0.175405	0	0	0	36.3785	33.5917	32.8172	29.7607	36.482	31.4365	0	0	0	0	0	0.0537632	74.8182	66.9628	64.6964	60.609	48.6335	53.9416	9.64779	10.0333	6.63539	9.20045	8.43173	6.50776	2.66745	2.11042	2.18544	1.97893
ANKRD23	200539	ENSG00000163126	2	0.641259	0.586896	0.371447	0.642632	0.19316	0.113532	0.566359	0.665174	0.759919	0.397699	0.684797	0.83635	1.25001	1.45378	1.16936	1.38073	1.02884	1.50893	0.474761	0.155039	0.633536	0.445854	0.427523	0.369841	0.921363	1.05488	0.769809	1.12055	0.76229	0.967738	0.60293	1.23137	0.963699	0.708559	0.738737	1.15315	0.273696	0.213475	0.390317	0.623759	0.632379	0.489831	0.436492	0.294478	0.0496691	0.241333
ANKRD24	170961	ENSG00000089847	19	0.142502	0.912949	0.185723	0.481974	0.515092	0.908253	0.679631	1.06428	0.633266	0.96584	0.622543	1.6727	0.284093	0.302871	0.292341	0.591743	0.22863	0.301787	0.890176	1.08527	1.01366	0.668781	0.760041	0.493122	1.08396	1.26585	1.28302	0.713079	0.863929	0.860211	0.87699	0.82091	0.899453	1.58063	1.16967	1.08908	0.478968	0.355792	0.585476	0.779699	0.31619	0.769735	0.290995	0.392637	0.298014	0.337866
ANKRD26	22852	ENSG00000107890	10	32.5617	28.8883	46.0594	35.9071	35.3482	35.0813	30.5268	39.7774	33.4365	36.1906	40.5898	34.9337	60.8527	45.3096	45.3713	69.8914	45.4975	47.9841	28.9604	30.2326	37.0619	24.1876	27.219	32.2378	54.0352	47.2057	58.1462	51.6982	52.7505	59.5696	32.339	32.3673	36.7491	35.3734	38.1065	36.3241	59.9395	55.717	62.5483	59.4131	70.0887	60.6691	24.2496	24.8834	21.308	23.5541
ANKRD26P3	100101938	ENSG00000237636	13	0	0	0	0	0	0	0	0	0	0	0.0622543	0	1.47728	1.63551	1.34477	0.723241	1.08599	1.40834	0	0	0	0	0	0	0	0	0.0513206	0	0	0	0	0	0	0	0	0	0	0	0	0	0	0.0699759	0	0	0	0
ANKRD26P4	100873882	ENSG00000229427	13	0.071251	0.130421	0.495262	0.160658	0.257546	0	0	0.0665174	0	0.170442	0.622543	0.0643347	0.170456	0.0605743	0.175405	0.0657492	0.342946	0.0502978	0	0.103359	0.126707	0.0557317	0.0950051	0	0.162593	0.0527438	0.0513206	0.305605	0.355735	0.268816	0.164436	0.586364	0.449726	0.381532	0.800298	0.832827	0.478968	0.640426	0.683055	0.623759	0.210793	0.419855	0.242496	0.245398	0.149007	0
ANKRD27	84079	ENSG00000105186	19	137.657	131.66	133.535	125.394	127.163	144.469	101.265	105.031	97.333	88.9141	101.101	81.898	141.194	107.519	118.047	134.26	113.858	105.173	45.3396	45.7881	40.7997	47.0376	44.8899	48.141	84.5486	94.2531	86.7831	113.125	110.837	117.473	40.8896	37.6446	38.4195	43.3311	39.8918	43.243	61.9238	65.8927	59.7185	63.4675	64.0811	64.1679	63.5339	62.1839	64.9175	69.1659
ANKRD28	23243	ENSG00000206560	3	93.9088	81.5786	97.5666	89.2456	81.7709	76.6339	62.6393	71.1071	61.0469	63.4045	65.8028	61.9543	151.762	123.572	123.134	135.246	111.457	103.815	142.547	147.287	157.37	120.826	132.057	143.375	54.9566	52.2163	64.4074	44.5165	46.3472	49.3009	60.896	67.6664	68.1014	50.3077	57.9908	55.0307	92.0304	85.0343	94.8471	85.0652	90.4303	88.3796	72.1182	65.6685	62.3347	58.8369
ANKRD29	147463	ENSG00000154065	18	9.04888	6.7167	6.74795	10.6034	7.72638	7.09573	9.6281	11.6406	12.7287	9.88566	10.0852	11.0656	3.40911	2.84699	3.62503	3.15596	2.85788	2.91727	0	0.0516796	0.0633536	0	0	0	3.30607	3.3756	3.07924	6.26491	5.59013	7.20427	48.3441	54.0042	56.1516	48.4545	61.1305	56.5041	6.43186	8.53901	8.97729	3.97646	5.05904	4.82834	1.21248	1.27607	1.19206	0.675731
ANKRD30A	91074	ENSG00000148513	10	0	0	0	0	0	0	1.30263	1.66294	1.20321	1.5908	1.80537	1.8657	0	0	0	0	0.0571576	0.0502978	0	0	0	0	0	0	0	0	0	0	0	0	0.274059	0	0.0642466	0.545045	0.184684	1.02502	0	0	0	0	0	0	0	0.0490796	0	0.1448
ANKRD30B	374860	ENSG00000180777	18	0	0	0	0	0	0	4.36096	4.39015	5.06613	5.6246	6.34994	5.59711	0	0	0	0	0	0	0.11869	0.103359	0.190061	0.0557317	0	0	0.108396	0.263719	0.205282	0	0	0	0	0	0.0642466	0.163514	0.184684	0	0	0	0	0	0	0	0.145497	0.343557	0.149007	0.193066
ANKRD30BL	554226	ENSG00000163046	2	0	0	0	0	0	0	0	0	0	0	0	0	0	0	0	0	0	0	0	0.0516796	0	0	0	0	0	0	0	0	0	0	0	0	0	0	0	0	0	0	0	0	0	0	0	0	0	0
ANKRD30BP1	642460	ENSG00000175302	21	0	0	0	0	0	0	0.0566359	0.199552	0.0633266	0.227256	0.249017	0.128669	0	0	0	0	0	0	0	0	0.0633536	0	0	0	0	0	0	0	0	0	0	0	0	0	0	0	0	0	0	0	0	0	4.12243	3.14109	3.87419	2.07546
ANKRD31	256006	ENSG00000145700	5	2.35128	1.8259	2.78585	1.84757	1.54528	1.9868	0.96281	1.5299	1.13988	1.81805	1.18283	1.41536	2.32956	0.908614	0.760086	2.76147	0.800207	1.05625	0.771486	0.671835	0.633536	0.501586	0.617533	0.431482	1.68013	2.32073	2.36075	2.24111	1.77868	2.36558	0.274059	0.82091	0.77096	0.763063	0.43093	0.960955	1.57375	0.569267	1.26853	1.16955	1.58095	1.39952	0.678988	0.147239	0.248345	0.1448
ANKRD33	341405	ENSG00000167612	12	0	0	0	0	0	0	0	0	0	0	0.0622543	0	0	0	0	0	0	0	0	0	0	0	0	0	0	0	0	0	0	0	0	0	0	0	0	0	0	0	0	0	0	0	0	0	0	0
ANKRD33B	651746	ENSG00000164236	5	0	0	0	0	0	0	196.81	196.825	92.3935	156.296	130.672	70.4464	2.55683	1.57493	2.28026	2.76147	2.51494	2.56519	0	0.0516796	0	0	0.0475026	0	47.3689	42.9862	52.3983	21.7999	20.9376	23.602	8.49584	10.1441	10.9862	10.3014	12.497	13.1971	0.0684241	0	0.195159	0.0779699	0.105397	0.0699759	0.0969983	0	0	0.0482665
ANKRD34A	284615	ENSG00000272031	1	1.42502	1.10858	1.11434	1.04428	1.67405	1.30561	2.60525	3.39239	3.29298	3.01115	3.5485	4.63209	1.19319	1.81723	1.87098	1.38073	1.02884	1.20715	0.23738	0.103359	0.126707	0.222927	0.332518	0.184921	7.15411	6.85669	5.33734	12.4789	9.80813	9.03222	0.438495	0.117273	0.38548	0.327027	0.246246	0.640636	0.410544	0.355792	0.585476	0.701729	0.526983	0.629783	0.727487	0.687114	0.397353	0.337866
ANKRD34B	340120	ENSG00000189127	5	0	0	0	0	0	0	0.28318	0.133035	0.253306	0.0568141	0.0622543	0.128669	0	0	0	0	0	0	0	0	0	0	0	0	0	0	0	0	0	0	0.0548119	0.234546	0.0642466	0.218018	0.123123	0.128127	0	0	0	0	0	0	0	0	0	0
ANKRD34C	390616	ENSG00000235711	15	0	0	0	0	0	0.113532	0	0	0	0	0	0	0	0	0	0	0	0	0	0	0	0	0	0	0	0	0	0	0	0	0	0.0586364	0	0	0	0	2.25799	2.63286	1.85401	3.58662	3.26729	3.7787	0	0	0	0
ANKRD34C-AS1	729911	ENSG00000259234	15	0	0	0	0	0	0	0	0	0	0	0	0	0	0	0	0	0	0	0	0	0	0	0	0	0	0	0	0	0	0	0	0	0	0	0	0	0	0	0	0	0	0.0699759	0	0	0	0
ANKRD35	148741	ENSG00000198483	1	0.213753	0.130421	0.0619078	0.481974	0.515092	0.510892	0.0566359	0	0	0.0568141	0.124509	0	0	0	0	0.131498	0.0571576	0	0	0	0.0633536	0	0	0	0	0	0.0513206	0	0.152458	0.0537632	0.164436	0.234546	0.38548	0.327027	0	0.256255	0	0	0	0	0	0.0699759	0	0	0	0
ANKRD36	375248	ENSG00000135976	2	66.5484	41.9305	65.0032	67.7977	59.6863	48.251	27.3551	36.7176	32.8665	29.4865	41.6481	33.1323	60.9663	63.1184	50.9843	61.5413	61.4444	61.8663	39.4645	38.9147	62.0232	32.6031	34.9144	47.463	26.6653	23.6292	30.7924	45.2296	48.4308	58.6557	28.4474	41.8078	45.8078	45.6203	58.9143	58.0417	108.452	91.5809	106.264	105.025	105.502	112.521	12.4158	11.3374	10.8775	12.2114
ANKRD36B	57730	ENSG00000196912	2	20.449	17.4765	25.8155	22.0905	17.0624	15.8944	6.51313	8.18165	7.91583	7.84035	9.46265	9.45719	55.7958	48.7623	45.3713	63.9082	51.2132	50.1469	24.6282	23.9276	41.2432	22.6271	22.2787	34.1487	18.3189	19.4625	20.4769	23.2769	25.0031	33.8708	15.0184	23.9237	28.7182	28.4514	35.1516	32.224	52.9602	46.3241	55.425	43.1953	46.5853	48.2134	9.60283	10.6994	7.45036	7.62611
ANKRD36BP1	84832	ENSG00000214262	1	0	0	0	0	0	0	0	0	0	0	0.0622543	0	0	0	0	0	0	0	0	0	0	0	0	0	0	0	0	0	0	0	0.0548119	0	0	0	0	0	0	0	0	0	0	0	0	0	0	0
ANKRD36BP2	645784	ENSG00000230006	2	0.071251	0.391264	0.619078	0.722961	0.0643865	0.170297	0.28318	0.399105	0.37996	0.227256	0.249017	0.193004	0.113637	0.181723	0.175405	0.0657492	0.0571576	0.201191	11.0975	11.5762	10.9602	8.58269	7.88543	6.16402	0.162593	0.210975	0.0513206	0.0509342	0.152458	0.268816	0.164436	0.175909	0.128493	0.0545045	0	0	0.547392	0.213475	0.585476	0.31188	0.31619	0.419855	0.193997	0.245398	0.0993382	0.096533
ANKRD36C	400986	ENSG00000174501	2	290.918	259.212	335.788	139.05	141.264	98.2616	13.7059	18.3588	16.9082	16.3625	24.1547	19.0431	78.4096	73.2949	66.8876	92.3119	67.5603	71.5738	52.0456	50.7493	83.2467	35.111	34.3919	47.7712	24.7142	24.4204	30.4331	40.4927	47.262	60.8062	58.0458	94.5219	96.4342	43.3856	54.5434	55.2229	77.935	69.9487	90.1632	84.2075	89.3763	102.865	73.9127	72.147	57.7651	15.6866
ANKRD37	353322	ENSG00000186352	4	1.85253	0.97816	0.866709	1.44592	2.63985	1.93004	0.566359	0.665174	1.45651	1.02265	0.809306	0.96502	8.01142	24.1691	20.6977	13.5443	49.4985	39.3329	1.06821	0.930232	0.633536	1.00317	2.09011	1.35608	1.02976	1.16036	0.975092	1.47709	1.3213	1.34408	1.09624	1.05546	1.47767	1.74414	2.46246	1.85785	6.02132	6.19078	7.80634	11.3056	14.0177	13.0155	1.40648	1.17791	1.39073	1.68933
ANKRD39	51239	ENSG00000213337	2	2.63629	1.49985	2.29059	1.84757	2.57546	1.9868	1.75571	2.19508	2.72304	1.64761	2.24115	2.31605	3.69321	4.2402	5.08673	3.02446	4.40114	3.92323	1.24625	0.981912	1.45713	1.95061	1.61509	1.78757	2.22211	2.32073	2.30943	2.80138	2.59179	2.15053	2.63097	2.93182	2.31288	2.12568	2.64714	2.49848	3.14751	3.20213	4.09833	3.50865	3.0565	2.86901	1.35798	2.1595	1.68875	1.78586
ANKRD40	91369	ENSG00000154945	17	70.681	71.3405	77.4466	57.5156	56.9177	59.3203	77.3646	77.7589	76.6252	71.0176	71.8415	68.6451	70.5118	65.9654	63.0872	66.1437	63.6736	59.3514	69.4931	63.2558	57.3984	76.9655	64.746	64.1058	63.0863	57.227	61.0202	65.3996	62.4061	61.5589	38.3135	36.5305	36.6848	31.7216	32.5044	33.8256	31.7488	35.3657	28.5907	28.2251	29.6164	30.1596	84.4855	77.0059	79.8679	85.9144
ANKRD40CL	55018	ENSG00000167117	17	0	0	0.123816	0.160658	0	0.0567658	0.226544	0.26607	0.126653	0.284071	0.124509	0.257339	0	0	0	0	0	0	1.72101	1.65375	1.90061	12.3167	15.6758	12.9444	0	0	0	0	0	0.16129	1.97323	1.75909	2.18439	6.37703	5.72521	5.76573	0	0.142317	0	0.857669	0.632379	0.489831	0.290995	0.392637	0.447022	0.434399
ANKRD42	338699	ENSG00000137494	11	5.70008	7.36881	5.69551	6.346	6.76058	5.90365	11.5537	9.84458	8.54909	8.863	10.3342	11.0656	5.85231	4.2402	4.79439	6.64067	5.6586	6.68961	8.07093	7.8553	9.24963	8.80561	8.26545	7.33519	5.0404	3.95578	4.31093	3.41259	2.99834	1.77419	11.6201	11.9618	15.4834	10.3014	12.0045	12.6846	10.8794	11.243	9.75793	9.51233	8.74792	10.6363	15.3257	13.9877	12.1689	11.2944
ANKRD44	91526	ENSG00000065413	2	2.20878	2.15195	2.78585	4.81974	4.37828	3.23565	1.81235	1.33035	1.51984	1.5908	1.86763	1.28669	9.54552	8.2381	9.58878	9.73089	8.74512	8.85242	0.11869	0.0516796	0.0633536	0	0.0475026	0	9.21363	9.2829	9.59695	6.92706	10.2655	9.08598	3.17909	3.225	3.01959	3.6518	3.509	2.75474	0.410544	0.142317	0.195159	0.545789	0.526983	0.489831	0.0484992	0.147239	0.0496691	0.096533
ANKRD44-AS1	101927596	ENSG00000231621	2	0	0	0	0	0	0	0	0	0	0	0	0.0643347	0	0	0	0	0	0	0	0	0	0	0	0	0	0	0	0	0	0	0	0	0	0	0	0	0	0	0	0	0	0	0	0	0	0
ANKRD44-IT1	101927547	ENSG00000236977	2	0.071251	0.195632	0.0619078	0.240987	0	0.170297	0	0.0665174	0.0633266	0.0568141	0.0622543	0	0.454548	0.42402	0.175405	0.262997	0.22863	0.251489	0	0	0	0	0	0	0.270989	0.0527438	0.153962	0.101868	0.101639	0.215053	0	0.293182	0.321233	0.0545045	0.184684	0.192191	0.0684241	0	0	0	0	0	0	0	0	0
ANKRD45	339416	ENSG00000183831	1	0	0	0	0.0803291	0.0643865	0	0.226544	0.332587	0.0633266	0.170442	0.498034	0.128669	0	0	0	0	0	0	0	0	0	0	0	0	0.0541978	0	0	0	0.0508193	0	0	0	0	0	0	0	0	0	0.0975793	0	0	0	0.436492	0.785274	0.794705	0.241333
ANKRD46	157567	ENSG00000186106	8	16.0315	15.3897	18.6342	17.1904	18.8009	19.0733	25.4295	25.2101	27.1671	20.6803	24.3414	25.2835	16.8751	17.7483	18.4175	21.0398	18.8049	20.27	14.5989	13.8501	16.9788	11.3693	11.8756	13.9307	16.7471	13.2387	16.4226	16.0443	18.0917	13.4946	47.0286	43.9187	45.2296	54.014	44.632	48.2399	22.9905	23.5534	25.4682	21.3638	22.0279	20.223	13.7253	11.3374	10.9769	16.2658
ANKRD49	54851	ENSG00000168876	11	21.019	17.1504	24.2059	23.1348	25.8834	25.8285	13.8192	13.3035	16.2116	13.1809	11.019	14.411	31.5911	25.8046	24.2058	34.3868	26.8069	26.2052	25.6964	24.8579	24.3278	23.0729	22.0412	23.2384	14.6876	13.0277	19.3479	17.4704	18.9048	19.0322	27.8444	28.0282	28.8467	30.6315	29.3032	26.9708	20.1851	19.1416	19.2231	21.5197	19.4984	19.4533	37.7323	29.8404	32.9803	35.0898
ANKRD49P2	116435289	ENSG00000225349	12	0.071251	0.0652107	0.123816	0	0.128773	0.0567658	0.0566359	0.53214	0.0633266	0.511327	0.87156	0.0643347	0.0568185	0.242297	0.0584682	0	0	0.0502978	0.296725	0.206718	0.443475	0.111463	0.0475026	0.308201	0.108396	0	0.205282	0.152803	0.152458	0.107526	0.219247	0.293182	0.449726	0.218018	0.923421	0.832827	0.34212	0.213475	0.195159	0.31188	0.31619	0.139952	0.145497	0.0490796	0	0.1448
ANKRD50	57182	ENSG00000151458	4	35.3405	29.8665	37.3923	54.0615	45.1993	39.5658	36.0771	45.0988	28.5603	40.5085	51.9201	35.7057	30.8525	28.5305	24.4397	35.3731	25.6066	25.0483	4.8663	5.63307	7.72914	4.62573	5.36779	5.30106	164.165	150.373	242.182	81.1892	82.3781	104.946	5.26194	6.62592	5.52521	4.03333	4.67867	4.48446	40.9176	34.583	45.5695	43.5072	47.5339	50.5926	16.9262	21.7913	16.1425	15.6384
ANKRD52	283373	ENSG00000139645	12	55.8608	45.8431	36.3399	76.4733	49.5132	45.6965	73.0603	94.9204	53.9543	83.6872	108.322	65.364	54.8867	60.5137	58.7021	50.8242	61.273	53.8187	44.4495	42.584	51.8233	45.9229	42.4198	52.9489	83.9524	84.2318	78.8285	68.8121	64.0324	76.8814	43.1369	61.5683	60.3276	44.5847	64.8857	65.2168	43.4493	39.7775	40.593	49.277	43.7396	49.9628	31.1365	37.595	31.3412	36.6343
ANKRD53	79998	ENSG00000144031	2	0	0	0	0.0803291	0	0	0	0	0	0	0.0622543	0.0643347	0	0	0	0	0	0	0	0	0	0	0	0	0.162593	0.158231	0	0	0	0	0	0	0	0	0	0	0	0	0	0	0	0	0	0	0	0
ANKRD54	129138	ENSG00000100124	22	15.9602	11.4771	9.22426	14.2182	12.4266	12.8858	7.75912	9.37896	9.68897	6.53362	8.46659	11.3872	16.7047	12.8417	10.8751	15.7798	11.4887	12.0212	8.24897	6.92506	5.25835	9.02854	7.60041	10.3556	18.0479	16.5088	14.2671	21.0868	17.7868	15.7526	10.4143	10.4959	8.15932	9.10225	10.527	9.1611	11.6321	13.7336	12.295	14.8922	13.1746	13.2954	15.4712	13.4969	14.5034	18.7757
ANKRD55	79722	ENSG00000164512	5	0	0	0.309539	0	0.0643865	0.0567658	0	0	0.0633266	0	0	0	0	0	0	0	0	0	0	0	0	0	0	0	0	0	0	0	0	0	0	0	0	0	0	0	0	0	0	0	0	0	0	0	0	0
ANKRD6	22881	ENSG00000135299	6	0.356255	0.326053	0.680985	0.321316	0.257546	0.340595	16.8775	17.7602	17.4148	17.8964	16.7464	18.464	12.1592	9.99476	11.109	10.1911	9.65964	9.55659	0	0	0	0	0	0	0.0541978	0.158231	0.0513206	0	0.0508193	0	0.219247	0.175909	0.19274	0.0545045	0.0615614	0.192191	0	0.142317	0	0	0	0	0	0	0	0.096533
ANKRD60	140731	ENSG00000124227	20	0	0	0.0619078	0	0.0643865	0	0	0	0	0	0.0622543	0	0	0	0	0	0	0	0	0	0	0	0.0475026	0	0.0541978	0	0	0	0	0	0	0	0	0	0	0	0	0	0	0	0	0.0699759	0.0484992	0	0	0
ANKRD61	100310846	ENSG00000157999	7	0.071251	0	0.185723	0.160658	0.19316	0.113532	0.0566359	0.0665174	0.37996	0.113628	0.186763	0.321673	0.284093	0.302871	0.292341	0.394495	0.571576	0.553276	0.11869	0.155039	0.253415	0.111463	0.19001	0.0616402	0.108396	0.369206	0.153962	0.407474	0.304916	0.16129	0.164436	0.117273	0.128493	0.109009	0.184684	0.0640636	0.410544	0.142317	0.195159	0.701729	0.526983	0.34988	0.339494	0.196318	0.645698	0.289599
ANKRD62	342850	ENSG00000181626	18	0	0	0	0	0	0	0.113272	0	0.126653	0	0.0622543	0.0643347	0	0	0	0	0	0	0.0593451	0	0	0	0	0	0	0.0527438	0.0513206	0.0509342	0	0	0.109624	0.0586364	0.0642466	0	0.0615614	0	0.273696	0.284634	0.0975793	0.23391	0.210793	0.489831	0	0	0	0
ANKRD62P1	107080639	ENSG00000259271	22	0	0	0	0	0	0	0.0566359	0	0.126653	0	0	0.0643347	0	0	0	0	0	0	0	0	0	0	0	0	0	0	0	0	0	0	0	0	0	0	0	0	0	0	0	0	0	0	0	0	0	0
ANKRD63	100131244	ENSG00000230778	15	0	0	0	0	0	0	0.226544	0.199552	0.253306	0.284071	0.186763	0.386008	0.113637	0	0.116936	0	0.0571576	0.0502978	0.0593451	0.155039	0	0.0557317	0.19001	0.12328	2.92668	2.21524	1.53962	5.5009	5.08193	3.33332	0.712554	0.762274	0.706713	0.436036	0.738737	0.512509	0	0	0.0975793	0	0.105397	0.139952	0	0	0.0993382	0
ANKRD65	441869	ENSG00000235098	1	0.570008	0.0652107	0.185723	0.481974	0.386319	0.68119	0	0	0	0	0	0	0.39773	0	0.0584682	0.197248	0.114315	0.0502978	0	0.0516796	0	0	0.142508	0.0616402	0	0	0.0513206	0.152803	0	0.0537632	0	0	0	0	0.0615614	0.0640636	0	0	0	0	0	0	0	0	0	0
ANKRD66	100287718	ENSG00000230062	6	0	0	0	0	0	0	0	0	0	0	0	0	0	0	0	0	0	0	0	0	0	0	0.0475026	0	0	0	0	0	0	0	0	0	0	0.109009	0	0	0	0	0	0	0	0	0	0	0	0
ANKRD7	56311	ENSG00000106013	7	0	0	0	0	0	0	1.30263	1.66294	2.72304	2.04531	2.30341	1.8657	0	0	0	0	0	0	0	0	0	0	0	0	3.30607	3.0064	4.20829	3.66726	2.64261	3.76342	0	0	0.0642466	0	0.123123	0	0	0	0	0	0	0	0	0	0	0
ANKRD9	122416	ENSG00000156381	14	17.3852	15.1289	6.99558	20.5642	19.316	20.9466	2.43534	4.12408	5.38276	2.67026	4.42006	3.86008	7.78414	8.60155	10.8166	6.18043	6.28734	5.08008	28.1296	45.0129	24.7713	30.4853	33.0143	35.4431	36.8545	33.3868	28.329	59.0837	50.7177	38.9246	14.5251	16.9459	17.7963	18.695	18.6531	18.7066	32.6383	42.4104	44.7889	42.5716	41.4209	41.4257	21.8731	22.0858	22.4504	20.5133
ANKS1A	23294	ENSG00000064999	6	42.5368	35.9311	28.9728	43.5383	41.98	37.579	66.4339	73.8344	47.6849	62.8932	75.2655	49.4733	35.398	36.284	35.0224	34.9128	36.5237	33.8504	52.5204	54.7287	55.6245	54.227	54.628	63.4278	31.0554	32.2792	31.1003	29.7456	28.5096	29.3547	113.57	126.831	126.694	111.08	135.127	127.551	39.0701	34.2272	33.3721	39.5307	37.205	39.4664	42.9702	40.8833	45.4969	42.1849
ANKS1B	56899	ENSG00000185046	12	0.213753	0	0	0	0	0	8.72193	9.64503	7.66252	9.14707	10.3342	10.2935	5.5114	2.54412	2.45566	4.73394	3.54377	2.56519	0	0.0516796	0	0	0	0.0616402	0.433583	0.263719	0.667168	0.101868	0.152458	0.107526	0.0548119	0	0	0.0545045	0.0615614	0.0640636	0.205272	0.142317	0.0975793	0	0.31619	0.139952	0	0	0.0993382	0
ANKS3	124401	ENSG00000168096	16	15.034	12.1944	7.9861	12.2903	11.1389	11.0126	26.1092	21.4851	28.687	22.3848	24.8395	23.9325	21.1933	22.1702	17.3066	19.922	20.9768	16.7492	12.8185	14.3152	13.5577	12.8183	10.9731	13.9307	16.6929	18.935	14.7803	17.776	15.9573	16.9892	19.513	22.8682	20.6874	21.9108	25.7942	26.202	8.41616	10.5314	13.5635	11.3836	13.0692	13.5053	12.8038	10.1104	9.6358	12.9354
ANKS4B	257629	ENSG00000175311	16	0	0	0	0	0	0	12.5165	12.7713	6.07936	10.5106	8.90237	5.46845	0.0568185	0	0	0	0	0	35.251	35.2455	27.6222	50.6601	42.6573	40.9907	0.0541978	0.105488	0.307924	0.916816	0.914748	1.18279	11.8394	9.4991	9.25152	17.1689	15.575	16.8487	26.2064	27.0402	27.4198	32.6694	32.5675	32.8187	47.3352	52.7115	51.2088	70.083
ANKS6	203286	ENSG00000165138	9	53.7945	47.8646	42.283	67.8781	60.3302	63.1236	46.8379	53.8126	48.5082	42.2697	49.4299	43.2329	53.4094	66.6317	62.0347	51.9419	64.9882	57.1383	56.3185	61.9121	55.9413	61.695	57.0981	62.5648	70.7824	72.6809	71.2843	108.745	98.9961	108.172	49.9336	50.3101	52.2325	53.3599	68.0254	62.8464	76.4981	70.7314	78.2586	80.8548	77.8881	86.0704	70.5663	70.3311	66.7056	110.048
ANKUB1	389161	ENSG00000206199	3	0.071251	0.0652107	0	0	0	0	0.0566359	0	0.126653	0	0	0.0643347	0	0	0	0	0	0	0	0	0	0	0	0	0	0	0.0513206	0	0.0508193	0	0	0	0	0.0545045	0	0.0640636	0	0	0	0	0	0	0	0	0	0.0482665
ANKZF1	55139	ENSG00000163516	2	32.4192	36.1919	35.3493	26.1069	29.9397	30.3697	27.8649	29.8663	31.3467	27.2708	23.2209	39.8231	40.3412	28.5305	27.9478	38.1345	28.7503	28.7201	31.987	30.646	26.6719	30.8196	27.4565	28.9709	20.1074	23.682	21.7086	25.6709	24.9523	26.8278	64.7328	75.8169	73.4981	67.0405	73.135	72.9044	41.5334	42.3392	39.1293	40.9342	40.0507	43.1052	17.0717	17.5705	19.0233	15.4453
ANLN	54443	ENSG00000011426	7	350.84	289.144	333.126	411.124	410.722	387.256	190.806	228.221	200.365	161.807	284.44	106.41	179.035	271.252	254.921	209.74	289.618	285.541	178.51	163.204	180.748	187.091	181.745	188.804	313.426	337.982	311.67	294.655	289.721	302.418	184.442	189.044	193.447	213.167	231.84	228.835	341.436	339.568	328.94	428.055	412.311	390.675	561.911	538.354	497.038	634.415
ANO1	55107	ENSG00000131620	11	42.2518	42.713	39.9924	74.3847	62.3261	55.8008	0.0566359	0	0	0.170442	0.0622543	0	0.284093	0.363446	0.175405	0.0657492	0.22863	0.45268	17.9816	17.4677	21.9204	35.0553	38.5246	50.6066	0.812967	0.263719	0.256603	0.814948	0.254097	0.752685	86.9864	102.379	103.18	133.591	150.887	153.945	82.3826	72.795	61.2798	94.8894	88.2169	98.0362	495.516	552.833	499.621	333.28
ANO10	55129	ENSG00000160746	3	25.5791	21.5847	23.1535	31.971	31.9357	30.4832	20.5588	19.8887	15.1351	19.8849	22.5361	18.3354	16.8751	18.354	18.5929	19.5933	20.4053	19.5156	11.0382	10.491	11.4037	9.3072	8.78797	9.30767	9.64721	11.2344	11.4958	10.085	11.1294	11.0752	6.63223	8.67819	6.68165	11.555	10.7732	11.0189	13.8217	11.9546	14.6369	15.6719	15.4933	17.494	15.1317	16.5398	18.0795	16.3141
ANO2	57101	ENSG00000047617	12	0	0	0	0	0	0	0.0566359	0	0.18998	0.0568141	0	0	0	0	0	0	0	0.0502978	0	0	0	0	0	0	0.921363	0.527438	1.12905	0.509342	0.304916	0.322579	0.164436	0.117273	0.256987	0	0.123123	0	0.136848	0.213475	0.0975793	0	0	0	0.533491	0.785274	0.695367	0.1448
ANO3	63982	ENSG00000134343	11	0	0	0.0619078	0	0	0	8.66529	6.1196	11.1455	13.5786	9.15138	21.2948	0.113637	0	0	0	0.0571576	0	0	0	0	0	0	0	0.216791	0.105488	0.0513206	0.662145	0.711471	0.591395	0	0	0	0	0	0	0.0684241	0.142317	0	0.31188	0.31619	0.34988	0	0	0	0
ANO4	121601	ENSG00000151572	12	0.071251	0	0.0619078	0	0.0643865	0.0567658	1.69908	2.46115	1.20321	1.30672	1.61861	1.22236	0	0.242297	0.116936	0.197248	0.0571576	0.100596	0	0	0	0	0	0	0.0541978	0.105488	0	0	0	0.0537632	0	0	0	0	0	0	0.0684241	0.0711584	0	0.0779699	0.105397	0	0	0	0	0
ANO5	203859	ENSG00000171714	11	0	0	0.0619078	0.0803291	0.0643865	0	2.2088	4.65622	7.34589	2.10212	5.47838	9.45719	0.738641	0.484594	0.409277	0.788991	0.571576	0.603574	0	0	0	0	0.0475026	0	50.1872	43.6191	59.4806	37.5385	43.9079	47.3654	0	0	0	0	0	0	0	0	0	0	0	0	0.145497	0.0490796	0	0
ANO6	196527	ENSG00000177119	12	147.703	165.635	176.189	146.922	158.069	141.801	77.3646	97.9802	101.956	77.4376	96.6809	86.7874	110.512	112.971	112.2	104.213	111.972	106.128	225.867	226.357	206.343	231.788	221.979	200.454	171.916	169.36	178.544	115.162	119.578	117.526	111.761	111.526	111.468	88.0248	75.4127	75.3388	221.283	219.879	199.647	169.662	168.424	174.45	213.978	189.104	189.239	160.969
ANO7	50636	ENSG00000146205	2	0	0.0652107	0.0619078	0.160658	0	0.170297	2.15216	2.12856	1.07655	0.96584	1.86763	2.25171	7.10232	8.84385	9.58878	7.56116	8.00207	8.45003	0.178035	0	0.316768	0.0557317	0.0950051	0.493122	1.68013	1.89878	1.38566	2.03737	2.03277	1.39784	3.61758	3.87	4.04754	7.57613	9.29577	9.48142	4.51599	4.2695	4.39107	4.9121	3.79428	6.36781	0.0969983	0	0.0993382	0.096533
ANO8	57719	ENSG00000074855	19	11.5427	11.4771	6.43841	13.3346	13.6499	10.1043	4.58751	4.5897	3.98958	5.34053	4.29555	5.14677	7.10232	5.51226	4.32665	6.37767	5.14419	4.22502	7.18075	7.95866	5.95524	7.41232	8.36045	9.24603	12.6823	11.0762	8.31394	20.5774	19.0064	15.2687	3.67239	4.69091	4.43302	4.68739	5.72521	5.12509	6.97925	7.75626	11.7095	9.20045	9.2749	11.1262	2.76445	3.48465	3.57617	2.31679
ANO9	338440	ENSG00000185101	11	31.2079	22.4977	15.9103	40.8072	31.2918	25.2608	9.4582	7.18388	7.15591	8.91982	7.65728	5.46845	1.87501	1.93838	1.40324	1.70948	1.42894	1.00596	33.53	43.7209	38.2656	38.7335	35.5794	43.5796	0.0541978	0.105488	0.102641	0.35654	0.304916	0.268816	6.13893	7.15364	6.87439	6.21351	6.2177	5.95792	27.7802	24.3362	33.86	28.0692	29.1948	32.5388	19.0117	18.9447	20.1656	15.3488
ANOS1	3730	ENSG00000011201	X	0	0	0	0	0	0	0.113272	0.133035	0.443286	0	0.124509	0.386008	0.0568185	0.0605743	0	0.131498	0	0.100596	0	0	0	0	0	0	17.8311	13.3969	16.4739	11.3074	14.9917	12.0967	0	0	0.0642466	0.0545045	0	0.192191	0	0	0	0	0	0	0	0	0	0
ANP32A	8125	ENSG00000140350	15	141.647	145.941	148.95	99.0457	125.296	129.937	51.9918	53.2805	56.5507	47.0989	57.1494	52.8831	166.99	145.984	144.299	164.768	156.669	161.758	103.438	106.357	102.886	113.303	108.971	108.857	107.583	116.827	115.009	140.069	130.911	126.612	69.2822	67.6078	67.5232	65.7324	65.3782	63.8715	76.4297	78.5589	75.4288	93.6418	85.8982	82.6415	86.377	86.331	87.0202	97.981
ANP32AP1	723972	ENSG00000259516	15	0.498757	0.521685	0.928616	0.240987	0.708252	0.567658	0.0566359	0.332587	0.18998	0.284071	0.0622543	0.193004	0.340911	0.484594	0.64315	0.525994	0.743049	0.855063	0.35607	0.465116	0.316768	0.390122	0.807544	0.369841	0.596176	0.632925	0.410565	0.764013	0.863929	0.268816	0	0	0	0	0	0	0.136848	0.213475	0.292738	0.15594	0.526983	0.279904	0.436492	0.392637	0.198676	0.289599
ANP32B	10541	ENSG00000136938	9	37.763	30.323	36.7113	42.0924	31.2918	29.5182	12.1201	16.3633	9.68897	17.1579	19.9214	12.5453	39.4321	36.1629	31.5144	38.266	30.465	33.951	24.9843	33.2817	42.9538	28.5904	34.0118	37.5389	32.0309	32.2264	40.2354	40.289	44.6702	56.075	17.9235	24.6273	26.0199	24.6905	32.5044	31.8396	34.5542	27.0402	30.0544	33.9949	27.6139	38.4867	25.9955	26.4539	19.7186	33.7383
ANP32BP1	646791	ENSG00000259790	15	0.213753	0.130421	0.495262	0.321316	0.257546	0.227063	0	0.133035	0.18998	0.340885	0.186763	0.128669	0.227274	0.242297	0.233873	0.591743	0.171473	0.201191	0.0593451	0.465116	0.506829	0.111463	0.285015	0.308201	0.379385	0.210975	0.256603	0.254671	0.406555	0.376342	0	0	0	0	0	0	0.205272	0.284634	0.683055	0.0779699	0.737776	0.34988	0.145497	0.245398	0.149007	0.337866
ANP32C	23520	ENSG00000248546	4	0.213753	0.0652107	0.123816	0.240987	0.128773	0.283829	0.226544	0.199552	0.0633266	0.170442	0.373526	0.193004	0.284093	0	0.0584682	0.197248	0.114315	0.150893	0.11869	0.0516796	0.0633536	0	0.0950051	0.12328	0.108396	0.369206	0.410565	0.0509342	0.457374	0.16129	0.0548119	0.0586364	0	0	0	0	0.136848	0	0.292738	0.15594	0.105397	0.209928	0.0969983	0	0.0993382	0.0482665
ANP32D	23519	ENSG00000139223	12	0.071251	0.0652107	0.0619078	0	0.0643865	0.0567658	0	0	0	0	0	0	0	0.0605743	0.0584682	0	0	0.0502978	0	0	0	0	0	0.0616402	0	0.0527438	0	0	0	0.0537632	0	0	0	0	0	0	0	0	0	0.0779699	0	0	0	0	0.0496691	0.0482665
ANP32E	81611	ENSG00000143401	1	168.437	168.309	202.191	136.399	189.296	186.646	75.0426	94.9869	85.7442	64.1999	98.2373	69.9961	119.603	120.846	112.376	139.388	132.949	136.911	31.0968	39.0698	35.9849	42.8577	43.3698	37.2307	97.2851	68.145	102.898	138.592	142.548	93.0641	107.267	109.767	107.356	121.273	122.138	119.607	114.2	121.965	121.681	151.028	165.683	130.365	50.5846	34.6011	37.5002	58.8369
ANPEP	290	ENSG00000166825	15	0	0.130421	0.0619078	0.240987	0.19316	0	0.453087	0.465622	0.126653	0.454513	0.684797	0.0643347	0.113637	0	0	0.0657492	0.22863	0	940.56	999.586	871.176	1043.07	1010.28	1029.45	0.867165	0.791157	0.153962	0.560277	0.0508193	0.645158	0	0.0586364	0	0.163514	0.123123	0	15.6691	15.8683	12.7829	14.4244	10.8558	12.3158	0.727487	0.490796	0.298014	1.73759
ANTKMT	65990	ENSG00000103254	16	18.3828	18.1286	6.56222	15.4232	15.9679	16.6324	24.4667	23.6802	39.5791	27.3844	23.8434	39.3085	39.4321	31.2563	35.1394	31.4281	29.0361	23.5897	14.6582	23.1525	11.4037	12.261	17.8135	22.5603	27.9661	19.5679	17.2437	36.367	25.8162	17.9031	12.223	9.79228	9.76549	10.3559	13.2973	9.80174	15.806	16.5087	20.882	24.2486	24.7682	21.1327	17.3142	16.638	16.3908	19.0653
ANTXR1	84168	ENSG00000169604	2	0	0	0.0619078	0	0	0	46.2149	74.6991	48.6982	76.7559	113.925	68.9024	1.5341	1.57493	1.22783	0.986238	1.37178	1.55923	0	0	0	0.0557317	0	0	139.126	134.919	148.06	60.5608	62.5078	72.8491	0.219247	0.175909	0.256987	0.272523	0.0615614	0.192191	0	0	0	0.0779699	0	0.419855	0.193997	0.245398	0	0
ANTXR2	118429	ENSG00000163297	4	0	0.0652107	0	0	0	0	20.1624	22.4829	24.8874	31.8159	30.9404	28.5646	9.94325	8.2381	8.71176	10.0596	8.97375	8.95301	14.7769	17.7778	17.1688	23.9646	28.7866	33.4706	0.270989	0.316463	0.513206	0.101868	0	0.0537632	25.652	22.8096	26.0199	28.2333	29.5495	27.6755	13.7532	16.6511	15.4175	24.4825	25.1898	28.0603	9.26334	11.5828	9.98349	9.36371
ANTXRL	195977	ENSG00000274209	10	0	0.0652107	0	0	0	0.0567658	0	0	0	0	0	0.0643347	0.0568185	0	0	0	0	0	0.0593451	0	0	0	0	0	0	0	0	0	0	0	0	0	0	0	0	0	0.205272	0.213475	0.0975793	0	0	0.209928	0	0	0	0
ANXA1	301	ENSG00000135046	9	97.5426	135.051	113.972	65.3878	83.7025	56.482	160.903	194.896	325.436	162.943	168.522	269.112	0.170456	0.242297	0.116936	0.0657492	0.22863	0.0502978	34.2421	36.5375	29.1427	45.9787	49.2127	42.2852	247.25	293.466	241.207	83.6849	75.111	70.6986	149.253	130.759	126.502	161.17	140.36	142.734	30.3803	30.3135	35.5189	53.1755	47.3231	48.0035	195.403	161.128	198.428	151.171
ANXA10	11199	ENSG00000109511	4	0.213753	0.195632	0.0619078	0	0.0643865	0	0	0.133035	0	0	0.0622543	0	0	0	0	0	0	0	451.201	414.78	434.543	64.8717	58.5232	54.0585	0.216791	0.316463	0	0.305605	0	0.215053	126.506	99.9165	100.032	41.3144	36.9984	35.8116	0.205272	0.0711584	0.0975793	0	0	0.0699759	164.655	232.834	268.312	5.35758
ANXA11	311	ENSG00000122359	10	200.572	206.718	148.764	194.718	197.602	193.401	320.956	266.934	258.943	265.038	202.762	220.99	93.2392	109.094	120.737	86.9205	99.6257	95.6665	290.375	286.615	264.945	309.924	288.388	308.386	126.227	125.847	111.366	54.7034	44.8735	49.4621	479.549	488.969	486.732	297.976	325.537	318.012	286.355	295.805	307.863	151.106	150.506	172.771	370.97	390.526	387.468	277.919
ANXA13	312	ENSG00000104537	8	0	0	0.0619078	0	0	0	14.0457	12.7713	10.7022	20.1122	16.0616	12.7383	0	0	0	0	0	0	2.13642	2.37726	1.83726	20.1749	20.6161	20.7111	0	0	0	0	0	0	1.8636	1.52455	1.34918	9.59279	8.98797	8.13608	2.12115	3.4156	4.39107	22.2994	22.5549	22.7422	0.0484992	0.147239	0	1.39973
ANXA2	302	ENSG00000182718	15	1508.81	1723.78	1592.08	1567.3	1820.59	1702.07	436.493	470.744	452.722	481.784	491.311	486.113	518.64	475.508	486.455	648.879	591.524	612.577	1095.04	995.194	976.533	1491.55	1430.4	1399.85	1041.57	1198.44	1065.36	431.871	386.888	431.934	686.573	578.038	593.575	792.877	724.762	713.221	839.974	849.275	868.456	764.807	697.409	714.244	1575.64	1637.15	1663.22	1577.83
ANXA2R	389289	ENSG00000177721	5	0.213753	0.260843	0.185723	0.0803291	0.19316	0.113532	4.53087	5.52095	4.43286	3.92017	5.16711	4.43909	1.47728	1.51436	1.40324	2.36697	1.71473	2.01191	2.3738	2.58398	2.91427	3.56683	2.47013	3.39021	4.17323	4.64145	5.18338	5.34809	5.03111	6.02148	0.657742	0.762274	0.321233	1.14459	1.16967	0.960955	0.821089	1.56548	1.65885	1.16955	1.05397	1.18959	0.339494	0.392637	0.894043	0.434399
ANXA3	306	ENSG00000138772	4	376.134	429.804	488.328	343.166	389.281	355.468	37.7762	37.0502	45.7851	43.6901	31.5007	52.7544	83.0119	92.3758	95.537	80.8715	78.8775	78.9676	13.59	12.8682	12.6707	5.90756	10.3556	7.58175	0.812967	0.632925	0.564527	0.0509342	0.152458	0	20.4448	18.0014	17.3466	17.1689	16.1291	14.2862	118.579	116.7	119.925	59.569	54.1738	52.342	139.823	137.325	146.077	119.508
ANXA4	307	ENSG00000196975	2	102.673	100.229	100.6	111.577	117.57	112.113	127.091	128.645	116.838	117.946	124.322	121.206	28.6365	30.166	28.5909	27.0229	29.2647	26.1046	163.021	180.465	190.188	128.852	148.541	149.847	22.6005	19.5152	23.9667	30.5605	30.1867	21.7741	122.669	147.06	140.186	88.8969	104.839	106.153	104.484	98.4121	105.776	89.8213	78.415	85.5106	210.68	230.036	197.683	205.615
ANXA5	308	ENSG00000164111	4	0.285004	0.456475	0.247631	0.401645	0.128773	0.397361	95.658	109.355	125.577	102.89	128.555	126.482	146.535	177.301	186.455	166.872	201.481	203.706	44.6275	44.9612	38.7724	42.3561	36.7195	33.2241	127.798	136.817	120.296	97.8956	97.3699	98.5479	195.295	171.218	167.491	179.374	151.256	154.137	99.4202	97.9139	83.8206	97.4624	88.5331	85.6505	189.341	180.662	189.686	159.424
ANXA6	309	ENSG00000197043	5	4.34631	4.82559	4.024	3.37382	3.09055	4.59803	113.498	100.907	120.827	111.412	97.7393	99.5257	0.227274	0.121149	0.292341	0.131498	0.400103	0.352085	0.11869	0.206718	0.253415	0.111463	0.380021	0	264.756	313.087	281.801	276.624	262.431	277.418	12.7712	11.1409	10.2152	13.6806	13.9129	11.8518	0	0	0	0	0	0	0.630489	0.883433	0.347684	0.241333
ANXA7	310	ENSG00000138279	10	135.733	158.462	158.112	111.175	129.932	130.561	97.527	88.4017	100.563	96.0158	86.0354	91.0335	150.285	126.237	125.063	143.136	125.69	110.203	98.6909	87.4419	95.0305	107.952	91.8225	88.4537	71.8121	73.7885	68.2564	62.4454	67.234	59.946	106.061	92.1765	91.8727	86.7167	87.8481	85.9093	86.7617	87.0267	81.4787	98.9438	95.7001	94.5374	83.8065	78.282	79.7685	89.8723
ANXA8	653145	ENSG00000265190	10	1.14002	1.69548	0.619078	1.52625	1.22334	1.53268	0.0566359	0.0665174	0.126653	0	0.0622543	0	0	0	0.0584682	0	0	0	0	0	0	0	0	0	0	0	0.0513206	0.0509342	0.0508193	0	0	0	0	0	0	0	0	0	0	0	0	0	0	0.0490796	0	0
ANXA8L1	728113	ENSG00000264230	10	0.142502	0.0652107	0	0.0803291	0.257546	0.113532	0	0.199552	0.126653	0	0	0	0	0	0	0	0	0	0	0	0	0	0	0	0	0	0.0513206	0	0	0	0	0	0	0	0	0	0	0	0	0	0	0	0	0	0	0
ANXA9	8416	ENSG00000143412	1	21.9453	23.7367	21.0486	30.2841	32.7083	38.6008	10.1378	6.65174	6.52264	10.9651	7.34601	7.26982	2.84093	1.51436	1.87098	2.49847	1.25747	1.00596	3.08594	2.37726	1.90061	2.78659	2.13762	2.21905	0.108396	0.210975	0.205282	0.254671	0	0.107526	28.6118	24.7446	24.8634	7.90315	7.38737	8.90485	1.84745	2.91749	3.12254	0.701729	1.15936	1.67942	1.06698	1.07975	0.993382	1.0136
AOAH	313	ENSG00000136250	7	0	0	0.0619078	0	0	0	0.226544	0.133035	0.126653	0.568141	0.43578	0.321673	0	0	0	0.0657492	0.0571576	0.0502978	0.11869	0	0.0633536	0	0	0	0	0	0	0	0	0	0	0	0	0	0	0	0	0.0711584	0.0975793	0.15594	0	0.279904	0	0.0490796	0	0
AOAH-IT1	100874264	ENSG00000230539	7	0	0	0	0	0	0	0	0	0	0	0	0	0	0	0	0	0.0571576	0	0	0	0	0	0	0	0	0	0	0	0	0	0	0	0	0	0	0	0	0	0	0	0	0	0	0	0	0
AOC1	26	ENSG00000002726	7	0.427506	0.130421	0.123816	0.481974	0.837025	0.283829	0.0566359	0	0	0	0	0	0.284093	0.787466	1.05243	0	0.114315	0	0.296725	0.103359	0.316768	0.613049	0.760041	0.801323	0	0	0.102641	0	0	0	69.4466	60.5128	60.5846	14.0622	13.4819	12.8768	23.3326	26.044	17.5643	6.86135	6.42919	5.45812	6.01389	9.42328	8.59275	3.18559
AOC2	314	ENSG00000131480	17	0.570008	0.586896	0.928616	0.722961	0.515092	0.510892	2.09553	2.52766	0.949899	2.38619	2.36566	1.8657	2.1591	1.39321	1.2863	1.05199	1.4861	1.25745	1.1869	0.930232	0.823597	0.724512	0.807544	1.10952	4.01064	4.00853	3.69508	3.5654	3.91309	3.44084	0.438495	0.469091	0.57822	0.545045	0.246246	0.320318	0.957937	0.996218	0.780634	1.16955	1.37016	1.60945	0.727487	1.17791	0.894043	0.579198
AOC3	8639	ENSG00000131471	17	0.213753	0.0652107	0.123816	0.0803291	0	0.113532	1.13272	1.33035	0.759919	1.30672	1.24509	0.643347	0.39773	0.84804	0.467745	0.197248	0.457261	0.402383	0.11869	0.155039	0.0633536	0	0.0950051	0.0616402	2.5473	2.26798	1.59094	2.69951	3.25244	2.25805	0.0548119	0.0586364	0	0.0545045	0.0615614	0.0640636	0.410544	0.284634	0.0975793	0.15594	0.526983	0.0699759	0	0.0490796	0.0993382	0
AOC4P	90586	ENSG00000260105	17	0	0	0	0.0803291	0.0643865	0	0.113272	0.0665174	0	0.0568141	0.249017	0.128669	0.0568185	0	0	0	0	0	0	0	0	0	0	0	0.0541978	0.105488	0.102641	0.0509342	0.0508193	0	0	0	0	0	0	0.0640636	0	0	0	0	0	0	0	0	0.0496691	0.096533
AOPEP	84909	ENSG00000148120	9	86.6412	69.1233	56.3361	86.3537	75.7829	67.4946	19.6527	22.6159	15.3884	20.3395	27.9522	16.4697	96.762	129.447	122.725	105.33	130.491	111.158	41.8383	38.1912	48.8457	35.4454	35.2469	40.0661	119.181	119.887	119.526	138.185	130.809	160.107	23.6787	33.7746	34.8217	20.9842	34.536	32.224	76.2928	80.0532	87.9189	131.457	135.751	134.704	37.1019	34.4048	31.7882	48.2183
AOX1	316	ENSG00000138356	2	0.213753	0.456475	0.123816	0.160658	0.19316	0.113532	4.81405	5.25488	4.11623	4.60194	3.48624	3.66708	0.113637	0.0605743	0	0.262997	0.114315	0	0	0.206718	0	0	0	0	0	0.158231	0	0.0509342	0	0.16129	0.109624	0.351819	0.256987	0.272523	0.184684	0.128127	0.136848	0.42695	0.292738	0.467819	0.632379	0.629783	0.193997	0.0490796	0.0993382	0
AOX2P	344454	ENSG00000243478	2	0	0	0	0	0	0	0	0	0	0.113628	0.124509	0	0	0	0	0	0	0	0	0	0.0633536	0	0	0	0	0	0	0	0	0	0	0.0586364	0	0	0	0	0	0	0	0	0	0	0.0484992	0	0	0
AP1AR	55435	ENSG00000138660	4	58.5683	63.1891	71.0082	32.212	43.976	40.3605	36.87	32.8596	41.5423	32.6113	31.9987	39.6301	54.3753	47.9143	49.581	60.029	46.1834	53.7181	55.0129	58.2946	49.6693	67.5468	62.8934	64.5373	27.8035	25.0533	32.9992	34.1259	33.8457	26.5053	59.0872	52.8314	49.4057	54.3955	46.2326	52.34	70.9558	73.4355	68.5982	78.3597	86.0036	73.9645	58.878	44.2207	50.7121	50.4868
AP1B1	162	ENSG00000100280	22	87.7812	89.469	60.5458	96.2342	89.948	89.7468	73.2302	82.2821	59.6537	74.7106	74.1449	61.1179	43.1253	49.6103	49.1717	41.6193	46.6406	43.2561	77.6234	76.8475	73.5536	86.2727	67.3111	83.091	81.8929	91.1412	74.0556	71.9701	56.5619	67.0427	63.6366	59.9264	63.4114	53.1964	60.5149	58.7464	43.9967	43.8336	45.8623	71.3425	58.1789	68.0866	118.144	128.834	123.924	131.188
AP1B1P1	23782	ENSG00000234479	22	0	0.130421	0	0.0803291	0.128773	0.0567658	0	0	0	0	0	0	0	0	0	0	0	0	0	0	0	0	0	0	0	0	0	0.0509342	0	0	0	0	0	0	0	0	0	0	0	0.0779699	0	0	0.0484992	0	0	0
AP1B1P2	23781	ENSG00000232707	22	0	0	0	0	0	0.0567658	0	0	0	0	0	0	0	0	0	0	0	0	0	0	0	0	0	0	0	0	0	0	0	0	0	0	0	0	0	0	0	0	0	0	0	0	0	0	0	0
AP1G1	164	ENSG00000166747	16	154.045	139.551	154.46	185.399	170.882	177.336	137.455	144.276	98.4096	124.48	141.566	109.691	48.9776	47.7325	47.0669	52.5994	50.413	45.3183	108.423	105.375	117.711	103.661	105.598	110.829	128.015	135.868	156.117	115.774	115.919	131.827	109.021	115.748	117.25	104.594	111.919	111.279	156.623	148.436	152.419	154.848	156.619	148.489	186.576	197.398	181.391	185.874
AP1G2	8906	ENSG00000213983	14	107.66	100.881	78.3133	129.972	112.161	103.938	33.4718	31.8619	31.9799	29.8274	29.9443	35.3197	32.2729	37.7378	37.1273	30.1789	34.7518	34.0013	70.7987	70.4393	66.5213	64.3144	57.8106	62.5032	13.1159	13.8189	12.7275	14.6691	13.4163	15.9677	31.0783	35.2991	32.573	29.705	34.8438	32.0959	67.5345	65.9638	81.2835	58.0096	58.2843	65.6374	49.6631	48.2452	54.5366	38.1306
AP1G2-AS1	102724814	ENSG00000258727	14	2.99254	2.21716	2.29059	2.4902	2.70423	2.44093	6.85294	4.92229	7.47254	6.53362	5.78965	9.39286	1.5341	1.45378	1.1109	1.18349	1.02884	1.60953	7.71486	6.92506	6.39872	10.4218	6.79287	5.79418	12.8449	9.91583	12.3169	7.79294	8.99502	8.06448	3.06946	3.63546	2.69836	3.10676	3.01651	3.45944	2.80539	3.27329	4.68381	4.83413	4.21586	4.19855	1.74597	1.47239	1.49007	1.83413
AP1M1	8907	ENSG00000072958	19	13.1814	13.3682	8.41946	15.6642	14.2294	14.5888	14.159	17.5606	14.9451	14.9989	20.7307	17.113	15.1706	19.2021	16.7219	14.0703	19.4907	17.403	14.3022	13.0749	13.4943	12.1495	9.2155	9.18439	79.5082	72.048	66.9221	74.7205	64.693	63.2255	20.2804	23.1614	22.4221	14.2802	15.8213	15.3112	7.52665	6.26194	8.19666	7.79699	5.37522	8.18718	9.60283	9.96316	9.68547	6.37118
AP1M2	10053	ENSG00000129354	19	102.245	102.055	82.4611	97.2785	104.113	104.846	46.4981	34.323	51.1046	44.315	30.3178	62.5976	0	0.181723	0.0584682	0	0	0.0502978	95.783	97.9328	83.5001	102.379	90.8249	90.1796	11.5983	11.7619	10.9313	0.96775	0.711471	1.0215	69.7755	63.5619	61.5483	60.8815	56.9443	61.437	62.3343	71.6565	61.9628	74.9291	69.1401	67.3868	58.102	62.3311	63.6758	54.9756
AP1M2P1	645388	ENSG00000227534	X	0	0	0	0	0	0	0	0	0	0	0	0	0.0568185	0	0	0.0657492	0.114315	0.100596	0.0593451	0.0516796	0	0.111463	0.0950051	0.184921	0.108396	0.105488	0.102641	0	0.101639	0	0.219247	0.293182	0.19274	0.163514	0.492491	0.384382	0.0684241	0.213475	0.0975793	0.0779699	0.210793	0.279904	0.0484992	0.0981592	0	0.096533
AP1S1	1174	ENSG00000106367	7	40.9693	36.7788	27.549	34.0595	43.139	40.3605	49.6697	44.8328	45.2152	37.2701	39.0957	37.6358	16.0228	21.8067	25.2583	16.7661	19.4336	19.415	67.5347	60.5168	60.3127	77.2999	65.126	67.681	34.8492	39.7688	32.5886	42.1226	33.7949	37.0428	64.7328	52.1278	51.9755	60.827	55.2206	56.1838	44.2704	51.8745	43.3252	59.2571	47.9554	51.6422	100.054	95.6561	109.421	122.307
AP1S2	8905	ENSG00000182287	X	29.2842	31.3663	34.9779	24.5004	26.9136	25.1473	9.17502	11.9066	12.0954	8.91982	13.5714	14.411	146.365	161.976	236.153	86.6575	73.7333	88.2224	5.57844	8.16537	8.04591	6.24195	6.08033	5.9791	22.3837	12.3948	24.326	25.7218	29.0178	18.7096	2.24729	1.75909	2.50562	2.56171	2.46246	1.72972	14.3691	12.0969	14.3442	16.6076	19.393	15.1848	17.3627	10.7975	12.3676	19.8375
AP1S3	130340	ENSG00000152056	2	25.5079	28.0406	29.53	40.3252	37.6017	36.4437	6.51313	6.18612	6.9026	4.8292	7.84404	5.27544	8.86369	13.2052	12.2199	9.86238	13.8893	13.5301	5.93451	4.18605	4.81488	7.57951	7.83792	8.13651	11.0564	7.96431	9.64827	5.6537	5.23439	4.35482	8.98914	10.4373	10.7934	14.3347	14.4054	14.1581	10.8794	12.8085	15.1248	13.4108	14.3339	12.1058	14.0163	13.2515	12.6159	16.2658
AP2A1	160	ENSG00000196961	19	135.448	120.379	79.7372	160.497	136.113	133.684	157.674	152.924	123.614	165.272	152.15	130.857	41.7048	42.2809	44.085	37.0168	44.1828	36.6168	40.236	44.1344	36.6184	41.8545	39.2371	44.8741	108.612	110.604	96.6367	76.8598	65.8619	64.032	65.1165	74.2337	66.6238	68.6212	74.8587	76.8764	33.7331	35.5792	32.9818	46.8599	43.6342	43.455	61.3029	67.19	62.9307	62.5534
AP2A2	161	ENSG00000183020	11	73.9585	82.4263	66.9223	64.5846	65.6742	64.2022	111.913	112.614	84.541	123.912	104.151	108.854	92.7847	83.5319	82.6155	80.5428	79.6777	83.9974	54.7162	54.3152	49.0991	50.3815	47.9301	57.6336	57.6123	63.8727	54.0919	53.6337	49.5489	51.9353	19.4034	18.8223	20.6874	17.1144	19.7612	19.7957	38.5912	40.2045	40.6906	45.4564	43.4234	47.7935	27.9355	29.3005	26.8213	27.9946
AP2B1	163	ENSG00000006125	17	221.377	215.391	229.121	210.462	199.856	190.222	265.339	301.058	184.217	278.389	314.197	204.906	101.364	129.266	118.398	106.119	133.349	129.467	219.933	237.313	273.751	235.021	272.237	317.262	128.666	136.501	153.654	134.212	131.419	165.429	122.176	139.027	132.862	126.396	139.19	134.854	171.608	153.56	146.759	177.537	167.264	196.282	222.417	273.03	217.7	200.354
AP2B1P1	401602	ENSG00000234130	X	0.427506	0.97816	1.23816	0.562303	0.643865	0.454127	0.849539	1.26383	1.45651	1.36354	0.809306	1.54403	0.284093	0.42402	0.292341	0.197248	0.171473	0.201191	0.474761	1.39535	0.506829	0.557317	1.09256	1.47937	0.812967	0.632925	0.307924	0.560277	0.406555	0.376342	0	0.0586364	0	0	0	0	0.410544	0.569267	0.390317	0.467819	0.948569	0.979663	0.824486	0.687114	1.04305	0.579198
AP2M1	1173	ENSG00000161203	3	126.898	118.814	97.7524	114.71	130.318	135.046	248.348	218.377	228.102	230.722	204.007	221.89	116.194	125.692	132.84	114.075	126.318	123.884	304.203	282.894	261.714	333.109	284.255	286.134	208.553	211.608	199.637	145.01	137.924	141.075	192.116	155.387	164.214	175.123	160.367	165.22	113.652	113.925	111.631	126.467	121.838	121.198	204.618	204.858	221.971	233.465
AP2S1	1175	ENSG00000042753	19	113.503	109.619	76.6418	113.987	123.171	127.326	154.276	144.609	141.725	139.024	129.8	129.313	77.6141	81.0484	91.912	64.8945	85.7936	66.3931	42.7878	38.0879	36.1749	55.6203	43.5599	40.9907	50.946	50.2648	46.0346	48.3366	41.1128	40.645	22.2536	19.7018	20.8802	19.4581	19.3918	22.8707	23.6747	26.8267	24.2972	34.1508	29.511	27.3606	91.0329	81.7175	83.8414	97.2088
AP3B1	8546	ENSG00000132842	5	89.0638	78.1876	92.8616	97.2785	95.5496	93.2663	75.7788	76.096	76.4986	84.5394	82.0512	78.9386	65.1141	54.214	52.5629	60.818	55.7858	57.6413	81.3621	73.4884	83.9436	73.2872	76.7641	76.1873	99.453	89.6117	95.9182	87.3013	87.765	89.5157	69.7755	65.4969	66.8165	79.4676	71.0419	76.2357	69.5873	65.8927	65.3781	77.58	79.6798	77.8132	84.8735	95.6071	89.2553	78.3848
AP3B2	8120	ENSG00000103723	15	0	0	0	0	0	0	0.0566359	0	0.253306	0	0.0622543	0.321673	0	0	0	0	0	0	0	0	0	0	0	0	0.162593	0.105488	0.0513206	0.0509342	0	0.16129	0.109624	0	0.0642466	0.109009	0.246246	0.192191	0	0	0.0975793	0	0	0	0	0	0	0
AP3D1	8943	ENSG00000065000	19	178.626	172.482	142.388	194.236	170.753	173.533	117.916	131.971	101.513	123.968	124.322	114.966	102.842	94.0719	93.8414	101.254	99.8544	99.6903	99.7591	99.7933	88.505	98.478	92.345	103.371	193.92	213.507	179.519	187.693	156.828	155.644	93.6187	101.5	104.979	88.8969	98.9292	99.9393	63.4975	61.1251	69.574	79.6073	79.7852	81.382	98.1623	102.233	107.732	94.6024
AP3M1	26985	ENSG00000185009	10	51.1582	51.386	61.722	60.8091	55.5656	55.1196	0	0.133035	0.0633266	0	0	0	124.887	95.3439	98.8112	129.131	108.142	101.199	53.9447	54.2636	54.104	59.2986	59.9007	56.7706	69.2106	70.6767	75.6466	72.2757	74.2471	76.7739	83.0948	84.6124	93.9286	84.046	81.8767	89.625	59.5289	56.8556	57.1815	61.0504	62.0786	60.1093	48.2567	48.9814	49.7684	51.4038
AP3M2	10947	ENSG00000070718	8	34.4855	35.9311	38.3828	26.2676	26.7848	26.2258	18.9164	19.3566	24.7607	17.2715	20.7307	27.0849	96.8756	80.9273	82.1478	102.043	100.026	93.2019	44.4495	40.1034	43.7774	50.1586	47.2651	44.381	26.6111	30.5386	29.2527	34.5843	38.9784	37.2041	27.2415	32.0155	32.3161	29.705	34.7822	34.7225	21.7589	23.4823	19.6134	27.0556	24.8736	24.4216	33.7554	29.2024	32.0366	42.6676
AP3S1	1176	ENSG00000177879	5	60.6346	61.1676	67.2937	73.0994	83.7669	79.4722	56.0129	48.6908	52.4978	45.6785	46.0682	46.3853	45.1707	47.7931	46.5991	47.7339	49.6128	49.9457	36.6753	35.4522	33.134	35.3896	36.2445	32.1146	62.7611	46.6255	69.2315	58.0141	60.8307	51.989	19.6775	16.8873	14.841	24.745	21.6081	20.9488	44.9546	46.1106	48.5945	59.1792	64.0811	57.2403	43.5037	34.2085	42.169	47.2047
AP3S2	10239	ENSG00000157823	15	7.48136	8.34697	8.04801	10.9248	8.56341	8.969	12.1201	12.1062	12.5387	12.9536	13.2602	11.8376	23.5229	18.9598	18.359	21.5	17.776	16.4474	12.7592	15.1421	16.0285	14.1559	10.5456	11.65	13.3327	10.9707	12.1117	12.1223	12.0442	12.9569	12.8808	13.6623	17.6036	16.0243	17.9144	17.3612	16.4218	19.0704	12.978	13.8007	15.2825	15.2547	24.0556	24.9324	24.0895	23.9885
AP4B1	10717	ENSG00000134262	1	15.889	18.8459	15.5388	18.074	18.157	18.2218	20.219	24.0128	23.0509	17.2147	22.1003	19.4934	12.6137	15.3253	11.986	12.6896	15.6612	12.5745	12.7592	10.5943	12.2906	12.3167	11.6856	12.2664	33.7652	38.0283	33.5637	35.8577	34.1506	36.5052	24.5009	28.2041	32.9585	26.2712	26.7177	27.2911	12.1111	10.318	12.7829	14.5024	16.0203	15.0448	22.2611	19.8282	20.3147	17.5207
AP4B1-AS1	100287722	ENSG00000226167	1	0	0	0	0	0	0	0.0566359	0	0	0	0	0	0	0	0	0	0	0	0	0	0	0	0	0	0	0	0	0.0509342	0	0	0	0	0.0642466	0	0	0.0640636	0	0	0	0	0	0	0	0	0	0
AP4E1	23431	ENSG00000081014	15	39.6868	36.9745	45.1927	39.3612	37.151	34.7975	23.8437	26.6735	22.6076	22.1007	27.3919	20.2011	52.2731	43.1895	40.1092	55.4923	41.6107	38.3269	34.2421	28.4754	32.8805	30.541	29.3566	29.7106	26.9363	21.0448	29.1501	20.2209	20.3786	21.7203	16.4984	16.3009	16.1902	15.8608	16.0675	17.5534	28.0539	22.0591	23.0287	28.8489	28.6679	27.6405	35.3559	31.7054	30.6458	37.3583
AP4M1	9179	ENSG00000221838	7	13.6089	11.7379	9.47189	13.174	13.328	12.5452	11.7236	11.9731	14.5018	13.6354	11.9528	14.411	8.40914	9.75246	9.82265	10.3226	14.518	14.0834	21.4829	20.4651	18.7527	17.3883	18.4785	19.0468	30.6218	32.9121	29.458	27.861	25.2064	29.3547	23.898	23.3959	22.6148	21.8018	21.054	22.7426	18.885	20.7783	18.3449	21.0519	18.5498	21.9025	18.7692	18.8466	20.116	20.1754
AP4S1	11154	ENSG00000100478	14	32.2767	35.0181	37.8256	31.8906	33.4166	32.4701	9.28829	8.44772	10.9555	10.6242	8.7156	13.8963	9.88643	7.63236	8.24401	7.10092	6.51597	5.43217	26.9427	21.9121	19.7663	18.0571	19.001	17.3209	4.60682	4.74694	4.61885	9.72844	7.11471	8.06448	5.75525	5.98092	5.26822	4.30586	5.54053	5.50947	5.26865	5.83499	4.97654	5.37992	6.42919	4.33851	6.98388	6.33127	6.30797	7.48131
AP5B1	91056	ENSG00000254470	11	34.6992	35.4746	18.3866	38.7186	39.5333	37.1816	40.1549	33.3918	40.529	44.8263	37.6016	46.0636	56.8185	51.5487	50.9258	51.5474	53.1566	43.8597	27.1207	28.3204	21.0968	24.299	21.8037	27.0601	45.8514	44.6212	39.7222	44.6184	37.6063	37.3654	21.5959	23.0441	24.478	23.4914	27.8873	29.4693	25.0432	29.0326	28.7859	35.0085	35.9402	33.3085	38.4113	36.4171	42.3677	40.7852
AP5M1	55745	ENSG00000053770	14	91.5575	84.187	105.553	103.223	111.196	106.209	30.3568	36.252	30.4601	30.0547	34.9247	31.0093	30.2843	27.4402	29.2926	33.0061	31.7796	30.0781	70.1459	63.9793	68.4219	77.9129	75.4816	73.2286	69.8068	51.4779	74.9281	74.0074	73.5356	66.3438	45.6035	44.4464	46.1291	48.5635	41.9233	43.3711	95.7937	97.6293	95.6277	103.934	103.289	91.3186	70.0328	58.9446	58.9572	62.3603
AP5S1	55317	ENSG00000125843	20	13.9652	12.6509	11.3291	13.3346	15.9679	14.5321	11.4405	10.9089	10.1323	12.6127	10.6455	13.5746	9.43188	9.20729	8.24401	9.53364	9.0309	7.84646	5.4004	5.42636	5.195	5.23878	5.5578	5.11614	14.525	14.3991	12.0603	11.0527	10.418	10.9677	18.2523	22.4578	21.9081	18.477	22.1621	23.8957	6.22659	4.83877	5.1717	6.15962	5.05904	6.64771	10.5728	8.68709	9.68547	11.0048
AP5Z1	9907	ENSG00000242802	7	32.063	27.2581	13.9292	25.143	28.7808	25.3743	23.7871	23.6137	24.6974	23.7483	20.0459	28.8219	28.7502	32.6495	33.7361	27.4832	37.0953	27.7644	28.723	29.9742	25.8483	27.1971	23.3713	28.9093	39.2392	37.9228	34.3335	33.8713	33.744	33.0106	47.8508	46.8505	47.6068	44.8572	49.6801	48.1759	23.6747	27.8229	32.2987	27.4454	31.3028	31.6291	47.0442	42.0612	45.3975	39.5303
APAF1	317	ENSG00000120868	12	58.4258	49.4297	53.9836	57.4353	47.968	52.4516	34.7178	38.181	28.307	27.1003	36.5433	28.1786	28.6934	37.8589	38.0628	34.4526	37.0953	38.4778	55.4283	53.0233	56.7649	36.2256	42.5148	45.737	29.4294	25.4225	29.8686	20.2209	21.1408	19.0859	52.2905	57.581	60.5846	43.6581	43.4624	44.4602	59.1184	54.6496	54.8396	38.6731	46.3745	42.8253	53.3006	52.0735	47.4836	28.4772
APBA1	320	ENSG00000107282	9	0.142502	0	0	0.0803291	0.0643865	0	0.396451	0.53214	0.253306	0	0.249017	0.193004	10.966	8.66212	7.19159	10.6514	8.97375	7.94706	1.60232	2.5323	1.83726	1.78342	1.47258	1.91085	0.867165	0.42195	0.667168	2.64858	1.62622	1.77419	3.06946	3.45955	4.56151	3.81532	2.27777	3.77976	0.410544	1.13853	0.780634	0.935639	1.26476	0.489831	1.55197	1.57055	1.83776	0.289599
APBA2	321	ENSG00000034053	15	0	0	0	0	0.128773	0	0.0566359	0	0.0633266	0	0	0.0643347	0	0	0	0	0	0	0	0	0	0.0557317	0	0	45.2552	45.2542	39.0037	47.6235	42.9423	41.9891	0	0	0	0	0	0	0	0	0	0	0	0	0	0	0	0
APBA3	9546	ENSG00000011132	19	8.19387	10.3033	5.13834	11.1657	9.46482	9.1393	7.19276	8.44772	8.23246	7.04495	6.97248	10.0362	8.63642	7.93523	9.06257	8.08715	7.48765	6.63931	9.0798	10.2326	8.04591	8.2483	7.17289	8.69127	24.0638	21.3085	18.1162	21.9017	17.6851	14.8924	9.75651	8.73683	9.38001	9.21126	9.91139	9.28923	10.1268	13.8759	12.0023	10.0581	10.2235	12.2458	4.99541	3.68097	4.66889	5.74372
APBB1	322	ENSG00000166313	11	0.071251	0	0	0	0.0643865	0	14.3289	14.5673	17.4781	14.5444	12.9489	22.5815	16.1933	11.4485	12.863	16.4373	12.5747	11.4679	0.23738	0.413437	0.190061	0.780244	0.285015	0.369841	21.8417	25.3698	22.4271	17.776	15.0425	17.0967	0.328871	0.234546	0.19274	0.327027	0.123123	0.192191	0	0	0	0	0	0.0699759	0.0969983	0.0490796	0	0
APBB1IP	54518	ENSG00000077420	10	0	0	0	0	0	0	1.64244	1.5299	0.18998	1.02265	1.36959	0.321673	0	0	0	0	0	0	0	0	0	0	0	0	0	0	0	0	0	0	0	0.0586364	0	0	0	0.256255	0	0	0	0	0	0	0	0	0	0.0482665
APBB2	323	ENSG00000163697	4	151.195	153.376	176.128	187.167	183.63	165.302	130.319	135.296	115.381	165.784	154.017	140.764	230.854	157.009	156.695	210.003	144.552	139.929	25.7558	27.1835	31.17	29.2592	28.074	31.6214	42.2201	37.9755	41.621	24.2956	22.0048	21.8816	9.15358	10.2614	10.0867	16.0788	14.4054	15.2471	56.3814	52.9418	57.1815	57.4638	62.8164	65.4974	43.7947	32.8343	36.1094	50.2937
APBB3	10307	ENSG00000113108	5	11.7564	10.3033	9.22426	8.59521	11.3964	9.25283	4.58751	4.05756	3.22966	4.71557	3.48624	5.46845	6.4205	5.63341	5.26214	6.44342	5.88723	4.12442	3.91678	6.35659	5.195	4.12415	3.42018	3.20529	7.4251	7.27864	5.95319	7.4364	10.113	8.70964	3.34352	3.81137	4.24028	3.32478	3.44744	3.90788	3.14751	3.77139	6.04991	3.50865	4.63745	5.03827	2.76445	3.04294	2.83114	2.75119
APC	324	ENSG00000134982	5	56.8583	52.9511	58.379	74.947	62.0042	65.6213	64.2818	74.3665	69.8493	70.6199	69.3513	67.3584	122.16	60.5137	69.5187	132.682	63.7879	67.55	76.2584	73.6434	76.9747	64.0915	75.1966	70.3315	159.396	158.97	173.31	114.245	121.661	132.795	10.195	11.9032	10.9862	10.6284	10.5886	11.2752	91.7567	80.3378	86.1625	90.9129	95.2785	94.6074	59.6055	63.7544	59.8512	55.603
APC2	10297	ENSG00000115266	19	3.06379	1.69548	0.866709	6.18534	3.3481	2.83829	0.96281	1.1308	0.506613	1.02265	0.87156	2.05871	5.68185	4.42192	5.55448	5.98318	5.31566	5.28127	0.178035	0.361757	0.380122	0.222927	0.617533	0.308201	22.6547	13.2914	11.7524	24.1428	18.0409	14.6236	0.657742	0.527728	0.77096	0.436036	0.492491	0.576573	0.478968	0.569267	0.487896	0.701729	0.737776	0.629783	0.58199	0.441716	0.447022	0.627465
APCDD1	147495	ENSG00000154856	18	0	0	0	0	0	0	0.0566359	0.133035	0.126653	0.170442	0.311272	0.579012	59.2049	48.5806	53.3815	45.104	38.4099	33.8504	0	0	0	0	0	0.0616402	122.216	131.965	132.612	30.1021	25.0539	30.7526	1.31548	1.58318	1.54192	1.63514	1.72372	2.05004	6.15817	6.68889	6.73297	8.26481	7.27236	9.79663	0.0969983	0.0490796	0	0.1448
APCDD1L	164284	ENSG00000198768	20	0.783761	0.521685	0.619078	1.12461	0.837025	1.30561	0.0566359	0	0	0	0.0622543	0	0	0	0	0	0	0	0	0	0	0	0	0	0	0	0	0	0	0	0	0	0	0	0	0	0	0	0	0	0	0	0	0	0	0
APCDD1L-DT	149773	ENSG00000231290	20	2.13753	1.63027	1.54769	2.57053	2.63985	2.66799	0	0	0	0.0568141	0.124509	0	0.170456	0.181723	0.116936	0.131498	0.400103	0.201191	0	0	0	0	0.0475026	0.0616402	0.270989	0.42195	0.205282	0.101868	0.203277	0.268816	0.0548119	0.234546	0.256987	0.109009	0.307807	0.0640636	0	0	0	0	0	0	0.0484992	0	0.0496691	0.096533
APCS	325	ENSG00000132703	1	0	0	0	0	0	0	6.85294	6.51871	2.40641	6.0223	4.91809	1.15802	0	0	0	0	0	0	0	0	0	0	0	0	0	0	0	0	0	0	0	0	0	0	0	0	0	0	0	0	0	0	0	0	0	0
APEH	327	ENSG00000164062	3	146.563	149.919	104.315	141.138	151.952	167.402	95.2616	83.5459	90.8737	87.6074	78.9385	93.5426	40.5116	55.7889	63.8473	37.4113	59.5011	56.3839	254.65	243.928	224.018	288.69	249.673	280.032	62.2191	72.4699	62.6625	64.9411	55.7996	63.9782	71.8583	60.9233	62.1907	68.0216	64.2701	66.1777	108.589	106.809	108.703	152.509	130.797	133.794	135.555	132.122	147.964	162.417
APELA	100506013	ENSG00000248329	4	0	0	0	0.321316	0.128773	0.283829	0	0	0.0633266	0	0.0622543	0	0	0	0	0	0	0	0	0	0	0	0	0	9.48462	7.27864	10.6747	15.0256	19.0064	11.5053	0	0	0	0	0	0	0	0	0	0	0	0	0	0	0	0
APEX1	328	ENSG00000100823	14	61.4184	47.669	43.645	86.4341	76.8775	76.6906	55.6731	52.0166	61.4268	53.7461	57.523	64.785	69.0914	80.6244	76.3594	69.8914	81.964	84.7518	155.306	182.326	166.493	157.944	186.068	175.058	118.26	83.4934	90.0163	179.543	169.279	107.795	39.5194	43.8014	37.9698	35.973	37.614	41.5773	98.5306	89.5173	93.0906	132.627	117.412	126.516	38.3143	43.5336	39.1392	57.8716
APEX2	27301	ENSG00000169188	X	33.9155	36.3223	27.1775	25.0627	26.3341	25.7149	32.9055	31.6623	29.6369	22.4984	28.2012	24.5115	16.3637	22.8971	23.4457	14.5963	24.0634	21.1251	35.5477	34.9871	28.6992	35.724	32.6343	35.1349	60.5932	71.9953	56.1447	61.936	54.1734	56.1825	12.7712	11.8446	12.7851	11.991	11.0195	11.9158	23.8116	24.4785	22.9311	23.235	27.2977	25.4013	44.7162	47.9508	51.9042	45.7567
APH1A	51107	ENSG00000117362	1	147.276	154.81	98.1238	140.737	160.58	162.123	114.914	108.689	144.955	91.3003	80.1213	136.582	87.1597	87.227	88.6962	85.0137	89.3374	68.7068	135.485	127.028	108.778	131.694	109.446	118.719	124.113	133.389	125.428	121.682	109.109	116.344	126.944	94.8737	95.4705	111.789	96.9592	100.067	113.105	119.831	121.681	125.687	108.98	111.961	118.095	114.355	124.818	116.902
APH1B	83464	ENSG00000138613	15	0.997514	1.239	1.11434	0.803291	1.35212	0.624424	10.0246	10.7093	11.7788	10.9083	6.59896	12.3523	12.3864	7.26891	6.89925	15.3853	9.25953	6.73991	0.712141	1.24031	1.39378	0.390122	0.380021	0.493122	5.52818	5.16889	3.95169	7.94574	7.31798	7.3118	7.3996	5.6291	5.07548	5.94099	4.98647	5.57354	0.889513	0.42695	0.780634	0.389849	0.737776	0.769735	0	0.0490796	0	0
API5	8539	ENSG00000166181	11	148.63	150.637	179.223	149.251	153.755	152.416	114.348	127.514	109.998	95.2773	124.197	101.134	153.865	155.615	146.054	146.292	149.81	148.731	132.814	126.873	132.789	149.027	143.125	141.711	125.793	110.498	133.485	116.334	117.24	113.494	191.951	176.672	176.229	194.145	171.141	181.62	151.012	154.129	144.222	158.123	167.581	158.216	207.819	202.404	197.236	228.252
APIP	51074	ENSG00000149089	11	16.1027	18.8459	21.8534	13.7363	16.0966	17.8245	17.274	17.8932	19.0613	16.0784	16.3729	16.534	23.0683	22.4731	23.7966	23.2752	23.3203	26.2555	25.459	24.9612	25.088	22.5713	21.3287	20.7728	15.609	14.7155	15.3962	28.4213	28.967	31.8816	303.658	264.509	260.263	288.928	266.622	274.705	30.3803	28.1787	29.1762	20.5061	22.2387	18.8235	22.9401	19.2392	23.7418	19.7893
APLF	200558	ENSG00000169621	2	5.41508	5.80375	5.38598	6.58698	6.24549	6.18748	4.07779	4.25712	4.87615	3.80655	4.10878	6.04746	7.0455	4.05848	4.61899	7.82416	4.28682	5.78425	2.72987	3.82429	4.62482	1.28183	2.23262	2.40397	1.08396	0.896644	1.07773	0.101868	0.609832	0.537632	1.53473	1.46591	1.54192	1.58063	1.78528	1.53753	16.5586	16.0106	15.6127	12.3972	9.69648	12.1758	1.40648	1.03067	0.794705	1.39973
APLN	8862	ENSG00000171388	X	0	0	0	0	0	0	0	0	0	0	0	0	0	0.0605743	0.116936	0	0	0.150893	5.22237	5.78811	2.97762	4.06842	3.6102	2.77381	1.95112	1.00213	0.461885	3.15792	3.50653	3.54837	0.219247	0.117273	0.0642466	0.163514	0.184684	0.320318	0.684241	0.355792	0.487896	1.09158	0.843173	1.18959	0.0969983	0.245398	0.149007	1.11013
APLNR	187	ENSG00000134817	11	0	0	0	0	0	0	0	0	0	0	0	0.128669	0	0	0	0	0	0	0	0	0	0	0	0	0	0	0	0	0	0	0	0	0	0.0545045	0	0	0	0	0	0	0	0	0	0	0	0
APLP1	333	ENSG00000105290	19	1.42502	0.847739	0.371447	2.08856	1.80282	1.64621	4.02115	5.18836	5.44609	7.38583	6.91023	7.59149	2.38638	1.63551	1.16936	2.95872	2.68641	2.2634	0	0	0	0	0.0475026	0.0616402	8.72585	6.32925	3.79772	23.5316	18.4982	13.9247	0.0548119	0.0586364	0	0.0545045	0	0	0	0	0	0	0	0.0699759	0.0969983	0.0981592	0	0.1448
APLP2	334	ENSG00000084234	11	550.343	564.855	524.73	643.436	745.081	760.662	311.271	297.466	313.277	338.101	289.981	327.528	2293.65	2513.29	2440.29	1648.33	1952.68	1961.36	166.641	171.576	153.126	189.209	165.309	157.121	365.727	350.166	325.886	187.03	183.61	158.279	334.243	308.076	298.875	321.304	299.065	299.369	309.824	327.257	295.958	295.506	299.853	300.826	712.792	680.587	714.589	735.92
APMAP	57136	ENSG00000101474	20	167.654	176.33	132.297	150.617	174.423	179.21	120.861	118.468	126.21	115.958	105.397	119.791	64.3754	67.3586	66.0106	63.2508	65.9599	60.8101	69.9678	65.8398	59.1723	63.98	58.6657	58.25	105.686	114.507	98.2276	67.2332	64.7438	62.7954	118.887	96.7501	98.4258	103.014	91.1725	97.2486	77.8666	82.2591	74.9409	76.2546	68.9294	72.9849	178.768	171.828	185.961	206.195
APOA1	335	ENSG00000118137	11	0.641259	0.717317	0.433354	2.89185	2.76862	3.23565	0.113272	0.133035	0.126653	0.0568141	0.124509	0	0.0568185	0.121149	0	0	0	0.0502978	0	0	0.0633536	0.0557317	0	0	0.0541978	0	0.256603	0.305605	0.304916	0.215053	0.164436	0.351819	0.19274	0.872072	1.04654	0.896891	0	0	0	0	0.105397	0	0.339494	0.392637	0.397353	0.386132
APOA1-AS	104326055	ENSG00000235910	11	0	0	0	0	0	0	0	0	0	0	0	0	0	0	0	0	0	0	0.0593451	0	0	0	0	0	0	0.0527438	0	0.0509342	0	0.0537632	0	0	0.0642466	0.109009	0.123123	0	0	0	0	0	0	0	0	0.0490796	0.149007	0.193066
APOA2	336	ENSG00000158874	1	4.70257	7.36881	14.3007	2.08856	3.02617	5.44952	0.113272	0.199552	0.126653	0.170442	0	0.257339	0	0	0	0	0	0	0.23738	0.155039	0.126707	0	0	0	0	0	0	0	0	0.0537632	0	0	0	0	0	0	0.0684241	0	0	0	0.105397	0.0699759	0	0	0	0
APOA4	337	ENSG00000110244	11	0	0	0	0	0	0	0.0566359	0	0	0	0	0.0643347	0	0	0	0	0	0	0	0	0	0	0	0	0	0	0	0	0	0	0.0548119	0	0	0.109009	0.0615614	0.0640636	0	0	0	0	0	0	0	0	0	0.0482665
APOA5	116519	ENSG00000110243	11	0	0	0	0	0	0.0567658	0	0	0	0	0	0	0	0	0	0	0	0	0	0	0	0	0	0	0	0.0527438	0	0	0	0.0537632	0.0548119	0	0.0642466	0.0545045	0.246246	0.256255	0	0	0	0	0	0	0	0.0490796	0.0496691	0.0482665
APOB	338	ENSG00000084674	2	0	0	0	0	0	0	0	0	0	0	0.0622543	0.0643347	0	0	0	0	0	0	0	0	0	0.111463	0	0	0.108396	0.158231	0.564527	0	0	0	0	0	0	0	0	0	0	0	0	0	0	0	0	0	0	0
APOBEC1	339	ENSG00000111701	12	0.142502	0.0652107	0.123816	0.0803291	0.19316	0.113532	0.0566359	0	0.0633266	0	0.0622543	0	0	0.0605743	0	0	0	0	1.8397	0.930232	0.950305	2.00634	1.47258	1.41773	0	0	0	0	0	0	0.767366	0.879546	0.321233	0.654054	0.246246	0.384382	0	0.142317	0	0	0	0	1.40648	2.99386	2.53312	1.11013
APOBEC2	10930	ENSG00000124701	6	0.071251	0	0	0.401645	0.321933	0.283829	0	0	0	0.0568141	0	0	0	0	0	0	0	0	0	0.0516796	0	0	0	0	0	0	0	0	0	0	0.109624	0.0586364	0.128493	0.109009	0.184684	0	0.136848	0	0	0	0	0	0	0	0	0
APOBEC3A	200315	ENSG00000128383	22	0.142502	0.0652107	0	0.0803291	0	0	0.0566359	0	0	0	0	0	0	0	0	0	0	0	0	0	0.0633536	0	0	0	0	0	0.0513206	0	0.0508193	0	0.0548119	0.0586364	0	0	0	0	0.0684241	0	0	0	0	0.0699759	0.0969983	0	0	0
APOBEC3AP1	105377532	ENSG00000248822	4	0	0	0	0	0	0	0	0	0	0	0	0	0	0	0	0	0	0	0	0	0	0	0	0	0	0	0	0	0	0	0	0	0	0	0	0	0	0	0	0	0	0	0	0	0	0
APOBEC3B	9582	ENSG00000179750	22	17.7415	16.9548	14.115	17.5921	17.2556	17.0297	3.17161	2.59418	4.11623	2.04531	2.05439	1.4797	1.81819	1.15091	1.40324	1.31498	1.08599	1.60953	3.62005	4.59948	4.81488	1.11463	1.61509	1.72593	11.1106	7.48962	6.723	10.4925	11.0786	6.82793	4.54938	7.32955	6.29617	1.63514	2.77026	2.69067	6.91083	6.54657	7.90392	5.30195	5.37522	5.31817	19.9332	22.0858	17.8312	8.68797
APOBEC3B-AS1	100874530	ENSG00000249310	22	0	0	0	0	0.0643865	0	0.0566359	0	0	0	0	0	0	0	0.0584682	0	0	0.0502978	0.0593451	0	0	0	0	0	0	0.0527438	0	0	0.0508193	0.0537632	0	0	0	0	0	0	0	0	0	0	0	0	0	0	0	0
APOBEC3C	27350	ENSG00000244509	22	36.053	37.3657	32.6254	42.8154	43.139	44.2773	14.3855	15.166	12.1587	11.5333	15.3768	11.1299	0.568185	0.908614	0.935491	0.788991	1.31463	1.20715	0.178035	0.258398	0.253415	0	0.142508	0.0616402	15.8258	13.8189	14.2158	24.8559	22.1064	18.9784	1.80879	3.40091	2.50562	0.926577	1.23123	0.960955	0.0684241	0.142317	0	0.0779699	0.31619	0.279904	4.84992	4.8098	3.87419	2.50986
APOBEC3D	140564	ENSG00000243811	22	0	0.130421	0	0	0	0.0567658	0.849539	0.665174	0.823246	0.511327	0.560289	0.257339	0	0	0	0	0	0	0	0	0	0	0	0	0.162593	0.158231	0	0.203737	0.101639	0.107526	0.0548119	0	0	0	0	0	0.0684241	0.142317	0	0	0	0	0.0969983	0.147239	0.0496691	0.0482665
APOBEC3F	200316	ENSG00000128394	22	2.77879	2.73885	2.72394	6.02468	4.50706	4.3142	6.6264	8.24816	4.49619	6.19274	6.10092	5.21111	4.09094	4.17963	3.80043	4.0107	3.88672	4.87889	0.0593451	0.0516796	0.126707	0	0	0	3.79385	2.79542	3.4898	2.34297	3.50653	2.79569	1.8636	3.63546	2.69836	1.47162	2.64714	1.72972	1.64218	1.49433	2.63464	1.63737	1.89714	1.39952	1.64897	1.57055	1.39073	0.917064
APOBEC3G	60489	ENSG00000239713	22	0.071251	0.130421	0	0	0.128773	0.170297	8.32548	4.25712	7.21923	4.09062	2.05439	1.99437	0	0	0	0.0657492	0.0571576	0	0	0	0	0	0	0	0.0541978	0	0.0513206	0.0509342	0.0508193	0.107526	0.0548119	0.175909	0	0	0.0615614	0	0.0684241	0	0	0	0	0	1.16398	0.588955	0.695367	0.0482665
APOBEC3H	164668	ENSG00000100298	22	2.42253	2.54322	2.04296	1.9279	1.80282	2.1571	0	0	0.0633266	0.0568141	0.124509	0	0	0	0	0	0	0	0	0.103359	0.0633536	0	0	0	0	0	0	0	0	0	0.219247	0	0.321233	0.109009	0	0.0640636	0.0684241	0	0	0	0	0.0699759	0	0	0.0496691	0
APOBEC4	403314	ENSG00000173627	1	0	0	0	0	0	0	0	0	0	0	0.0622543	0	0	0	0	0	0	0	0	0.0516796	0.0633536	0.0557317	0.0475026	0.12328	0	0	0	0	0	0	0	0	0.128493	0.163514	0.0615614	0	0.136848	0.0711584	0.0975793	0.0779699	0.31619	0.0699759	0.0969983	0	0	0
APOBR	55911	ENSG00000184730	16	0	0.0652107	0	0	0	0	0.0566359	0	0	0.0568141	0.0622543	0.128669	0	0	0	0	0	0.100596	0.23738	0.361757	0.506829	0.111463	0.0475026	0.246561	0	0	0	0.0509342	0	0	0.328871	0.469091	0.256987	0.163514	0.123123	0.320318	0.0684241	0	0	0	0.105397	0	0.0969983	0.147239	0	0.0482665
APOC1	341	ENSG00000130208	19	7.4101	7.89049	9.5338	8.27389	10.3018	13.34	6.34322	6.51871	7.78917	7.10176	5.97641	9.52153	2.78411	2.96814	2.16332	2.89297	2.51494	3.97353	0.296725	0.206718	0.506829	0.278659	0.285015	0.493122	0	0	0	0	0	0	0.109624	0.117273	0	0.218018	0.0615614	0.0640636	0	0	0	0	0	0	1.16398	1.12883	1.4404	1.3032
APOC1P1	342	ENSG00000214855	19	0	0.0652107	0	0	0.0643865	0.113532	0	0	0	0.227256	0.0622543	0.128669	0	0	0	0.0657492	0.0571576	0	0	0	0	0	0	0	0.108396	0.158231	0.153962	0.101868	0.0508193	0	0	0	0	0	0	0	0.136848	0.284634	0.0975793	0.31188	0.421586	0.34988	0	0.0981592	0	0
APOC3	345	ENSG00000110245	11	0	0	0	0	0.0643865	0	0	0	0	0	0	0	0	0	0	0	0	0	0	0	0	0	0	0	0	0	0	0	0	0	0	0	0	0.218018	0.43093	0.192191	0	0	0	0	0	0	0	0	0	0.241333
APOD	347	ENSG00000189058	3	0.498757	0.782528	0.495262	0.642632	0.450706	0.851487	7.19276	6.31916	7.59919	5.85185	4.17104	4.69643	0.170456	0.726891	1.16936	0.131498	0.285788	0.352085	0	0	0	0	0	0	0	0.0527438	0.0513206	0.0509342	0	0	0.164436	0.117273	0.0642466	0.109009	0	0.128127	0.615817	0.569267	1.07337	0.623759	0.737776	0.559807	0.145497	0	0	0.193066
APOE	348	ENSG00000130203	19	0.356255	0.326053	0.185723	0.562303	0.450706	0.965019	213.517	146.006	226.329	235.722	146.422	320.644	0.625004	0.726891	0.877023	0.394495	0.628734	0.70417	0.178035	0	0	0	0.0475026	0.12328	54.5772	46.8365	37.5154	32.6998	27.6965	22.8494	0.164436	0.117273	0	0.109009	0.0615614	0	0.273696	0.0711584	0.0975793	0.15594	0	0.279904	0.242496	0.0490796	0.248345	0
APOF	319	ENSG00000175336	12	0	0	0	0	0	0	0	0	0	0	0	0	0	0	0	0	0.0571576	0.0502978	0	0	0	0	0	0	0.0541978	0	0	0	0.0508193	0	0	0	0	0	0	0	0	0	0	0	0	0.0699759	0	0	0	0
APOH	350	ENSG00000091583	17	0.071251	0	0	0.0803291	0.19316	0.227063	0	0.0665174	0	0	0	0	0	0	0	0	0	0	0	0	0	0.111463	0.0475026	0.12328	0	0	0	0	0	0	0	0	0	0	0	0	0.752665	0.782742	0.487896	0.701729	1.79174	0.839711	0	0.0490796	0	0
APOL1	8542	ENSG00000100342	22	9.83264	11.0858	8.29564	7.95258	11.0745	8.969	108.571	96.4503	88.7839	56.5869	40.9633	34.2904	0	0.0605743	0	0	0	0	0.593451	0.723514	0.506829	1.78342	2.70765	3.51349	0.48778	0.632925	0.461885	0	0	0.0537632	8.05734	9.90956	9.38001	7.79414	9.54202	8.39234	7.3898	8.46785	7.12329	8.57669	7.06157	9.3068	16.2957	13.0061	11.3742	3.61999
APOL2	23780	ENSG00000128335	22	41.8956	46.6256	32.3778	39.9235	43.2677	39.8496	92.4864	65.3201	84.6677	44.4854	36.6055	50.6957	2.95456	3.45273	4.79439	2.62997	3.48661	2.91727	3.85743	3.87597	3.48445	6.35342	5.22528	5.11614	14.0914	14.61	12.3169	4.78782	4.4721	4.56987	16.2243	16.8287	15.2907	13.6261	13.2973	14.0299	11.29	12.595	12.7829	12.7091	14.4393	11.616	25.5106	18.5521	22.0531	9.36371
APOL3	80833	ENSG00000128284	22	0.641259	0.195632	0.309539	0.722961	0.386319	0.737956	12.3466	6.98433	7.47254	3.6361	2.36566	1.73704	0	0	0	0	0	0.0502978	0.178035	0	0	0.0557317	0.0950051	0.12328	0.975561	0.896644	1.12905	0	0	0	7.45441	7.38819	5.84644	5.55946	4.61711	6.3423	8.8267	9.03712	9.95309	4.44428	5.48062	5.73802	10.7668	9.07973	9.03977	2.07546
APOL4	80832	ENSG00000100336	22	0	0	0	0.0803291	0	0.0567658	0.0566359	0.199552	0.0633266	0.0568141	0	0.0643347	0	0	0	0	0	0	0	0.0516796	0	0.0557317	0	0.0616402	0.596176	0.685669	1.02641	0.560277	0.609832	0.806448	0	0.117273	0.128493	0.163514	0.184684	0.128127	0.205272	0.142317	0.390317	1.01361	1.79174	1.67942	1.01848	0.736194	0.794705	0.289599
APOL5	80831	ENSG00000128313	22	0	0	0	0	0	0	0	0	0	0	0	0	0	0	0	0	0	0	0	0	0	0	0	0	0	0	0	0	0.101639	0	0	0	0	0	0	0	0	0	0	0	0	0	0	0	0	0
APOL6	80830	ENSG00000221963	22	12.6827	19.1719	18.2628	8.67554	12.2334	12.375	89.8245	68.4464	74.9787	69.2564	38.3486	39.8875	0.0568185	0.0605743	0	0	0	0	46.942	44.8579	46.6916	37.9533	41.6598	35.8746	9.9724	9.23016	8.57054	1.12055	0.406555	0.752685	78.4906	76.4619	75.2971	44.9117	43.093	46.4461	95.999	92.1501	84.4061	90.9909	99.8105	87.12	396.287	275.975	326.624	95.3747
APOLD1	81575	ENSG00000178878	12	5.27257	5.93417	5.44788	5.5427	7.1469	5.79011	6.45649	5.85353	6.33266	9.48796	5.78965	7.14115	10.5114	18.4752	18.5344	18.2125	30.9223	27.3117	5.75647	5.323	4.75152	4.90439	4.03772	3.82169	9.9724	10.496	9.18639	6.26491	9.24912	6.88169	5.15231	5.16001	4.30452	5.88649	5.04804	6.02198	6.08974	5.97731	4.87896	6.4715	6.113	5.66805	12.8038	9.47236	12.2683	11.9701
APOM	55937	ENSG00000204444	6	1.21127	1.56506	1.36197	0.803291	1.28773	1.36238	3.96451	2.32811	1.20321	4.8292	2.24115	2.12304	0.511367	0.484594	0.350809	0.328746	0.514419	0.150893	2.25511	1.70543	1.90061	2.39646	2.23262	1.72593	2.4931	2.05701	1.69358	1.9355	1.77868	2.15053	2.24729	2.16955	2.8911	2.4527	1.04654	1.28127	1.02636	0.853901	1.07337	1.40346	0.632379	0.909687	1.40648	1.42331	1.88743	1.78586
APOO	79135	ENSG00000184831	X	7.76636	8.60781	9.28616	9.15751	7.72638	9.1393	13.0263	12.8379	16.6549	11.8741	14.0695	11.6446	14.8296	19.8684	17.7159	15.3853	17.7189	18.1575	9.67325	8.11369	8.99622	8.63842	8.26545	8.44471	6.66633	7.33138	5.95319	9.06629	8.9442	7.79566	7.28998	7.03637	7.06713	7.57613	5.84833	6.66262	8.07404	8.11206	8.09908	10.8378	9.80188	9.5867	20.4666	21.8404	20.6623	23.3127
APOOL	139322	ENSG00000155008	X	19.024	18.4546	19.9343	28.1955	19.316	18.903	43.0433	46.6287	45.0252	46.8716	44.2628	47.7363	49.5458	40.4031	39.6414	54.0459	41.2106	40.9927	41.0074	39.5866	39.7227	39.9596	45.3174	37.4156	39.8354	31.9627	41.4157	37.7423	40.4014	36.0751	34.6411	43.0978	42.5313	37.5536	44.5705	46.9587	34.0752	35.2234	33.5673	38.2832	42.6856	41.7756	59.46	51.8281	59.8016	61.8294
APP	351	ENSG00000142192	21	659.713	742.163	671.39	551.459	670.907	682.893	340.042	347.088	303.271	318.784	293.467	262.743	563.64	751.061	732.606	557.488	714.47	702.409	321.769	335.452	326.651	255.084	279.03	293.716	404.749	338.14	358.269	262.057	236.513	206.827	261.288	268.672	268.679	229.137	238.304	237.676	459.057	470.499	439.302	372.93	379.638	378.64	200.398	204.907	194.355	200.885
APPBP2	10513	ENSG00000062725	17	42.6081	42.2565	51.5692	49.563	56.4026	49.0457	43.3265	43.835	43.1888	41.9288	36.1075	45.2916	75.0573	51.4881	54.1415	80.0826	49.2127	52.8127	74.5968	72.7132	73.6803	63.2555	62.0859	59.9143	88.4509	79.4849	94.5839	82.5135	85.8847	77.2577	57.8265	55.2355	49.1487	51.0707	50.0494	45.5493	61.6501	63.1887	62.0604	58.3995	59.6545	54.7212	58.5385	54.5765	54.8347	50.8247
APPL1	26060	ENSG00000157500	3	134.308	123.248	156.193	135.676	135.212	138.452	69.379	83.1468	86.8841	70.1654	78.6272	82.7987	184.319	117.514	115.124	182.06	115.001	112.466	179.994	184.031	181.635	164.52	173.289	161.128	73.0587	60.9718	76.2624	70.5439	74.8061	67.7416	98.0036	99.7992	100.867	94.9469	87.1094	94.9423	154.091	147.298	137.684	152.431	159.992	146.32	113.537	96.0488	97.8978	119.025
APPL2	55198	ENSG00000136044	12	47.5957	49.4949	52.4978	44.7433	46.9378	46.6615	27.8649	33.1257	34.0697	40.5085	42.4574	42.0105	43.0685	46.2182	44.2604	44.6437	46.5835	45.5195	59.4044	58.6563	55.1177	62.8097	57.7631	58.6815	17.6685	17.5109	18.4754	14.7709	16.313	18.8171	65.3357	67.0801	64.5679	73.3086	81.3226	73.6732	37.1543	31.879	38.1535	32.2016	35.5186	35.4778	60.1874	66.3556	56.0267	87.1693
APRT	353	ENSG00000198931	16	62.1309	66.6453	40.9829	47.8761	52.9257	57.7308	52.6148	49.8216	60.6036	49.7692	47.749	63.4983	49.8867	53.5477	56.071	40.0413	48.9841	44.9663	73.1725	79.4315	64.1139	75.6837	62.9409	71.441	81.8929	91.194	78.1613	102.785	98.742	92.7953	41.0541	33.1296	33.4082	37.7171	38.6606	33.1209	62.1975	66.6754	64.9878	85.0652	77.9935	73.8246	104.225	102.036	106.192	128.534
APTR	100505854	ENSG00000214293	7	4.06131	2.54322	3.90019	5.30172	3.92758	4.3142	8.15557	7.91558	7.8525	9.2607	8.7156	9.71453	8.06823	5.45169	5.3206	7.49541	5.42997	4.92919	10.8008	9.6124	10.1366	7.74671	7.64791	6.53386	10.7854	9.38839	10.0588	9.77937	11.8917	10.5914	16.0051	20.8746	19.9165	18.15	20.8693	21.141	11.4268	11.4565	11.5144	12.0074	12.753	8.81696	23.4736	23.4601	22.6988	23.0714
APTX	54840	ENSG00000137074	9	30.7092	29.8665	29.0966	31.007	28.652	29.7453	25.7693	27.4717	27.9904	28.9184	34.4889	27.2779	25.3979	24.5326	24.849	26.2339	25.2637	23.5394	37.3281	30.4393	32.1203	36.7272	29.9266	34.7651	50.8918	55.9084	53.784	54.6015	49.8538	54.6234	45.9323	53.066	56.2801	49.1631	59.2221	60.7323	29.8329	29.4596	28.4931	32.8253	31.5136	32.9587	45.1042	45.7422	47.136	56.6649
AQP1	358	ENSG00000240583	7	0.285004	0.586896	1.05243	0.642632	1.54528	1.30561	13.8192	8.51423	2.97635	30.4524	19.1743	5.0181	0.113637	0	0.233873	0.0657492	0.285788	0.0502978	1.30559	1.24031	1.07701	3.95695	5.27278	6.34894	0.596176	0.632925	0.513206	8.50602	7.3688	9.30103	2.46653	2.46273	2.76261	3.86982	3.87837	2.88286	114.884	116.13	141.88	253.48	295.11	306.145	0.436492	0.588955	0.695367	3.57172
AQP10	89872	ENSG00000143595	1	0	0	0	0	0	0.0567658	0	0	0	0	0	0	0	0	0	0	0	0	0	0	0	0	0	0	0	0	0	0.0509342	0	0	0	0	0	0	0	0.0640636	0	0	0	0	0	0	0	0	0	0
AQP11	282679	ENSG00000178301	11	0.855012	1.239	0.680985	1.52625	1.48089	2.04357	0.849539	0.465622	1.01323	0.397699	0.43578	0.900685	3.63639	2.42297	2.98188	3.22171	2.85788	2.96757	5.57844	5.21964	4.75152	8.19256	6.79287	5.73254	0	0	0	0	0.0508193	0	1.97323	1.11409	2.05589	1.96216	1.96997	1.66565	2.60011	3.34444	2.92738	3.43068	2.84571	3.07894	3.34644	3.09201	3.57617	3.71652
AQP2	359	ENSG00000167580	12	0.071251	0	0	0	0	0	0	0	0	0	0	0	0	0	0	0	0	0	0	0	0	0	0	0.0616402	0	0	0	0	0.0508193	0	0.109624	0.117273	0	0.163514	0.307807	0.192191	0	0	0	0.0779699	0.105397	0.209928	0	0	0	0
AQP3	360	ENSG00000165272	9	29.1417	32.6705	23.525	40.3252	52.8613	59.4906	1.18935	2.06204	2.15311	2.21575	2.05439	2.25171	0	0.0605743	0	0	0	0.0502978	46.5265	50.646	42.8271	25.3022	23.9413	26.2587	1.19235	1.31859	0.923771	1.7827	1.47376	1.77419	3.17909	3.28364	2.82685	4.14234	4.49398	3.90788	10.6057	12.0969	11.124	15.2821	14.2285	11.616	1.93997	0.981592	1.39073	2.31679
AQP4	361	ENSG00000171885	18	0	0	0	0	0	0	3.51143	3.45891	3.103	4.54513	3.79751	3.53841	0.340911	0.42402	0.175405	0.591743	0.400103	0.251489	0	0	0	0	0	0	0.975561	0.896644	1.69358	0.611211	0.559013	0.0537632	0	0	0	0	0	0	0	0	0	0	0	0	0	0	0.0496691	0
AQP4-AS1	147429	ENSG00000260372	18	0	0	0	0	0	0	2.54862	3.19284	1.13988	2.61345	1.80537	2.76639	0	0	0	0	0	0	0	0	0	0	0	0	0.162593	0.105488	0.0513206	0.101868	0.152458	0.107526	0.0548119	0.117273	0	0	0.123123	0	0	0	0	0	0	0	0	0	0	0
AQP5	362	ENSG00000161798	12	0.498757	0.456475	0.371447	0.321316	0.643865	0.454127	0	0.0665174	0.126653	0.113628	0	0.128669	0	0	0	0	0	0	0.0593451	0.0516796	0	0.222927	0.142508	0.0616402	0.108396	0.105488	0.0513206	0.203737	0.152458	0.0537632	0.219247	0.234546	0.128493	0.163514	0.123123	0.256255	0	0.142317	0	0	0	0.0699759	59.266	61.3986	53.7419	275.457
AQP5-AS1	101927318	ENSG00000257588	12	2.56504	1.69548	1.73342	3.93612	3.09055	3.86008	0.0566359	0	0	0	0	0.0643347	0	0	0	0	0	0	0	0	0.0633536	0	0	0.0616402	0.162593	0.0527438	0	0.0509342	0	0	0.328871	0.175909	0.128493	0.817568	1.10811	0.512509	0.136848	0.142317	0.195159	0.15594	0.210793	0.34988	3.15244	3.19017	2.48345	11.2944
AQP6	363	ENSG00000086159	12	0.285004	0.391264	0.309539	0.481974	0.386319	0.283829	0.113272	0.0665174	0.0633266	0.113628	0	0.128669	0.0568185	0	0	0	0	0	0	0	0.0633536	0	0.0475026	0.0616402	0.162593	0.369206	0.307924	0.662145	0.559013	0.752685	0	0.0586364	0	0	0	0	0.547392	0.213475	0.585476	0.545789	0.31619	0.559807	1.16398	1.27607	1.14239	6.90211
AQP7	364	ENSG00000165269	9	0	0	0	0	0.19316	0.113532	1.52917	2.52766	1.70982	2.67026	2.80144	3.08806	0	0	0	0	0	0	1.1869	1.08527	0.823597	1.11463	0.997554	1.66429	0.108396	0	0.0513206	0	0	0	1.3703	1.64182	1.9274	2.99775	3.07807	1.53753	0.889513	0.711584	0.878213	0.545789	0.526983	0.769735	0.0969983	0.0981592	0.0993382	0.241333
AQP7P2	389756	ENSG00000181997	9	0	0	0	0	0	0	0	0	0	0	0.0622543	0	0	0.0605743	0	0.0657492	0	0	0	0	0	0	0	0	0	0	0	0	0	0	0	0	0	0	0	0	0	0	0	0	0	0	0	0	0	0
AQP8	343	ENSG00000103375	16	0	0	0.123816	0	0	0	0.113272	0	0.126653	0.0568141	0	0	0.0568185	0	0	0	0	0	0	0.0516796	0	0	0	0	0	0	0	0	0	0	0	0	0	0	0.0615614	0	0	0	0	0	0	0	0	0	0	0
AQP9	366	ENSG00000103569	15	0	0	0	0	0	0	0	0	0	0	0	0	0	0	0	0	0	0	0	0	0	0	0	0	0.0541978	0	0.0513206	0	0	0	0	0	0	0	0	0	0	0	0	0	0	0	0	0	0	0
AQR	9716	ENSG00000021776	15	124.832	113.597	127.282	122.18	118.793	117.335	88.2954	101.838	95.3699	84.3121	93.6305	81.898	99.262	94.3747	85.4805	102.832	101.055	95.9683	176.908	168.992	180.748	174.83	184.167	178.448	139.072	138.189	143.646	133.906	133.299	141.343	76.2433	75.2892	79.8586	76.0338	74.674	77.6451	117.689	116.913	112.802	116.019	123.63	120.568	165.576	174.92	161.325	173.132
AR	367	ENSG00000169083	X	0	0	0	0	0	0	15.5749	22.0173	12.0954	28.2934	31.5629	16.534	7.15914	5.33054	4.0343	6.04893	3.42946	4.02383	0	0	0	0	0.0475026	0	26.3943	26.6884	30.1765	45.3824	45.3817	54.8385	0.0548119	0	0.0642466	0.109009	0.0615614	0.0640636	0	0	0	0	0	0	0	0.0981592	0	0
ARAF	369	ENSG00000078061	X	33.0605	28.1058	20.6772	34.4612	32.1933	34.6272	30.1869	31.5293	25.5206	26.8731	31.1894	24.7045	26.307	29.5603	32.3914	25.3135	33.1514	23.64	24.8062	23.0491	20.9701	30.1509	20.6161	25.9505	18.915	18.1439	16.1147	18.9475	18.854	19.3548	19.0745	18.9396	18.1818	19.6761	19.3303	19.5394	22.6484	19.5686	20.0038	22.2994	25.6114	27.2206	42.6793	47.4109	45.4472	52.5622
ARAP1	116985	ENSG00000186635	11	40.7556	33.127	21.7915	52.8565	41.4005	43.5962	108.175	109.022	113.101	113.003	100.79	127.962	58.9777	80.5638	83.2002	55.0321	83.9645	82.1866	96.8512	105.065	99.0217	97.1961	78.2842	91.7206	86.012	93.5147	81.805	50.374	41.1637	50.9138	60.4027	64.676	64.5679	56.9027	61.7461	60.4761	34.9647	32.7329	40.9833	41.0901	38.1536	45.2744	78.3746	81.374	83.295	63.0361
ARAP1-AS2	100506020	ENSG00000245148	11	0	0	0.0619078	0	0	0	0	0	0	0	0	0	0	0	0	0	0	0	0	0	0	0	0	0	0	0.0527438	0	0	0	0	0	0	0	0	0	0	0	0	0	0	0	0	0	0	0	0
ARAP2	116984	ENSG00000047365	4	85.6437	99.6419	112.982	91.0128	104.049	81.686	51.3688	51.8171	42.3655	50.735	50.7373	46.2566	35.9661	32.5284	32.6837	40.4358	30.1221	32.7439	25.8151	27.0801	29.7129	40.9071	40.1397	43.6413	7.80449	6.64572	8.92979	5.85744	6.50488	9.24727	32.1197	36.4132	33.1513	31.5036	34.3513	27.4192	61.5817	61.4809	70.3547	80.0751	88.3223	72.3551	32.1064	27.6318	27.3677	30.07
ARAP3	64411	ENSG00000120318	5	4.13256	3.39096	2.4144	6.346	6.50304	4.99539	0.792903	0.665174	0.823246	0.681769	1.12058	1.22236	0	0	0	0	0	0.0502978	0.11869	0.0516796	0.0633536	0.167195	0.237513	0.431482	2.11372	1.58231	1.7449	1.27336	0.76229	1.07526	9.42764	9.79228	9.38001	4.68739	6.83332	7.17513	0.273696	0.213475	0.0975793	0.31188	0.421586	0.209928	3.34644	3.68097	3.27816	4.10265
ARC	23237	ENSG00000198576	8	0.142502	0.0652107	0.0619078	0	0.0643865	0	0.169908	0.133035	0.18998	0.397699	0.249017	0.257339	0.852278	1.02976	0.877023	0.986238	0.97168	0.754467	0	0	0.0633536	0	0.0475026	0	0.270989	0.158231	0.102641	1.37522	0.609832	0.322579	0.767366	0.175909	0.128493	0.763063	0.738737	0.960955	0.410544	0.213475	0.195159	0.31188	0.526983	0.629783	0.58199	0.638035	0.695367	0.96533
ARCN1	372	ENSG00000095139	11	146.207	155.723	164.303	158.088	158.455	160.647	111.29	119.399	109.365	95.3909	110.999	108.018	223.126	234.362	219.957	267.731	268.126	247.264	149.728	142.015	137.224	154.934	158.849	135.362	188.175	222.157	206.719	153.261	161.656	164.999	266.605	255.772	255.766	287.784	274.872	277.524	104.347	108.018	92.6027	118.046	106.134	111.192	365.975	391.459	379.074	366.295
AREG	374	ENSG00000109321	4	0	0.130421	0.0619078	0	0.19316	0	16.2545	23.2811	29.5735	20.3395	23.0963	28.8863	1.47728	1.33263	1.4617	3.61621	2.05767	2.2634	15.1923	20.4651	14.3179	25.6366	30.6867	26.9368	0	0.158231	0.0513206	0	0.101639	0.16129	3.61758	2.81455	4.11178	6.21351	4.43242	4.74071	34.2805	33.5156	35.9092	31.3439	31.3028	37.1572	105.146	69.693	82.401	93.8784
AREL1	9870	ENSG00000119682	14	95.6901	98.2073	91.4997	103.223	104.306	96.1045	36.3036	39.1788	31.79	31.4182	38.3486	30.173	36.4207	56.5764	50.5165	34.3868	56.1859	47.2297	78.929	70.4393	72.2865	80.6438	75.3391	80.1323	104.764	106.595	97.8171	109.305	101.893	104.677	32.9419	40.0487	39.8972	33.6838	36.5675	38.1179	50.9759	51.4475	53.3759	54.345	54.0684	56.2606	62.0789	62.4293	62.8811	57.3406
ARF1	375	ENSG00000143761	1	284.933	295.665	242.74	303.242	316.588	313.518	167.416	164.232	171.552	160.898	172.009	157.877	157.615	147.741	150.848	160.297	151.125	146.316	159.104	155.762	138.048	171.654	165.831	168.956	264.377	248.265	234.125	267.812	229.094	200.107	232.95	230.265	227.69	223.796	234.241	240.751	136.917	135.913	128.122	139.722	120.363	131.065	205.733	244.024	234.388	235.203
ARF3	377	ENSG00000134287	12	129.463	122.14	105.119	130.776	134.697	137.26	135.077	134.232	129.25	125.786	132.29	129.441	48.0117	60.0291	58.819	48.4572	59.3868	53.1145	89.7298	86.615	74.9474	78.2473	73.1065	70.2698	136.037	134.497	134.614	144.195	132.638	130.43	79.1483	76.4619	73.6909	72.6545	71.3497	72.3919	44.0651	44.9009	41.1785	51.1483	47.1123	46.3241	125.128	116.073	124.868	120.425
ARF4	378	ENSG00000168374	3	148.772	160.483	161.641	158.329	161.996	160.591	105.173	115.075	104.109	92.1525	108.447	104.608	89.3188	97.1006	94.8354	92.5749	102.884	92.4474	120.292	134.78	130.635	159.337	169.584	146.765	116.254	95.097	112.495	61.6304	68.3012	54.7847	217.329	194.38	191.84	232.353	198.72	203.21	106.605	102.895	101.482	99.0997	100.021	89.8491	130.22	110.331	121.242	123.707
ARF4-AS1	106144532	ENSG00000272146	3	0.285004	0.391264	0.247631	1.04428	0.128773	0.454127	0.509723	0.798209	0.949899	0.340885	1.12058	0.83635	0.454548	0.666317	0.526214	0.591743	0.857364	0.201191	0.771486	0.568475	0.69689	0.33439	0.712539	0.801323	0.541978	0.474694	0.513206	0.509342	0.559013	0.913974	0.60293	0.293182	0.513973	0.327027	0.554053	0.256255	0.957937	0.996218	0.585476	1.32549	0.105397	0.559807	0.824486	0.392637	0.745036	0.723998
ARF5	381	ENSG00000004059	7	55.0058	57.1898	44.1402	51.8926	54.9217	62.5559	32.509	33.1257	40.7823	28.7479	29.1973	33.454	26.7047	35.7994	34.087	27.6804	36.5237	38.9305	59.4044	53.9535	45.0444	54.2827	47.2176	49.8053	45.6346	45.9398	44.8542	41.3586	35.726	40.9676	45.3842	37.6446	36.6206	44.6392	41.6771	41.4492	46.2547	56.144	52.888	55.5925	55.544	52.8318	67.2198	68.8096	70.9771	68.4902
ARF6	382	ENSG00000165527	14	135.733	144.768	135.083	116.718	148.475	136.635	65.9808	64.3889	60.0336	76.5286	80.308	69.2241	49.3753	41.8568	40.4015	46.2875	40.982	40.3892	237.024	293.592	238.273	319.343	369.712	347.774	82.4891	53.2185	67.0247	75.5355	72.2651	49.946	89.727	95.4601	89.3671	110.971	104.654	105.321	121.932	131.857	126.268	134.966	149.663	139.812	105.389	92.4169	96.7057	142.338
ARFGAP1	55738	ENSG00000101199	20	129.677	126.443	69.9558	115.433	119.888	99.9079	37.2098	38.181	37.7427	32.7817	36.2943	34.9981	110.626	116.424	114.948	104.936	121.288	102.909	40.592	42.1705	35.8582	44.0281	32.2542	43.3947	62.9237	66.2462	57.8896	54.1431	49.498	51.774	109.076	107.774	108.962	126.45	127.186	126.205	31.8172	35.508	30.4447	31.188	30.8812	35.7577	86.28	88.6378	84.6858	86.3971
ARFGAP2	84364	ENSG00000149182	11	73.3173	67.6235	48.5976	76.9552	78.0365	72.8306	71.5312	63.6572	71.1158	65.1658	60.0131	76.6226	131.421	113.819	118.866	129.197	115.63	100.244	94.8334	86.9251	79.5722	85.7154	72.9639	79.0228	76.0938	84.39	79.7522	84.2962	73.688	85.9674	164.6	156.97	159.524	164.113	160.183	163.362	32.5699	35.3657	34.3479	32.8253	33.7269	37.647	97.3378	97.2267	97.1527	101.263
ARFGAP3	26286	ENSG00000242247	22	47.3819	53.6684	59.06	49.1614	54.1491	49.9539	16.8775	15.5651	17.8581	15.9648	15.19	21.0374	52.4435	48.4594	51.6859	66.7355	45.0402	49.6943	17.032	17.261	14.8881	11.9266	12.3032	10.5405	39.456	43.5664	47.061	30.968	32.7785	29.6773	59.142	46.2055	46.3861	59.3009	45.5554	47.0868	27.438	23.1976	24.4924	22.6113	28.7733	24.0017	46.8502	48.5888	44.7022	48.4113
ARFGEF1	10565	ENSG00000066777	8	125.188	120.444	145.236	121.377	127.872	123.977	132.301	144.808	128.933	137.32	139.948	132.787	101.932	77.0505	72.7929	105.922	69.3894	68.1033	147.591	150.388	175.363	135.484	145.738	165.935	93.4371	89.137	108.851	107.777	101.334	127.311	249.887	260.639	255.059	234.424	233.81	229.22	260.627	229.913	236.239	210.363	220.279	221.124	152.869	172.711	140.067	131.188
ARFGEF2	10564	ENSG00000124198	20	212.969	200.914	215.749	214.639	213.313	208.274	185.539	182.258	170.159	181.351	169.767	169.2	239.831	249.869	236.796	250.702	257.381	227.044	125.574	121.757	128.481	131.471	126.119	126.917	97.7187	91.9324	102.487	78.8971	75.67	79.462	297.738	297.99	290.588	275.575	270.809	268.619	170.992	157.118	157.493	153.055	159.57	165.703	375.141	371.925	376.69	340.038
ARFGEF3	57221	ENSG00000112379	6	71.3223	52.6902	66.7985	67.7977	51.7024	42.177	0.566359	2.86025	2.59639	0.852212	2.36566	3.3454	62.1595	53.8505	47.1254	62.7905	50.8131	46.0728	127.77	137.416	162.502	114.975	129.682	153.238	1.68013	1.21311	1.64226	0.560277	0.457374	1.07526	274.059	342.671	337.552	255.844	289.954	287.902	144.854	121.112	124.218	145.102	143.656	146.739	125.855	144.343	98.3944	73.3651
ARFIP1	27236	ENSG00000164144	4	71.0373	70.8188	85.7423	62.8976	77.3926	79.6425	36.8133	38.5801	41.4156	29.5433	36.1697	40.1448	39.5457	39.6156	37.712	45.2355	40.1246	38.3772	53.2325	53.23	54.5475	51.1617	52.4903	49.3738	32.0309	23.8929	33.461	32.6998	29.526	28.2794	52.5646	50.4273	46.5788	52.5423	47.7101	46.1258	67.5345	65.6792	71.3304	67.6779	68.0862	64.1679	62.3214	55.5581	57.2188	53.8654
ARFIP2	23647	ENSG00000132254	11	50.7307	50.8643	37.7637	51.0893	52.0887	52.5652	63.8853	58.0697	61.4902	55.8483	55.3441	57.1935	33.4093	36.0417	35.0224	32.0199	36.0665	36.2647	51.9269	50.0775	47.0718	64.5373	52.3478	56.9556	68.0183	74.7379	64.7666	60.4589	53.0046	57.204	22.9662	20.5228	22.4863	29.5414	27.3948	31.0068	52.0023	58.9191	53.7662	61.5182	52.3821	63.0483	36.2774	39.46	41.573	44.8879
ARFRP1	10139	ENSG00000101246	20	50.8732	52.4946	27.487	38.076	38.3744	34.6272	9.57147	11.3745	8.86573	9.09026	9.52491	8.81385	48.7503	44.9461	45.6052	46.0245	46.6406	34.9067	25.7558	27.5452	26.6719	26.807	19.191	25.2725	25.5814	26.1609	26.2248	16.248	15.4999	16.3978	29.7628	35.8855	35.3999	24.2545	30.2882	30.5584	19.0903	22.3437	20.6868	15.594	14.9663	14.2751	53.7856	48.3434	52.5499	48.9905
ARG1	383	ENSG00000118520	6	0	0	0	0	0	0	0	0	0	0	0	0	0	0	0	0.131498	0	0	0	0	0	0	0	0	0	0	0	0	0	0	0	0	0	0	0	0	0	0	0	0	0	0	0	0	0	0
ARG2	384	ENSG00000081181	14	43.7481	61.9501	69.6462	22.8938	29.1027	28.61	1.58581	1.59642	2.91302	1.5908	2.61468	2.70206	84.4324	61.2406	64.4319	104.476	73.5047	84.5506	5.57844	7.28682	5.06829	2.39646	2.09011	2.40397	8.18387	8.439	7.90337	21.5961	20.3786	21.0214	5.0975	4.74955	3.98329	4.25135	4.3093	5.12509	5.6792	6.40426	6.73297	7.79699	6.63998	7.76733	9.60283	7.99998	9.28812	9.84637
ARGFX	503582	ENSG00000186103	3	0	0	0	0	0	0	0	0	0	0	0	0	0	0	0	0	0	0	0	0	0	0	0	0	0	0	0	0	0	0	0	0	0	0	0	0	0	0	0	0	0	0	0	0	0	0
ARGLU1	55082	ENSG00000134884	13	208.837	220.412	256.422	202.429	221.425	225.871	120.691	114.477	141.472	114.765	110.128	137.869	148.353	180.269	175.521	148.264	181.418	173.93	97.3853	111.008	97.0578	102.101	98.9953	95.2341	104.981	74.7907	109.056	101.919	115.817	96.0748	95.4823	105.428	106.2	111.898	114.381	108.524	79.6456	73.6489	87.7238	61.9861	80.8392	75.0142	180.756	146.061	154.968	159.907
ARHGAP1	392	ENSG00000175220	11	32.7755	33.2574	25.1346	38.2366	32.7083	35.5354	36.4169	40.5091	25.2673	40.1676	44.2006	29.7869	16.8751	24.2903	24.2643	16.3058	22.5773	19.1132	41.4229	38.708	45.868	45.1984	38.4296	47.0315	33.2233	29.0618	30.5358	23.0732	19.2605	17.5806	354.578	435.082	454.159	435.6	558.793	539.416	26.3433	26.6132	25.8585	29.6286	28.1409	32.6787	47.5292	53.8894	49.3214	46.1911
ARHGAP10	79658	ENSG00000071205	4	26.3629	23.1498	22.6582	32.212	27.6862	27.7017	14.9519	14.9664	14.1852	11.0219	15.1278	10.8082	23.9206	13.7504	16.605	23.1437	13.8893	14.8379	4.03547	3.97933	4.18134	4.51427	6.27034	6.78042	32.1935	36.6042	34.1795	35.603	35.5735	39.3547	13.4837	15.7146	16.3829	17.1144	20.3768	16.144	36.0595	35.4369	34.2503	38.751	36.678	41.7056	6.06239	5.74231	6.75499	7.48131
ARHGAP11A	9824	ENSG00000198826	15	137.229	110.989	138.302	134.712	127.678	129.142	40.2115	53.9456	50.9146	37.0996	66.9234	29.7869	150.74	106.853	113.838	153.261	113.344	110.353	163.496	151.576	160.348	162.291	170.439	170.25	78.2075	67.1428	77.2375	108.897	107.229	98.6555	46.1516	58.1673	56.0231	62.0261	67.3482	68.2278	133.153	115.063	116.802	161.943	168.635	150.448	133.033	105.374	108.279	154.791
ARHGAP11B	89839	ENSG00000285077	15	3.7763	1.30421	2.4144	4.90007	3.41249	2.21387	2.43534	2.6607	1.58317	1.13628	2.98821	1.41536	1.5341	1.33263	1.34477	1.24924	1.20031	1.20715	3.79809	2.5323	5.76518	3.78976	3.18267	6.16402	2.6015	1.6878	2.46339	2.95419	3.55735	2.41934	1.09624	2.46273	2.05589	1.85315	2.7087	2.43442	4.92653	3.70024	3.90317	4.1324	3.47809	4.68839	3.44344	2.06134	1.63908	2.60639
ARHGAP12	94134	ENSG00000165322	10	148.202	156.375	209.186	145.637	178.673	161.272	90.1077	87.4704	81.8813	88.7436	78.2537	68.5807	140.967	132.961	139.271	139.586	125.975	146.769	119.936	119.276	126.454	127.291	141.558	142.019	56.4741	49.8956	63.4323	45.8917	44.8735	49.032	125.081	119.149	113.524	136.861	122.692	123.707	182.898	179.817	211.259	199.213	219.014	202.58	181.823	164.269	169.074	178.49
ARHGAP15	55843	ENSG00000075884	2	0	0	0	0	0	0	0	0	0	0	0	0	0	0.0605743	0	0.131498	0.0571576	0	0	0	0	0	0	0	0	0	0	0.254671	0.203277	0	0	0	0	0.0545045	0	0	0	0.0711584	0.0975793	0	0.105397	0	0	0	0	0
ARHGAP17	55114	ENSG00000140750	16	20.5203	18.9763	18.9438	30.3644	22.5353	20.2086	30.9798	45.3649	22.7976	36.0201	57.1494	24.1898	18.466	22.049	19.4699	18.081	21.0912	20.9239	14.3615	13.4367	16.7887	14.7689	14.5358	22.5603	17.6143	15.1902	15.9094	15.0256	15.754	17.7956	16.0599	22.4578	24.2852	18.4225	24.1936	22.5504	19.6377	17.0069	18.4425	21.4417	20.7631	24.9114	21.3396	22.822	18.6259	20.2237
ARHGAP18	93663	ENSG00000146376	6	67.1184	56.9289	56.1503	120.494	121.755	111.488	34.2647	37.3163	35.2729	39.9403	39.5937	39.1155	14.3751	13.084	15.4356	16.4373	13.432	15.7935	82.6083	84.031	77.5449	50.6044	51.5878	44.9974	16.8555	15.5067	20.2203	25.8746	26.2228	29.1934	75.0922	67.901	66.3668	53.1964	48.0795	51.8916	74.2401	73.4355	68.7934	75.4749	72.9344	65.0076	83.273	74.0611	79.3215	50.4868
ARHGAP19	84986	ENSG00000213390	10	27.6454	25.4322	26.9299	24.0987	22.9216	25.4879	18.4067	20.953	20.9611	15.908	21.6022	15.4403	52.8981	51.6093	46.5407	60.6865	55.5	47.6823	29.7912	31.5245	30.5365	24.7449	26.5064	23.6082	38.8598	37.1844	43.6738	75.7392	80.7519	75.3222	18.0331	15.8905	18.246	20.2212	19.6997	20.8847	15.7375	14.8009	14.5393	16.2957	15.5987	17.2141	15.0347	14.0368	14.3047	13.2733
ARHGAP19-SLIT1	100533184	ENSG00000269891	10	0.071251	0.0652107	0	0.0803291	0	0	0.0566359	0.0665174	0	0	0.0622543	0.0643347	0.0568185	0.0605743	0.0584682	0.0657492	0.0571576	0	0	0.0516796	0	0	0	0	0	0.0527438	0	0.101868	0.152458	0	0	0	0	0	0	0.0640636	0.0684241	0	0	0	0	0	0	0	0	0
ARHGAP20	57569	ENSG00000137727	11	0	0	0	0	0	0	0	0	0.316633	0.0568141	0.0622543	0.257339	0	0	0	0	0	0.0502978	0	0	0	0	0	0	0	0	0	0	0	0	0	0	0	0	0.123123	0.0640636	0	0	0	0	0	0	0	0	0	0
ARHGAP21	57584	ENSG00000107863	10	241.47	245.779	262.922	233.838	244.282	228.766	105.569	102.237	97.2064	110.731	105.77	106.538	120.967	91.8912	97.0572	117.231	93.2241	96.27	100.056	97.7778	96.9311	86.8858	90.8724	84.3855	188.446	204.118	207.541	113.329	113.022	124.193	97.9488	109.181	111.082	112.17	113.95	104.103	133.222	121.752	125.975	130.444	136.067	137.783	190.99	182.134	192.567	201.658
ARHGAP22	58504	ENSG00000128805	10	0.071251	0	0	0	0	0.0567658	1.4159	1.19731	3.03968	0.909026	2.30341	1.93004	5.11367	6.72375	5.84682	5.58868	4.45829	5.68365	0	0.0516796	0	0	0	0.0616402	1.78853	1.31859	0.718489	0.814948	0.609832	0.698922	0.0548119	0.0586364	0.0642466	0.0545045	0.246246	0.384382	0.205272	0.213475	0.195159	0.545789	0.843173	0.979663	0	0	0.0496691	0
ARHGAP23	57636	ENSG00000275832	17	32.063	35.9311	25.3203	44.7433	37.9237	31.9592	79.6301	89.3329	54.2076	106.697	106.517	64.2703	49.6026	21.3827	24.3228	45.3012	22.8059	22.8855	0.949521	0.775194	0.886951	0.668781	1.04506	2.03413	79.183	60.4971	50.1916	14.3125	12.3491	9.40856	1.26067	1.40727	1.60617	1.30811	1.29279	1.28127	0.684241	0.569267	1.65885	1.24752	1.68635	2.3092	27.208	27.5827	25.8279	41.7988
ARHGAP23P1	102577425	ENSG00000260781	16	0.142502	0.130421	0.185723	0	0	0	0.339815	0.199552	0.126653	0.170442	0.311272	0.193004	0.113637	0.0605743	0	0.131498	0.114315	0	0	0	0	0	0	0	0.0541978	0.0527438	0.102641	0	0.101639	0	0	0	0	0	0	0.0640636	0	0	0	0	0	0	0.0969983	0.0981592	0.0993382	0.0482665
ARHGAP24	83478	ENSG00000138639	4	1.06877	0.521685	0.804801	1.68691	1.03018	1.19208	15.5182	16.9619	14.6284	19.9418	18.116	16.341	0.113637	0.121149	0.233873	0.460245	0.114315	0.201191	2.07708	1.49871	3.4211	1.28183	1.09256	1.29444	4.60682	5.80182	6.62036	7.94574	9.29994	10.215	14.4155	19.5259	17.7963	16.6239	18.1606	19.0269	24.0168	18.2165	18.1497	22.6113	26.033	23.5119	4.75292	5.3006	4.47022	5.50238
ARHGAP25	9938	ENSG00000163219	2	0	0	0.0619078	0	0	0	0.113272	0.332587	0.253306	0.340885	0.124509	0.450343	0	0	0	0	0	0.0502978	0.652796	0.775194	0.823597	0.222927	0.285015	0.308201	0	0	0	0	0	0	0.493307	1.17273	0.77096	0.436036	0.800298	0.832827	0.0684241	0	0.195159	0.15594	0	0	0.145497	0	0.0496691	0
ARHGAP26	23092	ENSG00000145819	5	19.594	16.8896	19.9343	24.7413	18.0282	16.235	64.5083	75.8299	40.4024	52.8371	78.2537	31.0736	34.9434	23.624	23.3288	31.1651	21.3198	21.5778	80.2939	83.1008	110.489	53.0009	56.0055	71.6876	6.82893	7.48962	6.00451	4.58408	3.96391	5.21503	23.4595	33.1296	34.3077	20.8752	25.7327	25.5614	59.1184	53.2265	51.034	39.8426	38.7859	45.8342	105.486	120.54	91.5401	52.9001
ARHGAP26-AS1	100874239	ENSG00000226272	5	0	0	0	0	0	0	0	0	0.0633266	0	0	0	0	0	0	0	0	0	0	0	0	0	0	0	0	0	0	0	0	0	0	0	0.0642466	0	0	0	0	0	0	0	0	0	0.0484992	0.0490796	0.0496691	0
ARHGAP26-IT1	100874372	ENSG00000230789	5	0.071251	0.260843	0.0619078	0.160658	0.0643865	0.0567658	0.396451	0.53214	0.253306	0.284071	0.747052	0.0643347	0.625004	0.242297	0.292341	0.131498	0.114315	0.150893	0.11869	0.206718	1.01366	0.33439	0.285015	0.493122	0.0541978	0.0527438	0	0	0	0	0	0.117273	0.19274	0.272523	0.43093	0.128127	0.547392	0.569267	0.683055	0.389849	0.632379	0.559807	0.339494	0.490796	0.149007	0.096533
ARHGAP27	201176	ENSG00000159314	17	19.8078	18.7807	13.6816	21.9298	20.4749	20.7195	37.7762	34.3895	25.7739	36.1338	33.057	24.9618	8.69324	9.99476	10.5827	7.49541	8.00207	8.39974	130.678	129.561	120.118	113.581	103.793	129.136	12.8991	12.1311	10.572	14.3125	12.6032	10.3763	54.3186	58.2846	59.1069	37.1176	42.3543	41.9617	47.1442	48.8858	56.0105	39.3748	43.1072	44.3647	85.2615	87.7543	90.05	84.9973
ARHGAP27P1-BPTFP1-KPNA2P3	109286553	ENSG00000215769	17	2.35128	2.67364	1.17625	2.4902	2.31791	2.1571	2.66189	1.92901	2.02645	3.40885	2.80144	2.70206	1.07955	1.15091	0.993959	1.38073	1.14315	1.10655	3.38267	4.96124	6.1453	4.40281	4.56025	4.31482	1.78853	1.37134	1.43698	1.57896	1.21966	0.752685	1.31548	1.81773	1.41343	1.63514	1.66216	1.15315	4.31072	3.20213	4.29349	2.26113	3.0565	3.84867	6.49889	5.79139	4.86757	4.87492
ARHGAP28	79822	ENSG00000088756	18	0.213753	0.130421	0.185723	0.0803291	0.257546	0.170297	2.2088	4.12408	8.92905	2.84071	4.60682	15.183	0	0	0	0	0	0	0	0	0.0633536	0	0.0950051	0	148.394	120.941	172.745	29.6947	33.7949	34.1934	0	0	0	0	0	0	0	0	0	0	0.105397	0.0699759	2.81295	2.4049	2.13577	2.70293
ARHGAP29	9411	ENSG00000137962	1	87.2112	119.596	137.064	58.4796	59.5575	37.1816	227.62	321.213	154.2	351.736	540.305	199.244	2.04547	1.02976	0.818555	1.90673	0.628734	1.10655	16.0232	17.6744	22.6806	19.5061	19.3335	24.6561	11.5441	9.17742	16.166	0.865882	0.914748	0.591395	157.639	172.802	180.983	152.776	153.842	153.432	45.7757	41.0584	40.6906	44.2869	42.8964	45.9042	64.7464	71.3127	60.4969	63.3257
ARHGAP29-AS1	107985092	ENSG00000226835	1	0	0.130421	0.0619078	0.160658	0	0	0.28318	0.26607	0.56994	0.227256	0.373526	0.193004	0	0	0	0	0	0	0.0593451	0	0.0633536	0	0	0.12328	0	0.105488	0.0513206	0	0	0	0.164436	0.175909	0.0642466	0.109009	0	0.128127	0	0	0	0	0	0	0.0484992	0	0.0993382	0
ARHGAP30	257106	ENSG00000186517	1	0.427506	0.195632	0.619078	0.642632	0.515092	0.510892	0.849539	0.598657	0.18998	0.96584	0.684797	1.09369	0	0	0	0	0	0	0.0593451	0.0516796	0	0.0557317	0.0950051	0.0616402	0	0	0	0	0	0	0.164436	0.410455	0.19274	0.327027	0.43093	0.320318	0.136848	0.0711584	0.0975793	0	0.210793	0.209928	0.145497	0.196318	0	0.289599
ARHGAP31	57514	ENSG00000031081	3	0.641259	0.717317	0.495262	0.722961	0.772638	0.510892	5.55032	4.12408	2.97635	6.13592	5.78965	2.83072	3.23866	4.11905	5.84682	2.89297	4.62977	4.37591	0.11869	0	0	0.111463	0.0475026	0.0616402	14.0372	15.4012	10.6747	8.50602	8.02946	9.89243	0	0	0.0642466	0.0545045	0	0	0.957937	1.7078	1.26853	2.3391	1.05397	1.88935	0	0.0981592	0	0
ARHGAP31-AS1	100874246	ENSG00000241155	3	0.071251	0	0	0	0	0	0	0	0	0.0568141	0.0622543	0.0643347	0.568185	0.302871	0.175405	0.591743	0.457261	0.553276	0	0	0	0	0	0	0.108396	0.210975	0.205282	0.254671	0.254097	0.16129	0	0.0586364	0	0	0	0	0	0	0	0	0	0	0	0	0	0
ARHGAP32	9743	ENSG00000134909	11	55.5758	44.8649	55.5932	81.4537	59.4288	58.3553	37.8894	41.6399	27.2938	42.0993	42.4574	29.3366	85.6824	72.2651	71.682	74.2309	62.1875	60.458	175.661	178.966	226.996	268.07	280.408	309.187	22.2211	21.3612	24.9931	16.1971	18.7523	22.5805	91.8099	111.585	116.608	122.962	136.297	133.701	72.4611	72.0123	78.3562	87.7941	88.6385	102.725	116.689	123.239	115.58	115.936
ARHGAP33	115703	ENSG00000004777	19	5.84258	3.84743	2.66203	12.8526	7.21129	5.90365	1.92562	2.26159	2.27976	3.29522	4.04653	2.25171	3.40911	4.72479	2.80647	2.49847	5.02987	2.96757	2.13642	2.0155	2.09067	1.28183	1.18756	0.739683	4.22743	4.32499	3.69508	7.84387	7.57208	8.27953	0.986613	1.46591	1.02795	1.58063	2.09309	1.53753	3.28435	1.85012	3.61043	4.21037	3.47809	4.68839	3.20094	4.90796	3.62584	5.45412
ARHGAP35	2909	ENSG00000160007	19	274.601	250.344	241.007	366.461	296.822	297.51	273.382	307.843	183.077	349.691	350.927	222.148	183.922	144.833	144.416	173.578	142.894	140.331	89.4924	94.9354	100.542	99.927	98.7103	120.507	76.7441	68.9889	72.5673	68.6593	65.2012	68.4406	103.814	119.325	116.543	105.357	115.735	116.98	136.574	138.83	141.392	146.739	142.075	168.012	137.689	159.411	142.501	171.684
ARHGAP36	158763	ENSG00000147256	X	0	0	0	0	0	0	0	0.0665174	0	0	0	0	0	0	0	0	0	0	0	0	0	0	0	0	0	0	0	0	0	0	0	0	0	0	0	0	0	0	0	0	0	0	0	0	0	0
ARHGAP39	80728	ENSG00000147799	8	12.2552	9.7816	6.87176	16.6281	10.3662	10.3314	8.94847	10.5763	8.10581	8.35167	10.0852	7.65582	15.1137	9.14672	8.8287	14.2676	8.51649	8.75182	9.0798	9.14729	7.53908	7.74671	6.84037	8.44471	5.0946	5.22163	3.4898	6.31584	5.28521	3.70966	15.4021	18.1187	19.0813	16.2423	22.2237	21.0129	14.5743	12.3104	16.5885	19.1806	19.1822	17.9138	10.1848	9.52144	9.98349	12.9837
ARHGAP4	393	ENSG00000089820	X	1.28252	1.17379	0.619078	1.28526	1.9316	0.908253	18.5199	16.1637	13.9319	20.794	14.3185	15.8907	18.9206	20.9587	19.0022	15.4511	18.0047	15.2905	1.24625	1.49871	0.950305	0.947439	0.950051	0.801323	2.81829	2.84816	2.41207	2.75045	2.79506	1.82795	0.87699	1.05546	0.835206	0.872072	0.677176	0.640636	44.4072	52.5149	58.6451	65.8066	63.7649	62.2786	82.6426	81.8157	81.954	96.8709
ARHGAP40	343578	ENSG00000124143	20	0	0.130421	0.0619078	0.240987	0	0	1.86898	0.864727	0.949899	2.21575	1.36959	1.93004	0.113637	0.0605743	0	0	0.0571576	0.0502978	0	0	0	0	0	0	0	0.0527438	0	0	0.0508193	0.0537632	0	0	0	0.0545045	0.0615614	0.0640636	0	0	0.0975793	0	0	0.139952	0	0	0	0
ARHGAP42	143872	ENSG00000165895	11	30.8517	28.171	34.7303	28.1152	37.0866	26.4529	64.7915	64.2558	60.1603	68.2337	65.4915	58.8019	44.4321	54.214	60.3976	39.9755	53.5567	59.7538	21.1862	22.0672	23.7576	33.9964	36.5295	40.1894	54.1978	51.5834	67.9485	79.4574	87.1552	95.3759	49.5499	46.9678	49.9839	65.1329	67.3482	62.5261	116.252	108.588	128.414	96.9166	101.181	111.961	97.6773	88.5887	94.1726	73.2203
ARHGAP42-AS1	100128386	ENSG00000248027	11	0.071251	0.195632	0	0	0.19316	0.113532	0.113272	0.133035	0.126653	0.170442	0.124509	0.0643347	0.340911	0.363446	0.116936	0.262997	0.285788	0.251489	0.23738	0	0.190061	0.390122	0.285015	0.184921	0.596176	0.474694	0.667168	0.865882	0.813109	1.23655	0.0548119	0.175909	0.0642466	0.163514	0.184684	0.192191	0.615817	1.06738	0.390317	0.623759	0.526983	0.419855	0.145497	0.490796	0.645698	0.482665
ARHGAP44	9912	ENSG00000006740	17	9.76139	6.84712	8.35755	9.9608	8.82095	7.26603	0.792903	1.06428	2.40641	0.852212	2.11665	3.53841	13.6933	11.5091	10.9336	13.4128	11.603	9.80808	1.8397	2.17054	2.40744	0.668781	0.617533	0.616402	4.82361	4.6942	3.43848	6.46865	6.86061	5.21503	1.47992	1.40727	1.54192	0.708559	0.492491	0.512509	14.5743	13.5201	14.0514	13.1769	12.6476	13.9952	22.7946	20.2699	20.5133	20.1271
ARHGAP44-AS1	100128006	ENSG00000265489	17	0	0	0	0	0	0	0	0	0	0	0	0	0	0	0	0	0	0	0	0	0	0	0	0	0	0	0	0	0	0	0	0	0	0	0	0	0	0	0	0	0	0	0	0	0	0
ARHGAP45	23526	ENSG00000180448	19	31.0654	26.606	12.1339	29.5611	27.3643	23.6146	15.3483	15.166	18.428	15.283	16.5596	17.113	49.9435	32.1649	36.1918	43.1972	35.3234	30.2793	11.0382	14.0052	10.0732	8.63842	9.02549	12.0198	13.7662	12.3948	9.90488	28.7269	23.4277	26.6128	25.4327	18.5291	21.0086	18.5315	19.3303	19.8597	14.1638	15.0856	14.3442	14.2685	14.4393	12.1058	12.2218	11.4355	11.8212	9.21891
ARHGAP5	394	ENSG00000100852	14	288.282	280.21	371.57	334.651	321.675	281.559	179.706	204.009	161.8	198.622	207.182	183.096	152.842	117.514	116.469	174.17	107.456	123.783	333.104	310.543	385.697	296.994	341.686	380.998	201.291	179.012	255.423	192.735	197.027	223.816	340.601	296.173	301.831	318.579	259.789	275.281	412.323	388.525	436.472	319.91	338.85	340.853	257.434	253.398	226.59	220.964
ARHGAP6	395	ENSG00000047648	X	0.142502	0.0652107	0.0619078	0.481974	0.128773	0.283829	0	0	0.18998	0	0.124509	0	2.1591	2.30182	2.98188	2.62997	1.94336	2.2131	1.06821	0.981912	1.64719	3.28817	5.22528	4.7463	7.80449	6.06553	6.41508	0.662145	0.508193	0.16129	11.1816	10.4373	9.12302	12.8086	14.1591	13.5815	0	0	0	0	0.210793	0.629783	8.53585	8.83433	10.0332	14.9626
ARHGAP8	23779	ENSG00000241484	22	7.33885	6.78191	6.80985	11.6477	7.34006	5.73335	6.85294	10.4432	6.20601	7.15858	11.517	5.72578	4.20457	4.96709	5.55448	1.84098	3.7724	3.62144	6.29058	5.58139	7.22231	5.23878	5.74781	5.73254	0.216791	0	0.102641	0.0509342	0	0.0537632	7.23517	11.5514	11.5001	8.39369	11.6351	10.9549	3.6949	4.55414	4.58623	3.97646	3.26729	4.68839	5.4804	4.41716	5.56294	5.88852
ARHGAP9	64333	ENSG00000123329	12	0.783761	0.391264	0.309539	0.321316	0.257546	0.227063	0.0566359	0	0.443286	0.454513	0.186763	0.772016	0.227274	0.121149	0	0.460245	0.22863	0.150893	0	0	0	0	0	0.0616402	0.325187	0.316463	0.153962	0	0.101639	0.107526	0	0.0586364	0	0.218018	0	0	0	0	0	0	0	0	0	0	0	0
ARHGDIA	396	ENSG00000141522	17	95.9039	99.6419	54.2931	112.702	107.075	102.122	62.7526	65.7192	65.3531	51.9849	73.4601	51.7894	105.171	184.752	186.806	96.0596	174.559	175.942	87.8307	93.54	74.0604	119.043	96.1927	113.356	104.548	88.6623	78.11	127.641	110.634	97.9566	40.1223	39.8728	41.6961	41.4779	49.3107	47.1508	49.4706	53.0842	58.2548	72.512	66.716	74.9442	161.696	174.674	160.034	189.108
ARHGDIB	397	ENSG00000111348	12	2.99254	2.67364	2.3525	1.68691	1.03018	1.19208	51.9351	47.6265	55.2208	34.9975	32.2477	27.5352	0	0	0	0	0	0	3.38267	3.30749	2.97762	0.390122	0.617533	0.616402	0.162593	0.0527438	0.102641	0.0509342	0	0	11.072	10.6132	10.5364	1.47162	1.47747	1.60159	35.8542	38.3544	36.3971	13.4888	13.4908	12.7356	76.4832	70.5765	77.3348	10.5704
ARHGDIG	398	ENSG00000242173	16	0	0	0	0	0	0	0.169908	0.399105	0.56994	0.170442	0.124509	0.321673	0.568185	0.181723	0.409277	0.788991	0.800207	0.402383	1.8397	2.0155	1.64719	1.56049	1.37757	1.54101	2.27631	3.63932	2.25811	5.19529	5.18357	4.56987	4.00127	4.69091	4.30452	4.52387	5.66365	5.06103	0.0684241	0.284634	0.0975793	0.31188	0.210793	0.139952	0.387993	0.785274	0.844374	0.193066
ARHGEF1	9138	ENSG00000076928	19	35.9105	36.0615	24.7631	35.6661	33.6741	34.3433	36.0771	38.7132	37.806	30.7364	36.6678	36.7994	48.4662	82.5022	73.0268	45.8272	81.3925	75.0947	28.7824	31.4729	27.6855	28.869	28.1215	33.1624	18.5899	16.9308	15.7554	18.1835	15.4491	16.5591	28.1733	25.8	26.9193	31.5581	40.0765	35.7475	17.8587	20.1378	17.5643	20.1942	23.5034	19.3134	31.8154	37.5459	33.1789	61.926
ARHGEF10	9639	ENSG00000104728	8	0.213753	0.0652107	0.123816	0	0.0643865	0	0.906175	1.46338	1.8998	1.42035	3.73526	1.6727	1.76137	1.8778	1.81251	2.23547	2.00052	1.96162	3.73874	3.46253	5.25835	4.01268	3.84771	7.08863	2.4931	1.58231	1.89886	3.36166	2.18523	2.36558	2.68578	4.39773	4.69	4.30586	6.46395	6.85481	0.205272	0.0711584	0.0975793	0	0.210793	0	0.0484992	0	0.0496691	0
ARHGEF10L	55160	ENSG00000074964	1	31.8492	31.562	22.2868	26.0266	28.0725	25.7149	36.3036	35.6533	24.2541	31.9295	26.6448	25.9912	9.94325	8.96499	9.1795	10.1254	6.91607	7.39378	37.0907	36.8992	35.478	41.5201	32.9193	44.8124	19.5654	17.089	15.7554	10.6453	8.48683	8.81716	26.9126	23.7478	27.1121	26.3257	28.9339	24.9848	52.6181	53.44	62.8411	41.0122	46.4799	45.6243	16.7322	17.4233	18.1789	17.4242
ARHGEF11	9826	ENSG00000132694	1	131.387	113.01	100.414	150.135	132.507	123.012	85.5202	98.4458	76.2453	85.8461	96.5564	83.442	111.933	101.644	91.5027	114.93	103.227	91.7935	53.3512	52.8682	52.7102	50.3257	42.4198	43.0865	85.47	93.462	86.2186	64.9411	65.1504	68.6018	59.9094	68.546	67.1377	62.4077	68.0254	66.8184	69.9978	75.0721	69.3789	78.5937	68.7186	83.3413	68.5778	70.1838	72.0698	68.7315
ARHGEF12	23365	ENSG00000196914	11	337.872	324.619	361.17	318.344	310.407	295.75	199.868	206.803	163.066	233.392	232.582	193.39	501.935	618.827	584.682	475.17	540.14	496.087	255.421	273.54	283.317	271.692	291.998	288.538	256.356	240.406	289.038	189.526	177.359	193.494	260.959	271.076	276.518	271.051	262.867	266.377	210.472	192.128	193.402	203.657	209.845	218.045	480.384	484.219	432.469	468.378
ARHGEF15	22899	ENSG00000198844	17	0	0	0	0	0	0	0	0.0665174	0	0.0568141	0	0	0	0	0	0	0	0	0	0	0	0	0	0	0	0	0	0	0	0	0	0	0	0	0	0.0640636	0	0	0	0	0	0	0	0	0	0
ARHGEF16	27237	ENSG00000130762	1	38.1905	46.7561	25.2584	48.3581	49.4488	42.0067	32.7922	27.8708	32.0433	31.7591	25.1507	32.3603	26.8752	40.6453	40.7523	20.711	39.3244	33.6995	33.708	32.8682	29.5861	37.6189	34.5819	43.2098	3.19767	3.69206	2.71999	6.41771	4.62456	5.21503	47.193	47.6128	49.2772	52.2698	55.0975	50.7384	34.4173	38.5678	38.1535	63.4675	51.8551	52.9018	49.6146	53.3004	54.934	55.41
ARHGEF17	9828	ENSG00000110237	11	22.3728	20.2805	11.7625	24.902	19.3803	16.3486	33.5285	38.7132	22.6709	43.4628	46.0059	31.138	16.5342	9.69189	10.8166	16.1743	7.71628	8.55063	1.30559	1.29199	1.20372	1.28183	1.71009	1.84921	66.9343	60.8136	63.6376	36.8764	30.085	34.2472	13.1	14.0727	15.4192	19.9487	24.0705	24.7926	18.6113	18.0031	23.3214	18.245	18.7606	22.6022	0.0969983	0	0.0496691	0
ARHGEF17-AS1	100287837	ENSG00000257038	11	0.498757	0.521685	0.247631	0.562303	0.450706	0.397361	0.339815	0.199552	0.316633	0.454513	0.622543	0.83635	0	0	0	0.0657492	0.0571576	0	0	0	0	0	0	0.0616402	2.92668	2.42621	1.53962	0.458408	0.711471	0.322579	0.109624	0.0586364	0.57822	0.381532	0.492491	0.320318	1.16321	1.7078	1.26853	1.01361	1.15936	0.629783	0	0	0	0
ARHGEF18	23370	ENSG00000104880	19	78.3049	90.9689	61.103	65.8698	68.636	62.7262	29.6772	29.3342	24.2541	30.0547	28.8237	25.6052	22.8979	26.0469	23.972	20.0535	24.7492	22.3322	45.5177	47.0284	40.6097	34.6094	30.1166	36.7376	80.0502	81.0672	71.079	60.1024	47.2112	47.2041	36.8884	32.4846	36.3636	33.0842	33.2432	34.8506	38.4543	42.5527	38.0559	43.1174	42.8964	41.6357	33.3674	33.914	34.967	29.877
ARHGEF19	128272	ENSG00000142632	1	3.84755	1.30421	2.4144	8.59521	6.82497	8.74194	2.43534	2.92677	1.96313	2.49982	3.05046	2.38038	4.94321	3.93733	4.38511	5.52293	5.2585	4.17472	6.34992	5.47804	6.27201	3.67829	4.94027	4.37646	4.01064	4.06127	3.7464	6.97799	5.69177	6.18277	14.58	16.3596	16.3186	17.1144	21.4234	21.9738	6.84241	5.55035	7.12329	10.2141	10.6451	11.8259	9.16634	9.27604	9.18878	13.5146
ARHGEF2	9181	ENSG00000116584	1	127.254	189.502	168.203	56.15	63.4851	56.7658	110.667	103.9	90.4937	151.864	103.965	117.218	141.819	142.047	132.08	150.04	133.406	128.259	20.9488	21.5504	20.2098	20.9551	21.5187	25.3341	91.1065	93.9894	76.1085	67.5897	60.9324	52.7955	50.2077	56.4669	60.3918	47.1464	55.8978	54.9666	31.7488	35.1522	32.9818	31.9677	30.038	36.9473	19.3027	19.1901	17.6325	26.6431
ARHGEF25	115557	ENSG00000240771	12	0	0	0.0619078	0	0.0643865	0	2.15216	2.59418	5.0028	2.15894	2.80144	4.56776	4.37503	4.4825	5.78835	4.07645	5.31566	5.93514	0	0	0	0	0	0	7.91288	9.12467	7.44149	10.849	8.69011	10.215	0	0	0	0	0	0	0	0	0	0	0	0	0	0.0490796	0	0
ARHGEF26	26084	ENSG00000114790	3	0.071251	0.130421	0.0619078	0	0	0	7.19276	10.0441	7.8525	6.70407	11.3303	7.20548	13.5796	19.2021	17.4235	17.4235	21.3198	18.409	0.11869	0.206718	0.443475	0.111463	0.0475026	0.0616402	9.43042	7.96431	9.54563	23.7354	21.09	26.0752	19.5678	26.3278	25.0562	13.4081	20.0075	18.4503	16.627	15.6548	14.832	14.5024	16.3365	16.3044	0	0.0490796	0	0
ARHGEF26-AS1	100507524	ENSG00000243069	3	0.071251	0	0	0	0	0.0567658	0.453087	0.465622	0.886573	0.624955	1.12058	1.02935	0.852278	1.27206	1.40324	0.986238	1.08599	1.15685	0	0	0	0.0557317	0	0	0.541978	0.158231	0.513206	1.73176	1.42294	2.47311	0.438495	0.703637	0.449726	0.327027	0.307807	0.192191	1.23163	1.56548	0.878213	1.32549	1.47555	1.32954	0	0	0	0
ARHGEF28	64283	ENSG00000214944	5	32.1342	30.7794	32.3159	36.1481	34.2536	30.1427	153.257	148.001	126.653	127.832	121.956	91.1622	5.22731	2.3624	2.98188	4.93119	2.80072	2.4143	96.3171	98.2429	111.059	52.8894	53.7254	58.6815	14.8502	18.1966	15.7554	29.7965	31.5588	33.2257	47.7959	55.1769	60.1991	54.1775	62.9158	57.2729	80.1246	81.1917	78.2586	73.8375	80.523	86.3503	17.9447	19.5337	18.0795	11.4874
ARHGEF2-AS1	107985210	ENSG00000224276	1	0	0	0	0	0.0643865	0	0.0566359	0.0665174	0.0633266	0.284071	0.249017	0	0	0	0	0.0657492	0	0	0	0.0516796	0.126707	0	0	0	0	0	0	0	0	0	0	0	0	0	0	0	0	0	0	0	0	0	0	0	0.0496691	0
ARHGEF2-AS2	107985209	ENSG00000273002	1	0.71251	0.326053	0.495262	0.240987	0.450706	0.170297	1.35926	2.19508	1.64649	2.10212	1.86763	1.93004	0.511367	0.302871	0.350809	0.131498	0.457261	0.251489	0.474761	0.568475	0.0633536	0.33439	0.332518	0.0616402	1.19235	0.738413	0.975092	0.407474	0.660651	0.268816	0.712554	1.11409	0.706713	0.490541	0.677176	0.7047	0.136848	0.355792	0.195159	0.15594	0	0.139952	0.193997	0.343557	0.149007	0.193066
ARHGEF3	50650	ENSG00000163947	3	29.2842	23.2802	23.5869	52.6155	47.646	53.4734	17.1607	16.9619	10.8289	17.1579	20.1081	16.148	12.0455	9.63131	12.6876	13.0183	10.9743	10.4116	54.9535	51.8863	52.3301	52.8894	53.5354	56.5241	7.4251	6.06553	8.36526	14.7709	16.313	22.258	17.8139	19.9364	20.1734	14.8797	16.7447	15.7597	11.29	11.1719	12.6853	12.7871	13.3854	12.1058	20.5636	22.822	21.159	16.3141
ARHGEF33	100271715	ENSG00000214694	2	0.071251	0.130421	0.247631	0.0803291	0.0643865	0.170297	0.226544	0.798209	0.506613	0.170442	0.498034	0.579012	0.340911	0.302871	0	0.0657492	0.171473	0.402383	0.11869	0.0516796	0	0.0557317	0.237513	0.184921	0.325187	0.210975	0.102641	0.0509342	0.203277	0.16129	0.328871	0.234546	0.256987	0.109009	0.307807	0.320318	0.205272	0.142317	0.195159	0.0779699	0.105397	0.209928	0.0484992	0	0.0496691	0.096533
ARHGEF35	445328	ENSG00000213214	7	4.27506	5.80375	5.69551	4.25744	5.53724	6.18748	2.94507	2.99328	3.22966	3.69292	2.55243	2.83072	1.59092	3.33159	3.15728	2.23547	3.02935	2.364	5.10368	6.09819	5.95524	6.13049	6.79287	6.10238	0	0	0	0	0.0508193	0	3.83683	4.28046	4.43302	4.25135	4.86335	4.29226	13.6848	12.5239	15.1248	14.0346	12.9638	13.0855	6.40189	5.25152	6.55632	5.88852
ARHGEF37	389337	ENSG00000183111	5	5.70008	4.82559	2.66203	3.61481	3.73442	4.37097	1.92562	1.72945	1.70982	3.6361	1.43185	3.47407	2.10229	0.726891	0.409277	2.49847	0.800207	0.653872	23.382	22.4806	22.4905	22.6828	20.0461	21.759	3.90224	6.06553	4.77282	3.97287	3.30326	3.97848	10.0306	9.73365	9.76549	15.1523	14.036	13.3893	20.0482	23.34	23.3214	25.886	27.9301	28.4102	8.53585	8.78525	7.15235	15.5418
ARHGEF38	54848	ENSG00000236699	4	0.356255	0.130421	0.55717	0.803291	0.579479	0.340595	24.1269	27.6047	17.2248	24.8278	25.3375	15.762	4.71594	13.3869	10.115	3.41896	10.8599	10.5122	25.103	24.5478	33.1973	22.6271	24.9864	27.6765	0.0541978	0.0527438	0	0.101868	0	0.107526	20.116	27.0314	28.3328	16.4604	18.53	19.5394	4.37914	5.33688	4.19591	1.48143	0.843173	1.25957	26.3835	24.5398	22.9471	14.5282
ARHGEF38-IT1	100874374	ENSG00000249885	4	0	0	0	0	0	0	0.226544	0.199552	0.18998	0.397699	0.249017	0.128669	0.113637	0.181723	0.116936	0.131498	0.0571576	0.150893	0.35607	0.568475	0.570183	0.557317	0.760041	0.369841	0	0	0	0	0	0	0.274059	0.762274	0.835206	0.109009	0.492491	0.512509	0.273696	0.142317	0.292738	0	0	0.0699759	0.193997	0.196318	0.447022	0.0482665
ARHGEF39	84904	ENSG00000137135	9	14.8915	12.1292	13.3102	17.833	16.2898	17.9948	5.8335	7.84906	7.66252	4.99964	7.71953	3.86008	18.1819	20.4135	22.5687	15.5826	20.1195	18.9623	21.3049	19.0181	16.9154	19.6733	17.0534	19.8482	14.7418	17.1417	13.0354	17.9288	19.3113	20.5913	13.977	15.8318	17.5393	12.1545	16.9294	17.3612	27.9854	29.6019	29.8593	37.9713	34.5701	34.0083	33.9979	33.2269	33.477	40.7852
ARHGEF4	50649	ENSG00000136002	2	0.142502	0	0	0	0	0	0.509723	1.1308	2.08978	0.568141	1.80537	3.21673	5.17049	1.81723	2.51413	4.93119	3.60093	3.21906	0.0593451	0	0	0	0.0475026	0.0616402	1.30075	0.685669	1.33434	4.94062	3.76063	3.87095	0.0548119	0.0586364	0	0.163514	0.307807	0.256255	0.0684241	0.0711584	0.195159	0	0.210793	0.139952	0	0	0	0
ARHGEF40	55701	ENSG00000165801	14	16.3165	14.7376	9.71952	22.9741	21.9558	19.9816	28.5445	27.6047	20.3912	27.3844	25.462	26.0555	24.4888	17.7483	18.8268	23.0122	19.4336	19.4653	62.9058	60.5685	52.3301	78.8047	73.344	83.2759	51.8673	46.9947	45.6753	73.1925	67.6914	63.9782	16.6628	16.125	14.6482	11.773	13.8513	11.2752	66.645	71.3719	66.2563	77.658	83.4741	86.7701	3.83143	4.51532	4.22187	4.24745
ARHGEF5	7984	ENSG00000050327	7	20.5915	18.6503	16.8389	23.6167	24.4025	19.6977	14.6121	14.8334	14.6284	17.0442	16.4351	13.3816	10.5114	16.7791	14.5001	9.40214	19.7194	18.1575	31.1562	28.8372	26.7986	30.3181	25.3664	27.8614	0	0.0527438	0	0	0	0.107526	34.5863	34.6541	32.2518	31.3401	27.9489	33.5694	29.4223	30.2423	30.152	31.8117	31.619	28.6901	26.9655	33.3251	27.8147	29.346
ARHGEF6	9459	ENSG00000129675	X	0.071251	0	0.0619078	0.0803291	0.0643865	0	0.792903	0.731692	0.759919	0.568141	0.498034	0.579012	0.0568185	0	0	0	0	0.0502978	0	0.0516796	0.126707	0.0557317	0.0475026	0	16.5845	17.4054	18.6807	23.2769	24.0884	25.2687	0.328871	0.0586364	0	0.163514	0	0.256255	0.0684241	0.0711584	0.0975793	0.0779699	0	0	0	0	0	0
ARHGEF7	8874	ENSG00000102606	13	64.6959	56.2116	65.6841	65.7092	64.4509	62.6695	38.2292	37.3163	27.8637	36.7019	39.3447	31.0736	54.489	62.1492	59.813	62.0673	54.9285	56.7862	38.0995	42.0672	49.6059	39.0679	42.8948	51.4079	30.134	34.1252	35.4625	32.5979	31.0506	36.4515	35.7373	46.4401	46.4503	38.1532	46.9714	44.7164	26.617	27.4671	25.4682	26.6657	26.033	29.6698	69.0628	71.9998	64.9672	64.9667
ARHGEF7-AS2	100874238	ENSG00000235875	13	0	0	0	0	0	0	0	0	0	0	0	0	0	0	0	0	0	0	0	0	0	0	0	0	0.108396	0.158231	0.102641	0.0509342	0.101639	0.16129	0	0	0	0.0545045	0	0	0	0	0	0	0	0	0	0	0	0
ARHGEF9	23229	ENSG00000131089	X	16.174	13.2378	13.4959	15.7445	17.1268	14.7591	21.9747	23.8798	19.2513	25.4527	22.287	21.2304	16.4206	17.506	15.5525	15.5168	15.7183	14.4858	26.0525	23.9793	26.6085	23.0172	21.6137	25.4574	21.2997	25.1588	24.0694	25.518	24.749	27.9031	24.4461	28.8491	28.911	25.5081	27.6411	29.4052	32.7751	34.7965	34.5431	35.1644	36.151	35.6877	45.1042	47.8035	41.9207	35.2828
ARHGEF9-IT1	100874355	ENSG00000231729	X	0	0.130421	0.123816	0.0803291	0.128773	0.113532	0.113272	0.26607	0	0.113628	0.186763	0.128669	0.0568185	0	0.116936	0.394495	0	0.0502978	0.0593451	0.103359	0.380122	0.222927	0.0950051	0.369841	0.0541978	0.263719	0.205282	0.0509342	0.203277	0.16129	0.109624	0.175909	0.128493	0.0545045	0.184684	0.128127	0.547392	0.0711584	0.195159	0.23391	0.421586	0.0699759	0.0484992	0.0981592	0.248345	0.193066
ARID1A	8289	ENSG00000117713	1	106.877	68.4712	73.2988	145.556	88.0807	86.4544	96.6209	135.895	54.2709	124.082	157.69	73.7918	28.3525	28.5911	29.2341	28.9954	28.636	29.3739	59.5825	67.7003	91.4193	66.3208	73.819	111.507	57.5581	55.7502	63.5862	57.6066	54.2751	71.8814	75.6404	119.091	123.418	77.8869	121.892	110.125	85.5301	72.2258	85.6746	99.9574	100.865	121.758	33.2219	43.1901	30.2485	33.1108
ARID1B	57492	ENSG00000049618	6	98.8251	68.2104	77.1371	133.828	90.1411	80.4939	63.8853	89.599	42.3655	72.0971	104.214	52.0467	104.432	92.3758	78.8736	114.732	93.5099	86.8643	44.8649	51.4729	79.2554	44.9198	48.5001	63.6127	58.6962	47.3112	66.2036	56.9954	51.9882	64.1933	85.5613	134.277	133.826	97.6721	147.193	144.656	118.647	96.0638	106.752	112.433	111.193	131.485	67.9473	69.8894	53.0962	63.1326
ARID2	196528	ENSG00000189079	12	104.169	81.1873	104.996	137.523	110.809	112.34	76.0054	93.1244	69.406	89.0277	104.898	89.5538	133.864	93.769	92.0874	140.44	94.0814	95.7671	69.6118	69.9225	93.0665	68.1042	72.3464	86.3579	118.422	104.855	131.483	117.352	124.558	139.3	55.2504	64.6173	67.0092	66.768	68.7641	73.2888	96.0674	87.596	93.2858	92.0824	96.754	102.165	65.9588	65.4231	55.53	69.6486
ARID3A	1820	ENSG00000116017	19	63.0571	66.3845	49.4024	61.2107	71.0827	65.1672	28.6011	29.7998	31.2834	25.4527	28.0144	27.7926	41.2503	59.7263	61.8593	57.2676	88.2514	80.5771	7.47748	7.5969	7.03225	2.285	2.32763	2.71217	31.8141	24.9478	22.2218	25.9765	19.0573	15.3225	5.75525	6.62592	5.01124	7.2491	8.37235	7.87983	2.05272	2.27707	2.53706	2.41707	2.00253	2.0293	1.35798	0.834353	1.49007	0.579198
ARID3B	10620	ENSG00000179361	15	11.8989	13.4334	9.78143	15.2625	14.487	11.9776	6.68304	7.18388	6.58597	6.87451	8.21757	7.07681	26.2502	41.3117	39.6414	29.1927	40.6391	37.9749	9.49521	8.78553	10.0732	8.35976	8.64547	9.61587	3.84805	3.58658	3.18188	1.98643	2.84588	2.15053	2.57616	4.51501	3.8548	4.63288	4.61711	5.18916	6.36344	6.3331	6.04991	6.4715	5.48062	6.99759	8.92384	8.44169	9.98349	9.60504
ARID3C	138715	ENSG00000205143	9	0.142502	0	0	0	0.0643865	0.113532	0.169908	0.133035	0.0633266	0.113628	0	0.321673	0.113637	0.0605743	0	0	0	0	0.593451	0.258398	0.253415	0.222927	0.0950051	0.493122	0.48778	0.316463	0.615847	0.407474	0.304916	0.268816	0	0.117273	0.128493	0.0545045	0.0615614	0.320318	0.0684241	0.0711584	0.195159	0.0779699	0.210793	0.209928	0.193997	0.0490796	0.0993382	0.289599
ARID4A	5926	ENSG00000032219	14	30.0679	26.9972	37.2685	39.1202	33.6741	34.173	14.9519	20.953	15.9583	17.1579	21.8513	17.5634	25.8524	17.0214	17.3651	30.2446	18.6905	20.4209	30.5034	27.8036	39.4693	30.8196	30.4016	38.4635	22.0043	19.9371	29.5607	24.4484	23.1228	25.3225	19.7323	23.6305	22.4221	24.8541	24.3783	24.2801	37.3595	37.4293	39.6172	32.6694	40.8939	37.4371	14.2103	15.9018	12.3676	13.7077
ARID4B	51742	ENSG00000054267	1	96.4739	89.5995	117.129	92.3784	103.018	92.9824	48.7635	62.6594	56.1074	59.4276	68.4797	59.7026	58.5799	44.3404	44.9036	69.1024	48.5268	52.4103	27.2987	30.801	31.2967	31.6556	33.3943	34.272	57.9375	58.0182	71.3356	52.9716	50.2095	58.8169	65.3905	72.1814	70.7355	74.1806	76.3362	72.8404	74.1033	61.979	70.2571	60.1148	69.1401	65.8473	22.8431	18.8956	18.5266	20.7546
ARID5A	10865	ENSG00000196843	2	8.12261	7.82528	4.33354	8.35422	9.65798	6.6416	6.39986	5.12184	6.6493	4.4315	5.60289	5.66145	5.05685	8.17753	7.77627	4.1422	7.20186	6.58902	6.34992	5.21964	5.76518	3.17671	4.56025	5.42434	7.15411	5.59084	6.26111	8.86256	7.26717	9.03222	6.0293	5.92228	4.8185	3.21577	3.87837	3.45944	4.03702	3.55792	4.19591	4.75616	3.89967	4.12858	4.41342	5.10428	4.0232	3.81306
ARID5B	84159	ENSG00000150347	10	123.977	72.3186	108.4	233.195	193.997	226.723	57.3722	65.1871	53.5743	73.4606	78.8762	69.0954	24.0342	22.6548	31.222	37.8058	33.5515	43.9603	42.6691	44.2894	50.9363	75.405	88.9723	93.5699	63.845	68.5669	82.3183	65.7561	67.1832	76.9351	26.2001	33.54	33.9222	68.2941	73.4428	68.6122	32.3646	30.8827	34.8358	43.1174	49.7472	57.7301	26.432	19.092	21.5564	60.3332
ARIH1	25820	ENSG00000166233	15	117.849	102.707	128.149	115.353	108.105	95.3098	90.844	104.499	69.3427	96.7544	98.9843	72.1835	152.785	119.15	113.662	149.974	111.629	106.43	79.4631	84.5995	90.7858	80.1422	86.9772	91.5357	65.2	57.1743	71.4383	58.1669	61.6439	62.5804	86.1642	92.5869	93.5431	87.0982	97.5748	89.4969	80.8772	73.7913	76.307	78.2038	76.9395	82.2217	80.4116	79.9016	69.04	82.5358
ARIH2	10425	ENSG00000177479	3	117.778	127.878	117.625	90.3702	95.5496	94.7422	90.1644	82.6812	96.6998	71.0176	72.7753	78.8099	42.3866	40.3425	36.5426	40.1728	37.4382	34.454	93.1124	82.7907	78.2417	92.9605	81.6094	83.4609	72.4625	83.3879	75.4413	59.4402	56.4095	53.7094	59.8546	59.4573	60.0064	51.7793	59.5299	59.1948	76.7718	84.1804	63.3289	82.882	71.1427	75.504	98.2593	90.5028	99.9342	107.103
ARL1	400	ENSG00000120805	12	45.5294	45.6475	50.5167	53.4991	58.141	52.7922	102.454	91.9936	105.439	84.0849	90.58	102.614	84.7165	86.6818	85.8313	95.7966	84.8791	93.051	65.1609	66.77	63.8605	66.9338	63.6534	59.2979	49.6994	45.7816	53.2708	34.7881	36.9965	34.9461	145.416	128.062	125.217	160.352	139.129	138.698	82.9984	83.0418	81.869	83.1159	81.6823	71.4454	62.2729	58.6501	61.838	59.3678
ARL10	285598	ENSG00000175414	5	0.071251	0.0652107	0	0.0803291	0	0	10.6476	14.5008	13.1086	14.0331	13.2602	20.2654	18.6365	12.4783	13.9739	20.3823	14.6324	13.3289	0.23738	0.0516796	0	0	0.0475026	0	0.108396	0.158231	0.256603	0.101868	0.203277	0	0.986613	1.11409	1.15644	0.981081	1.84684	1.85785	0	0	0.195159	0	0	0	0	0.0490796	0.0496691	0
ARL11	115761	ENSG00000152213	13	0	0	0	0	0	0	1.24599	0.997762	0.37996	0.96584	0.622543	0.450343	0	0	0.116936	0.0657492	0	0	0	0	0	0	0	0	0	0	0	0	0	0	0	0	0	0.109009	0	0	0	0.0711584	0	0	0	0	0	0.196318	0.149007	0.0482665
ARL13A	392509	ENSG00000174225	X	0	0	0	0	0	0	0	0	0	0	0	0	0	0	0	0	0	0	0	0	0	0	0	0	0	0	0	0	0	0	0	0	0	0	0	0	0	0	0	0	0	0	0	0	0	0
ARL13B	200894	ENSG00000169379	3	15.4615	13.2378	15.6008	12.451	13.1348	13.1129	9.34492	14.5008	13.2986	10.2265	12.3886	11.0656	25.7956	16.6579	18.1836	29.5872	17.9475	19.9682	14.7176	13.6951	15.7117	13.5428	14.2033	13.0061	15.8258	12.3948	14.8317	18.9475	16.1605	17.6343	7.01592	7.97455	7.7096	9.91982	9.23421	9.92987	4.72126	4.83877	5.6596	7.71902	6.32379	6.15788	14.3557	12.8098	13.7087	14.8178
ARL14	80117	ENSG00000179674	3	1.14002	2.41279	1.36197	0.562303	1.09457	0.68119	25.0331	23.2811	22.7343	20.2826	20.4817	12.6739	0	0.0605743	0	0	0	0	14.0054	15.1421	12.9875	15.2148	17.1484	15.1019	0	0	0.0513206	0	0.0508193	0	30.2561	28.3214	29.3607	33.8473	30.1035	33.1209	1.9843	1.77896	1.56127	0.779699	1.58095	1.18959	43.3582	39.8526	47.6326	13.225
ARL14EP	120534	ENSG00000152219	11	27.6454	28.1058	34.7922	25.4643	27.7506	25.8852	26.9587	25.6092	32.9298	26.3617	25.462	28.7576	80.4551	47.0662	51.8613	84.5535	47.155	54.6234	21.661	21.1369	21.1601	19.5618	18.716	18.2455	32.3019	27.7432	36.1297	31.1717	34.0998	28.0644	154.021	147.705	145.39	163.895	162.091	158.301	0.34212	0.42695	0.487896	0.467819	0.526983	0.34988	11.7368	9.22697	9.23845	11.6322
ARL14EPL	644100	ENSG00000268223	5	0	0	0	0	0	0	0.113272	0	0	0	0	0.0643347	0	0	0	0	0.0571576	0	0	0	0	0	0	0	0	0	0	0	0	0	0	0	0	0	0	0	0	0	0	0	0	0	0	0.0981592	0.0496691	0
ARL14EPP1	107985793	ENSG00000224891	2	0	0	0	0	0	0	0	0	0	0.0568141	0	0	0	0.0605743	0	0	0	0	0	0	0	0	0	0	0	0	0	0	0	0.0537632	0	0.0586364	0	0	0	0	0	0	0	0	0	0	0	0	0	0
ARL15	54622	ENSG00000185305	5	8.69262	7.69486	10.5862	12.933	9.59359	8.11751	4.4176	6.18612	3.86292	4.99964	5.47838	5.21111	6.36368	5.63341	6.54844	7.36391	6.17302	6.33753	5.69713	6.09819	9.05957	5.12732	7.4104	10.972	8.02128	7.01492	12.8815	7.94574	7.67372	9.40856	0	0.117273	0	0.0545045	0.123123	0	16.8323	12.1681	18.0522	15.516	17.1796	17.6339	5.33491	5.59507	5.06625	4.10265
ARL16	339231	ENSG00000214087	17	13.3952	12.7813	11.0815	13.174	13.9075	12.8858	17.3872	15.9642	17.0349	16.2488	15.7503	20.3297	23.4661	21.625	23.7966	21.237	22.6344	21.0245	16.9727	14.677	14.0645	15.7721	13.8707	13.3143	22.1669	21.3612	19.3992	24.7031	24.0884	26.5053	11.949	13.0173	11.6929	12.645	12.6201	14.0299	13.548	14.374	12.8805	13.9566	13.3854	13.9952	24.7831	22.4294	22.5498	25.6778
[truncated: 28,366 more rows]
[truncated: 71 more columns]
