# Supplementary material for: Anti-tumor activity of all-trans retinoic acid in gastric-cancer: gene-networks and molecular mechanisms
Source: J Exp Clin Cancer Res. 2023 Nov 11;42:298. doi: 10.1186/s13046-023-02869-w (PMC10638833; doi:10.1186/s13046-023-02869-w)
Supplement: Supplementary file 4 — Additional file 4: Table S5. Effects of ATRA on the expression of the RNAs derived from endogenous retroviruses. The table contains the levels of endogenous retroviral RNAs determined by RNA-seq data obtained from the indicated cell lines exposed to vehicle and ATRA. [file 13046_2023_2869_MOESM4_ESM.xlsx]

## Sheet: endogenous virus RNAs
		AGS					GCIY					GSS					GSU					HGC-27					HuG1-N					IM95					KATO-III					LMSU					MNK45
	Elements	log2FoldChange	pvalue	padj	ATRA	DMSO	log2FoldChange	pvalue	padj	ATRA	DMSO	log2FoldChange	pvalue	padj	ATRA	DMSO	log2FoldChange	pvalue	padj	ATRA	DMSO	log2FoldChange	pvalue	padj	ATRA	DMSO	log2FoldChange	pvalue	padj	ATRA	DMSO	log2FoldChange	pvalue	padj	ATRA	DMSO	log2FoldChange	pvalue	padj	ATRA	DMSO	log2FoldChange	pvalue	padj	ATRA	DMSO	log2FoldChange	pvalue	padj
Total	5350312	0.917765	1	1	6.40857	7.20723	0.973573	0.7	1	6.44127	6.68392	1.00931	0.7	1	6.60999	6.52546	1.02556	1	1	6.35772	6.13826	0.979801	0.4	1	6.20626	6.38377	0.991212	0.4	1	7.23337	7.32231	0.958774	1	1	5.27794	5.59308	1.00905	0.7	1	5.92145	5.84784	1.04069	0.7	1	6.57453	6.21873	0.996008	0.7	1
DNA/hAT	8631	0.95089	0.4	0.857143	0.0679561	0.072831	0.903435	1	1	0.0923347	0.106069	1.01656	0.7	0.875	0.0878646	0.0858821	0.962619	0.7	0.875	0.0502472	0.0529562	0.872055	0.4	0.857143	0.0641954	0.0773189	0.92565	0.4	0.857143	0.117579	0.13071	0.81759	0.4	0.857143	0.0350312	0.045945	1.0182	1	1	0.0517268	0.0504456	1.27165	0.7	0.875	0.0998562	0.070601	0.958949	1	1
DNA/hAT-Ac	4105	0.881136	0.7	0.954545	0.0524798	0.0623405	0.841498	0.7	0.954545	0.0644604	0.0813987	1.05492	0.7	0.954545	0.0674478	0.0625903	0.995406	1	1	0.0450432	0.0453314	0.972024	1	1	0.0521112	0.0541928	0.918226	0.7	0.954545	0.0881971	0.0991211	0.864575	0.7	0.954545	0.0270639	0.0329725	1.0286	0.7	0.954545	0.0414052	0.0398109	1.22146	0.7	0.954545	0.0697221	0.0523507	0.921476	0.7	0.954545
DNA/hAT-Blackjack	19211	0.964289	1	1	0.21595	0.227052	0.880524	0.7	1	0.258825	0.307742	1.02052	1	1	0.257198	0.250033	0.968409	1	1	0.190229	0.198843	0.973435	1	1	0.201727	0.209367	0.938303	0.4	1	0.342707	0.374023	0.845447	0.7	1	0.118367	0.148549	1.03533	1	1	0.161825	0.15418	1.22332	0.7	1	0.295907	0.221681	0.956304	1	1
DNA/hAT-Charlie	256265	0.982223	0.7	1	2.26083	2.3176	0.947528	0.7	1	2.27459	2.44958	1.01516	1	1	2.44645	2.39583	0.992112	1	1	2.08035	2.10329	0.970597	0.7	1	2.04193	2.12778	0.965705	0.4	1	2.88335	3.02549	0.88923	0.7	1	1.43976	1.68949	1.00855	1	1	1.93483	1.9121	1.09172	0.7	1	2.44413	2.16049	0.976667	1	1
DNA/hAT-Tip100	45154	0.97412	1	1	0.392364	0.40683	0.89336	0.7	0.875	0.477344	0.556671	1.04567	0.7	0.875	0.453358	0.42596	0.988692	1	1	0.347988	0.353508	0.927716	0.7	0.875	0.39247	0.434985	0.963325	0.7	0.875	0.633935	0.667442	0.876422	0.7	0.875	0.212067	0.253725	1.0238	0.7	0.875	0.310871	0.300863	1.19059	0.7	0.875	0.535335	0.417427	1.01709	0.7	0.875
DNA/MULE-MuDR	1953	0.941383	0.7	1	0.0231648	0.025169	0.812488	0.4	1	0.0482844	0.0638482	1.04318	0.7	1	0.0314347	0.0296339	1.09141	1	1	0.0290025	0.0256472	0.986807	1	1	0.0263552	0.0268439	1.03109	0.7	1	0.0666322	0.06385	0.908594	1	1	0.0180441	0.0205697	1.17284	0.2	1	0.0266817	0.0212679	1.23723	1	1	0.0384829	0.0283492	1.00235	0.7	1
DNA/PiggyBac	2145	0.924926	0.4	0.954545	0.0619968	0.0689937	0.907096	1	1	0.060579	0.069212	1.01976	1	1	0.0703673	0.0684787	0.989914	0.7	0.954545	0.0516844	0.0524147	0.854004	0.7	0.954545	0.0423522	0.0524479	0.863809	0.4	0.954545	0.100382	0.122442	0.824289	0.7	0.954545	0.0302579	0.0392621	1.00147	0.7	0.954545	0.0390164	0.0389368	1.20611	0.7	0.954545	0.0673226	0.0515034	0.954035	1	1
DNA/TcMar	169	1.02924	1	1	0.00444046	0.00426576	0.87783	1	1	0.00452986	0.00540808	0.994773	1	1	0.00408864	0.00411843	0.906602	0.7	1	0.00241101	0.00275662	0.899313	0.7	1	0.00219429	0.00253623	0.933148	0.7	1	0.00786096	0.00864376	0.774428	0.4	1	0.00185208	0.00260668	1.0563	1	1	0.00184601	0.00170992	1.68768	0.1	1	0.00688458	0.00309923	1.14141	0.7	1
DNA/TcMar-Mariner	16011	0.963564	0.7	0.875	0.236813	0.249245	0.896016	0.7	0.875	0.268882	0.31232	1.03841	1	1	0.278433	0.264178	0.977247	0.7	0.875	0.206133	0.212792	0.937404	1	1	0.211043	0.230629	0.923938	0.4	0.875	0.379583	0.423034	0.85231	0.4	0.875	0.132861	0.164965	1.00207	0.7	0.875	0.169904	0.169418	1.21235	0.7	0.875	0.32128	0.243922	0.975879	1	1
DNA/TcMar-Pogo	35	0	0.196706	0.75	0	9.56795e-05	0.690935	0.7	0.954545	0.000173576	0.000282544	1.30244	0.2	0.75	0.000448964	0.000306157	1.30604	1	1	5.02059e-05	3.4093e-05	1.17249	0.7	0.954545	0.000556364	0.000443668	0.827138	0.7	0.954545	5.28548e-05	6.82735e-05	0.799236	0.7	0.954545	8.99854e-05	0.000121572	1.59448	1	1	3.1403e-05	1.55471e-05	1.15595	1	1	0.000447408	0.000364248	Inf	0.504985	0.954545
DNA/TcMar-Tc2	8018	0.959699	0.7	0.875	0.181958	0.192568	0.892587	0.7	0.875	0.188484	0.220063	1.02608	1	1	0.205668	0.198428	0.980598	0.7	0.875	0.146127	0.150139	0.912222	1	1	0.127165	0.144187	0.920208	0.4	0.875	0.300777	0.337048	0.826701	0.7	0.875	0.0973507	0.125837	0.949339	0.7	0.875	0.118237	0.127002	1.24401	0.7	0.875	0.232178	0.16965	0.9572	1	1
DNA/TcMar-Tigger	116237	0.984527	0.7	1	1.92307	1.96499	0.942815	0.7	1	1.97766	2.14433	1.02011	1	1	2.07094	2.0144	0.989631	1	1	1.75324	1.77871	0.952695	0.7	1	1.7169	1.8353	0.964165	0.4	1	2.51751	2.64741	0.882338	0.7	1	1.26415	1.49894	1.00487	1	1	1.60364	1.59285	1.10362	0.7	1	2.14821	1.86974	0.968901	1	1
LINE/CR1	65856	0.964689	0.7	1	0.995712	1.04631	0.920133	0.7	1	1.08719	1.21843	1.02105	1	1	1.15364	1.1207	0.991897	1	1	0.897588	0.907756	0.957066	1	1	0.911605	0.968394	0.948389	0.4	1	1.43619	1.54477	0.872287	0.7	1	0.574538	0.691746	1.01216	1	1	0.808204	0.794749	1.14524	0.7	1	1.23925	1.02263	0.969448	1	1
LINE/Dong-R4	518	0.982722	1	1	0.00757059	0.00775525	0.854873	0.4	0.954545	0.0105072	0.0129943	0.959514	0.7	0.954545	0.00943923	0.00999226	0.996565	1	1	0.00934878	0.00939345	0.963458	1	1	0.00838773	0.00882939	0.912604	0.4	0.954545	0.018419	0.0208728	0.866831	0.7	0.954545	0.00654915	0.00795135	1.08338	0.4	0.954545	0.00594504	0.0053128	1.2516	1	1	0.0159383	0.0115406	1.03372	0.7	0.954545
LINE/L1	982906	0.982388	0.7	1	4.4053	4.51486	0.961359	0.7	1	4.70401	4.96652	1.0081	0.7	1	4.79724	4.7438	0.997763	1	1	4.16351	4.17646	0.968705	1	1	4.25137	4.44201	0.975307	0.4	1	5.26672	5.45175	0.916486	0.7	1	3.39497	3.82527	1.00591	1	1	3.9878	3.95531	1.06005	0.7	1	4.80524	4.4288	0.982135	1	1
LINE/L2	461231	0.971698	0.7	1	2.96383	3.08364	0.954408	0.7	1	3.07525	3.27928	1.0071	1	1	3.25173	3.21996	0.993676	1	1	2.76103	2.7854	0.977778	0.7	1	2.83979	2.92934	0.971763	0.4	1	3.67844	3.82678	0.910773	0.7	1	2.06129	2.34224	1.01644	1	1	2.68286	2.62275	1.07367	0.7	1	3.24729	2.93929	0.976059	1	1
LINE/Penelope	1040	0.961949	1	1	0.0150334	0.0158591	0.935985	1	1	0.0179214	0.0196249	1.01181	0.7	1	0.020409	0.020079	0.972699	1	1	0.0152654	0.01586	0.888688	0.7	1	0.0131752	0.015473	0.961247	0.7	1	0.0303425	0.0320409	0.886982	0.7	1	0.00891858	0.010501	0.977718	1	1	0.0113984	0.0117588	1.0828	1	1	0.0281139	0.0251433	0.935482	0.7	1
LINE/RTE-BovB	8609	0.965472	0.7	1	0.16788	0.176215	0.877342	0.7	1	0.215623	0.257618	1.05375	0.7	1	0.199903	0.185798	0.975496	1	1	0.140614	0.145515	0.946554	1	1	0.16472	0.177641	0.923093	0.4	1	0.27519	0.307071	0.870371	1	1	0.0968901	0.116998	1.01349	1	1	0.13579	0.133285	1.21939	0.7	1	0.249513	0.187818	0.949661	1	1
LINE/RTE-X	15215	0.976093	0.7	1	0.332607	0.343912	0.898053	0.7	1	0.380219	0.440298	1.02007	1	1	0.38362	0.373165	0.995609	1	1	0.305526	0.307395	0.950919	1	1	0.27429	0.293954	0.940705	0.4	1	0.565088	0.614583	0.876087	1	1	0.204671	0.245001	1.00718	1	1	0.256417	0.253885	1.18384	0.7	1	0.451921	0.355338	0.967803	1	1
Low_complexity	96292	0.988839	1	1	0.676199	0.686784	0.927437	1	1	0.63788	0.707267	1.05202	0.4	1	0.760226	0.708219	0.89444	1	1	0.472021	0.549572	0.884093	0.4	1	0.532379	0.629584	0.953678	0.4	1	0.932842	0.99577	0.848201	0.4	1	0.271928	0.339803	0.947557	0.7	1	0.409153	0.440611	1.16991	0.7	1	0.779691	0.623767	0.988614	1	1
LTR	3143	0.961809	0.7	1	0.0332399	0.0350724	0.842891	0.7	1	0.0523802	0.0659999	1.0192	1	1	0.0462428	0.045036	0.941222	0.7	1	0.0257916	0.0280297	0.940807	1	1	0.0365661	0.039763	0.942142	0.7	1	0.0587065	0.0637158	0.87543	1	1	0.0214085	0.0256526	1.03728	1	1	0.0280338	0.0266389	1.22304	0.7	1	0.0564004	0.0422669	0.941222	1	1
LTR/ERV1	175723	0.956492	0.7	0.954545	1.7543	1.86511	0.930624	0.7	0.954545	2.06993	2.28444	1.01981	1	1	1.99561	1.9419	0.986962	1	1	1.61392	1.64349	0.974087	0.7	0.954545	1.75752	1.8224	0.964947	0.4	0.954545	2.45653	2.58041	0.885741	0.7	0.954545	1.16786	1.37766	1.0356	0.7	0.954545	1.61145	1.53476	1.10076	0.7	0.954545	2.03801	1.78042	0.971323	1	1
LTR/ERVK	10921	0.938194	0.4	1	0.526669	0.574886	0.94122	0.7	1	0.783505	0.851496	0.998792	1	1	0.634184	0.635248	0.989037	1	1	0.470935	0.478175	1.01959	0.7	1	0.507998	0.494474	0.953943	0.4	1	0.86023	0.917911	0.916389	1	1	0.305095	0.343813	1.01577	1	1	0.512258	0.501238	1.14387	0.7	1	0.680379	0.56242	0.853978	0.1	0.75
LTR/ERVL	163031	0.959827	0.7	1	1.39304	1.474	0.926933	0.7	1	1.81977	2.0192	1.02756	0.7	1	1.68508	1.62249	0.987253	1	1	1.31467	1.33822	0.988957	0.7	1	1.61049	1.63543	0.964084	0.4	1	1.97879	2.08113	0.89094	0.7	1	0.904282	1.0584	1.06362	0.4	1	1.43773	1.31881	1.11811	0.7	1	1.7731	1.51467	0.956271	1	1
LTR/ERVL-MaLR	348724	0.960888	0.7	0.875	2.12635	2.24652	0.937283	0.7	0.875	2.56379	2.80221	1.02086	0.7	0.875	2.50673	2.43576	0.993296	1	1	2.05545	2.07469	0.992258	0.7	0.875	2.38567	2.41148	0.969208	0.4	0.875	2.87376	3.00048	0.900988	0.7	0.875	1.4859	1.71316	1.03161	0.7	0.875	2.02557	1.93964	1.0955	0.7	0.875	2.63288	2.31591	0.968146	1	1
LTR/Gypsy	16629	0.921302	0.7	0.954545	0.104626	0.117054	0.85853	0.7	0.954545	0.199979	0.245919	1.06716	0.4	0.954545	0.164356	0.150056	1.00246	1	1	0.101563	0.101218	0.981448	1	1	0.138063	0.141684	0.93539	0.4	0.954545	0.196388	0.215241	0.854731	0.7	0.954545	0.0748614	0.0926019	1.06998	0.7	0.954545	0.0876953	0.0797666	1.22728	0.7	0.954545	0.21381	0.159411	0.941956	1	1
RC/Helitron	1739	0.941884	0.7	1	0.0262073	0.0284541	0.878052	0.7	1	0.0379319	0.0452707	1.03224	1	1	0.0343455	0.0328602	1.00993	0.7	1	0.0262672	0.0259093	0.970954	1	1	0.0232376	0.0242024	1.02944	0.7	1	0.0704587	0.0676688	0.895747	1	1	0.0217765	0.0253046	1.09315	0.4	1	0.0243417	0.0214767	1.23034	0.7	1	0.0410871	0.0305204	0.949941	1	1
Retroposon/SVA	5529	0.921777	0.4	1	0.461729	0.516217	0.938761	0.7	1	0.434841	0.474261	1.0239	1	1	0.685339	0.66318	0.992953	1	1	0.362226	0.36579	0.957678	0.4	1	0.416169	0.441708	1.02508	1	1	0.94616	0.914107	0.869772	0.4	1	0.141627	0.171176	1.00745	1	1	0.349432	0.345851	1.10249	0.2	1	0.64696	0.563924	0.981906	0.7	1
Satellite	4270	1.04727	1	1	0.0724329	0.0679095	0.904558	0.7	0.954545	0.0736313	0.0844424	0.971933	0.7	0.954545	0.0401921	0.0418028	1.07882	0.7	0.954545	0.0755812	0.0679497	1.08486	0.4	0.954545	0.0953863	0.0850771	1.03472	0.7	0.954545	0.176103	0.167922	1.03712	1	1	0.0536944	0.0510345	1.0946	0.4	0.954545	0.068852	0.0606337	1.19099	0.7	0.954545	0.0750723	0.0585085	0.979063	1	1
Satellite/acro	85	0.528545	0.2	1	0.000181424	0.000410021	0.779563	0.7	1	0.00023428	0.000326928	0.845503	0.7	1	0.000320004	0.000401565	0.432653	0.4	1	4.90386e-05	0.000140225	1.49865	0.2	1	0.000761049	0.000416836	0.493581	0.506555	1	3.47048e-05	8.50743e-05	0.700148	0.642835	1	8.61821e-05	0.000137964	1.47716	0.4	1	0.000217774	0.00012207	2.42059	0.353679	1	6.66485e-05	1.53077e-05	0.827327	1	1
Satellite/centr	2782	1.04165	1	1	1.32338	1.25015	0.925464	0.2	0.333333	2.15905	2.40083	0.989491	1	1	0.452554	0.45922	1.31455	0.1	0.214286	0.0420724	0.0282887	1.21843	0.1	0.214286	2.51114	1.89244	1.02501	0.7	0.807692	2.94014	2.8408	1.0392	0.7	0.807692	2.74008	2.59703	1.32446	0.1	0.214286	1.92201	1.2776	1.0468	0.4	0.6	2.17332	2.03888	1.46459	0.1	0.214286
Satellite/telo	367	0.884239	1	1	0.00313342	0.00370472	0.902207	0.7	1	0.00410715	0.00472671	0.968848	1	1	0.0289123	0.0302027	0.975468	1	1	0.00140901	0.00145819	1.09089	0.4	1	0.00875593	0.00774823	0.969431	1	1	0.00356473	0.00372075	0.885083	0.7	1	0.00155593	0.00183726	0.836376	0.2	1	0.00550181	0.00700369	0.850945	0.1	0.75	0.00487086	0.00606069	0.731306	0.1	0.75
scRNA	601	0.947267	0.7	0.7	0.0084381	0.00909066	0.878742	0.7	0.7	0.0110031	0.0131181	0.942199	0.7	0.7	0.0098164	0.0106532	1.03916	0.7	0.7	0.00653974	0.00619862	0.964873	0.7	0.7	0.00779646	0.00819049	0.966588	0.7	0.7	0.0136868	0.0143436	0.897374	0.7	0.7	0.00312572	0.0036233	0.972447	0.7	0.7	0.0063866	0.00663773	1.14234	0.7	0.7	0.0110492	0.00915127	0.911127	0.4	0.7
Simple_repeat	670932	1.06907	0.7	0.807692	3.22905	2.94062	0.958847	1	1	1.98081	2.09886	1.16568	0.2	0.6	2.85198	2.29371	0.85862	1	1	2.14175	2.6334	0.816119	0.4	0.75	2.14835	2.82431	1.07888	0.1	0.6	4.11022	3.69495	1.01981	0.7	0.807692	1.3496	1.31328	0.936038	0.4	0.75	1.41602	1.5505	1.08945	0.4	0.75	2.15956	1.91462	1.0778	0.7	0.807692
SINE/5S-Deu-L2	2390	0.934058	0.4	1	0.0446852	0.0490699	0.870945	0.7	1	0.0560376	0.067608	1.05671	0.4	1	0.0607947	0.0562819	0.978174	1	1	0.0403923	0.0416428	1.0085	1	1	0.0490823	0.0485092	0.936578	0.4	1	0.0750998	0.0821676	0.863845	0.7	1	0.0233819	0.0285186	0.994277	1	1	0.0344133	0.0346879	1.12271	1	1	0.100296	0.085173	0.967322	1	1
SINE/Alu	1205088	0.979996	0.7	1	4.02034	4.1342	0.966879	0.7	1	3.83967	4.02225	1.01364	0.7	1	4.27176	4.1921	0.998282	1	1	3.79984	3.8089	0.985417	1	1	3.82237	3.90083	0.982234	0.4	1	4.76249	4.882	0.917163	0.4	1	2.55846	2.87985	1.01452	0.4	1	3.7617	3.68712	1.05684	0.7	1	3.84728	3.56108	0.98203	1	1
SINE/MIR	581903	0.982605	0.7	1	3.13503	3.21202	0.958763	0.7	1	3.2107	3.40245	1.01397	1	1	3.34517	3.28132	0.986671	1	1	2.9391	2.99417	0.97739	0.7	1	2.94029	3.03466	0.974906	0.4	1	3.81298	3.94918	0.910168	0.7	1	2.22117	2.52617	1.00347	1	1	2.84121	2.82758	1.07367	0.7	1	3.41178	3.08819	0.980409	1	1
SINE/tRNA	2101	0.941176	0.7	1	0.0372184	0.0404508	0.874298	0.7	1	0.0524641	0.0629733	1.01992	1	1	0.0499431	0.0485919	0.974801	1	1	0.0338849	0.0351004	0.941025	0.7	1	0.0450844	0.0490106	0.93658	0.7	1	0.0767929	0.0840198	0.874642	1	1	0.0227002	0.0272331	1.03723	0.7	1	0.0306716	0.0291478	1.28339	0.7	1	0.0574337	0.0400487	0.942568	1	1
SINE/tRNA-Deu	600	0.9214	0.7	1	0.0113811	0.0127312	0.917553	1	1	0.0127179	0.0143074	1.03234	1	1	0.0148745	0.0142294	1.0189	1	1	0.0102657	0.0100019	0.966758	1	1	0.0122254	0.0128089	0.998965	1	1	0.0200249	0.0200537	0.804432	0.7	1	0.00617971	0.00827872	1.01348	1	1	0.00852786	0.00837072	1.2792	0.7	1	0.0178085	0.0124793	0.976432	1	1
SINE/tRNA-RTE	5381	0.950818	0.7	1	0.11394	0.122126	0.894427	0.7	1	0.135982	0.158327	1.0496	0.7	1	0.125723	0.117503	0.974582	1	1	0.0956243	0.0990852	0.987939	1	1	0.110929	0.112807	0.939929	0.7	1	0.191149	0.208124	0.854401	0.7	1	0.0669597	0.0828701	1.03092	1	1	0.0896365	0.0859146	1.23713	0.7	1	0.175895	0.129593	0.958617	1	1
snRNA	2512	1.00075	1	1	0.0417231	0.0416798	0.910971	1	1	0.0418816	0.0475759	1.00489	1	1	0.0472674	0.0469489	0.970774	1	1	0.0288	0.0300034	0.902781	0.4	1	0.028089	0.0322985	0.93493	0.7	1	0.0551736	0.0605108	0.79342	0.7	1	0.0175646	0.0239568	0.940517	0.7	1	0.0245155	0.02667	1.22128	0.4	1	0.0391199	0.0293794	0.988258	1	1
srpRNA	982	0.960501	0.4	0.857143	0.0123794	0.0130862	0.856961	0.7	0.954545	0.00912491	0.0112484	1.08058	0.4	0.857143	0.0152054	0.0136385	0.959341	1	1	0.0108197	0.0114565	0.866291	0.4	0.857143	0.00805286	0.00978512	0.953798	0.7	0.954545	0.0227932	0.0243266	0.919118	1	1	0.00469057	0.00526463	1.00644	1	1	0.00955564	0.0094709	1.25009	0.7	0.954545	0.0124218	0.00901065	0.958421	0.7	0.954545
[truncated: 17 more columns]
